# Supplementary material for: Eighty-eight variants highlight the role of T cell regulation and airway remodeling in asthma pathogenesis
Source: Nat Commun. 2020 Jan 20;11:393. doi: 10.1038/s41467-019-14144-8 (PMC6971247; doi:10.1038/s41467-019-14144-8)
Supplement: Supplementary file 4 — Supplementary Data 1 [file 41467_2019_14144_MOESM4_ESM.xlsx]

## Sheet: Sheet1
Supplementary Data 1
GWAS significant signals associating with asthma in Iceland-UK meta analyses. Signals are divided intor primary and secondary signals based on conditional association of variants within 1Mb of the lead SNP at each loci.
						Iceland (cases, controls)					UK Biobank (cases, controls)					Combined					Heterogeneity		METAL
Primary signals	rsID	EA	OA	Close gene	Coding effect	FregqEA (%)	OR	(95% CI)		P	Freq EA (%)	OR (95% CI)	(95% CI)		P	OR (95% CI)	(95% CI)		P	Conditional analyses Pcom adj	P	I2	P
chr1:12115601	rs2230624	A	G	TNFRSF8,MIR7846,TNFRSF1B,MIR4632,MIIP,MIR6729	missense_variant	1.212	0.73978	(0.64,	0.86)	7.36e-05	1.512	0.83385	(0.79,	0.88)	8.45e-10	0.82081	(0.78,	0.87)	8.27e-13	8.31026e-13	0.142	53.537	3.534e-13
chr1:31699894	rs2228552	T	G	COL16A1,ADGRB2,PEF1,MIR4254,HCRTR1,SPOCD1	missense_variant	68.306	1.0349	(1.00,	1.07)	0.0368	64.311	1.03811	(1.02,	1.05)	2.4e-07	1.03759	(1.02,	1.05)	2.57e-08	2.57476e-08	0.863	0	2.911e-08
chr1:152313385	rs61816761	A	G	FLG,FLG-AS1,FLG2,HRNR,CRNN,RPTN	stop_gained	1.331	1.04227	(0.91,	1.19)	0.542	2.344	1.26137	(1.21,	1.32)	4.4e-24	1.23696	(1.19,	1.29)	1.31e-22	3.49963e-23	0.00777	85.887	1.917e-20
chr1:167457187	rs1214598	A	G	CD247,POU2F1,CREG1,RCSD1,TRP-CGG1-1,TRP-AGG2-1	intron_variant	42.087	0.98778	(0.96,	1.02)	0.427	38.604	0.95266	(0.94,	0.97)	1.04e-11	0.9587	(0.95,	0.97)	7.53e-11	7.55781e-11	0.0338	77.791	1.522e-10
chr1:198697103	rs2296618	G	A	PTPRC,MIR181A1HG,ATP6V1G3,MIR181B1,MIR181A1,LINC01222	downstream_gene_variant	14.449	0.96156	(0.92,	1.00)	0.0749	13.53	0.94026	(0.92,	0.96)	2.27e-09	0.94405	(0.93,	0.96)	6.9e-10	6.92113e-10	0.357	0	9.002e-10
chr1:203129147	rs2228079	G	T	ADORA1,MYBPH,MYOG,CHI3L1,PPFIA4,CHIT1	synonymous_variant	31.544	0.95849	(0.93,	0.99)	0.0101	33.226	0.95437	(0.94,	0.97)	2.31e-10	0.95506	(0.94,	0.97)	8.1e-12	8.13456e-12	0.812	0	9.642e-12
chr2:8303673	rs10178845	A	G	LINC00299,LOC101929567,LINC00298,ID2-AS1,ID2,LOC101929551	intergenic_variant	31.991	0.98462	(0.95,	1.02)	0.346	29.455	0.93988	(0.93,	0.95)	4.94e-16	0.94768	(0.93,	0.96)	8.89e-15	8.95609e-15	0.0103	84.806	2.238e-14
chr2:102319699	rs72823641	A	T	IL1RL1,IL18R1,IL1RL2,IL18RAP,MIR4772,IL1R1	intron_variant	11.376	0.96561	(0.92,	1.01)	0.147	13.664	0.84942	(0.83,	0.87)	7.85e-56	0.86658	(0.85,	0.88)	4.34e-51	1.2953e-30	1e-06	95.808	1.509e-48
chr2:227840005	rs7423358	C	T	CCL20,DAW1,SLC19A3,SPHKAP,C2orf83,AGFG1	intergenic_variant	76.682	1.02143	(0.99,	1.06)	0.239	75.812	1.05117	(1.03,	1.07)	9.1e-10	1.04605	(1.03,	1.06)	1.32e-09	1.33443e-09	0.146	52.624	2.244e-09
chr2:241759225	rs34290285	A	G	D2HGDH,GAL3ST2,ING5,NEU4,DTYMK,ATG4B	intron_variant	30.615	0.97658	(0.94,	1.01)	0.165	25.542	0.89942	(0.89,	0.91)	8.21e-40	0.91294	(0.90,	0.93)	4.52e-36	4.77295e-36	1.3e-05	94.751	4.196e-35
chr3:33006170	rs35570272	T	G	GLB1,CCR4,TMPPE,CRTAP,TRIM71,SUSD5	intron_variant	40.869	1.00692	(0.98,	1.04)	0.656	39.628	1.05443	(1.04,	1.07)	7.47e-14	1.04604	(1.03,	1.06)	2.83e-12	1.88759e-12	0.00677	86.362	7.653e-12
chr3:177134250	rs7626218	T	A	TBL1XR1,LINC00501,LINC00578,LINC01209,LINC01208,MIR7977	intron_variant	41.136	0.97912	(0.95,	1.01)	0.175	39.518	0.95437	(0.94,	0.97)	4.76e-11	0.95859	(0.95,	0.97)	5.85e-11	5.87175e-11	0.135	55.336	1.018e-10
chr3:188415730	rs13099273	T	A	LPP,LPP-AS1,FLJ42393,LPP-AS2,MIR28,TPRG1-AS1	intron_variant	54.244	0.99293	(0.96,	1.02)	0.645	50.765	0.94582	(0.93,	0.96)	1.86e-15	0.95372	(0.94,	0.97)	1.09e-13	4.85765e-14	0.00413	87.846	3.593e-13
chr3:196632439	rs1684466	A	G	NRROS,FBXO45,WDR53,CEP19,PIGX,PAK2	intergenic_variant	62.333	1.00652	(0.98,	1.04)	0.686	63.771	0.94365	(0.93,	0.96)	4.79e-15	0.95436	(0.94,	0.97)	3.78e-12	1.20864e-13	0.000269	92.468	1.314e-11
chr4:38797027	rs5743618	A	C	TLR1,TLR10,TLR6,FAM114A1,MIR574,KLF3	missense_variant	34.805	0.97971	(0.95,	1.01)	0.203	22.571	0.92941	(0.91,	0.94)	1.31e-18	0.93978	(0.93,	0.95)	4.18e-17	4.23025e-17	0.00364	88.17	4.366e-17
chr4:105897896	rs34712979	A	G	NPNT,GSTCD,LOC101929529,LOC101929577,TBCK,INTS12	splice_region_variant	24.387	1.04634	(1.01,	1.08)	0.0102	25.81	1.04248	(1.03,	1.06)	1.16e-07	1.04312	(1.03,	1.06)	3.93e-09	3.96809e-09	0.848	0	3.924e-09
chr4:122219915	rs45613035	C	T	KIAA1109,ADAD1,IL2,TRPC3,BBS7,IL21	intron_variant	9.234	1.04091	(0.99,	1.10)	0.122	9.872	1.08981	(1.07,	1.11)	4.42e-14	1.08175	(1.06,	1.10)	4.98e-14	1.1957e-18	0.105	61.897	1.238e-13
chr5:14610200	rs16903574	G	C	FAM105A,OTULIN,ANKH,TRIO,LOC100130744,MIR4637	missense_variant	7.403	1.06962	(1.01,	1.13)	0.0189	7.65	1.09363	(1.07,	1.12)	6.85e-12	1.08947	(1.06,	1.12)	5.32e-13	5.34803e-13	0.481	0	7.43e-13
chr5:111066174	rs1837253	C	T	TSLP,WDR36,CAMK4,SLC25A46,TMEM232,STARD4	intergenic_variant	71.217	1.04362	(1.01,	1.08)	0.0118	73.967	1.1212	(1.10,	1.14)	1.86e-46	1.10669	(1.09,	1.12)	1.19e-44	5.4064e-46	0.000132	93.157	1.045e-43
chr5:119355086	rs3813308	G	C	TNFAIP8,HSD17B4,DMXL1,MIR5706,FAM170A,DTWD2	5_prime_UTR_variant	47.293	1.04666	(1.02,	1.08)	0.00279	43.538	1.04227	(1.03,	1.06)	2.66e-09	1.04302	(1.03,	1.06)	2.83e-11	2.84121e-11	0.802	0	2.745e-11
chr5:132660808	rs848	C	A	IL13,IL4,RAD50,KIF3A,CCNI2,SEPT8	3_prime_UTR_variant	82.415	0.94101	(0.91,	0.98)	0.00214	81.787	0.90855	(0.89,	0.92)	1.51e-27	0.91385	(0.90,	0.93)	4.88e-29	>5E-08**	0.105	61.848	1.795e-28
chr5:142159774	rs249677	A	C	NDFIP1,GNPDA1,SPRY4,LOC101926941,RNF14,PCDH12	intergenic_variant	63.061	1.05253	(1.02,	1.09)	0.00126	63.245	1.0497	(1.03,	1.06)	1.7e-11	1.05018	(1.04,	1.06)	8.61e-14	8.66408e-14	0.877	0	8.729e-14
chr5:157325949	rs11746314	G	A	CYFIP2,FNDC9,LOC102724404,ITK,NIPAL4,ADAM19	intron_variant	3.647	1.08177	(1.00,	1.17)	0.051	5.824	1.09166	(1.06,	1.12)	1.47e-09	1.09052	(1.06,	1.12)	2.13e-10	2.13465e-10	0.832	0	3.678e-10
chr6:32644653	rs6926894	C	T	HLA-DQA1,HLA-DQB1,HLA-DRB1,HLA-DRB6,HLA-DQA2,MIR3135B	downstream_gene_variant	43.892	1.12367	(1.09,	1.16)	2.38e-14	59.076	1.17586	(1.16,	1.19)	3e-115	1.16642	(1.15,	1.18)	2.49e-126	<1E-350	0.00706	86.22	7.03e-125
chr6:90220794	rs72925996	C	T	BACH2,MIR4464,MAP3K7,GJA10,CASP8AP2,MDN1	intron_variant	33.882	0.95256	(0.92,	0.98)	0.00268	35.042	0.92672	(0.91,	0.94)	1.32e-25	0.93102	(0.92,	0.94)	4.69e-27	4.81734e-27	0.121	58.361	1.439e-26
chr6:127958284	rs802731	G	C	PTPRK,THEMIS,LOC101928140,C6orf58,SOGA3,KIAA0408	intergenic_variant	27.847	1.0199	(0.99,	1.05)	0.246	27.087	1.05075	(1.03,	1.07)	1.54e-10	1.04538	(1.03,	1.06)	2.86e-10	2.86908e-10	0.11	60.82	5.071e-10
chr7:20547220	rs35621564	G	A	ABCB5,ITGB8,LOC101927811,SP8,LOC101927769,RPL23P8	intergenic_variant	34.801	0.96262	(0.93,	0.99)	0.0176	36.523	0.95066	(0.94,	0.96)	2.93e-12	0.95268	(0.94,	0.97)	2.15e-13	6.0797e-14	0.478	0	3.094e-13
chr7:22726602	rs1800797	G	A	IL6,LOC401312,TOMM7,SNORD93,LOC100506178,FAM126A	upstream_gene_variant	52.248	1.03469	(1.00,	1.07)	0.0263	58.029	1.04248	(1.03,	1.06)	3.25e-09	1.04112	(1.03,	1.05)	2.86e-10	2.86935e-10	0.657	0	3.455e-10
chr7:28132967	rs917115	C	T	JAZF1,JAZF1-AS1,CREB5,TAX1BP1,HIBADH,TSL	intron_variant	19.167	1.01147	(0.97,	1.05)	0.554	20.851	1.06556	(1.05,	1.08)	4.71e-14	1.05671	(1.04,	1.07)	8.93e-13	8.97351e-13	0.0133	83.682	3.264e-12
chr8:80377552	rs10957979	G	A	ZBTB10,MIR5708,TPD52,ZNF704,MRPS28,LOC101927040	intergenic_variant	66.501	0.98049	(0.95,	1.01)	0.221	64.876	0.93044	(0.92,	0.94)	1.59e-23	0.93863	(0.93,	0.95)	6.44e-22	6.54704e-22	0.00297	88.666	3.827e-21
chr8:144103704	rs34173062	A	G	SHARPIN,MAF1,WDR97,CYC1,GPAA1,EXOSC4	missense_variant	6.598	1.0431	(0.98,	1.11)	0.171	7.169	1.0821	(1.05,	1.11)	1.49e-08	1.07539	(1.05,	1.10)	1.04e-08	1.04224e-08	0.278	14.93	1.538e-08
chr9:6209697	rs992969	G	A	IL33,TPD52L3,RANBP6,KIAA2026,MIR4665,UHRF2	intergenic_variant	75.532	0.89745	(0.87,	0.93)	5.34e-10	74.765	0.88065	(0.87,	0.89)	7.58e-59	0.88346	(0.87,	0.90)	4.92e-67	7.58532e-76	0.323	0	1.967e-66
chr9:99153605	rs41283642	T	C	TGFBR1,ALG2,SEC61B,COL15A1,NAMA,GALNT12	3_prime_UTR_variant	1.919	0.98413	(0.88,	1.10)	0.775	3.369	0.87757	(0.84,	0.91)	3.33e-11	0.88875	(0.86,	0.92)	2.16e-10	2.17861e-10	0.0531	73.266	1.761e-09
chr10:6051176	rs12722502	T	C	IL2RA,RBM17,IL15RA,PFKFB3,MIR3155A,MIR3155B	intron_variant	1.513	0.89799	(0.79,	1.02)	0.0929	1.81	0.78836	(0.75,	0.83)	9.72e-18	0.80473	(0.77,	0.85)	1.36e-17	3.67007e-18	0.0621	71.269	4.946e-17
chr10:9016708	rs1444782	A	G	LOC101928272,LINC00709,LINC00708,GATA3,GATA3-AS1	intergenic_variant	38.759	0.93613	(0.91,	0.97)	2.58e-05	42.357	0.9062	(0.89,	0.92)	1.11e-44	0.91113	(0.90,	0.92)	9.14e-48	4.91978e-11	0.0586	72.04	6.256e-47
chr11:1129831	rs12788104***	G	A	MUC2,MUC5AC,LOC101927503,MUC6,MUC5B,AP2A2	intergenic_variant	73.445	1.01674	(0.98,	1.05)	0.34	68.738	1.05033	(1.03,	1.07)	6.14e-11	1.04498	(1.03,	1.06)	1.73e-10	1.73542e-10	0.0864	65.982	4.226e-10
chr11:61817672	rs174562	G	A	FADS2,FADS1,MIR1908,FEN1,TMEM258,MIR611	upstream_gene_variant	38.842	0.97161	(0.94,	1.00)	0.0667	34.564	0.95466	(0.94,	0.97)	2.06e-10	0.95765	(0.95,	0.97)	6.27e-11	6.29303e-11	0.31	3.136	8.734e-11
chr11:65896135	rs72924800	A	G	FOSL1,CCDC85B,FIBP,CTSW,C11orf68,DRAP1	downstream_gene_variant	15.348	0.95476	(0.92,	1.00)	0.0302	12.88	0.9428	(0.92,	0.96)	2.22e-08	0.94513	(0.93,	0.96)	2.29e-09	2.31792e-09	0.597	0	2.465e-09
chr11:76582483	rs7936070	T	G	EMSY,LRRC32,GUCY2EP,LOC100506127,TSKU,LOC101928837	intergenic_variant	43.759	1.0453	(1.01,	1.08)	0.0039	47.685	1.10318	(1.09,	1.12)	8.72e-46	1.0932	(1.08,	1.11)	2.29e-45	1.57604e-31	0.00136	90.246	3.733e-44
chr11:118872577	rs12365699	A	G	CXCR5,BCL9L,MIR4492,DDX6,UPK2,FOXR1	intergenic_variant	14.937	0.98344	(0.94,	1.03)	0.434	16.667	0.93735	(0.92,	0.95)	6.1e-12	0.9447	(0.93,	0.96)	3.88e-11	3.89401e-11	0.0396	76.388	1.009e-10
chr12:57095926*	rs1059513	C	T	STAT6,NAB2,NEMP1,LRP1,MYO1A,TAC3	3_prime_UTR_variant	10.261	0.89592	(0.85,	0.94)	2.02e-05	10.741	0.88799	(0.87,	0.91)	2.33e-25	0.88928	(0.87,	0.91)	2.57e-29	1.432e-30	0.752	0	4.073e-29
chr12:94211187	rs7961712	A	G	PLXNC1,CEP83,CEP83-AS1,CRADD,MIR5700,TMCC3	intron_variant	86.29	1.04415	(1.00,	1.09)	0.0543	84.991	1.06386	(1.04,	1.08)	2.85e-10	1.06067	(1.04,	1.08)	5.77e-11	5.7906e-11	0.445	0	8.891e-11
chr13:39752145	rs9943	G	A	COG6,MIR4305,LHFP,LINC00332,LINC00548,LINC00598	3_prime_UTR_variant	32.072	0.95218	(0.92,	0.98)	0.00282	35.178	0.96358	(0.95,	0.98)	3.46e-07	0.9617	(0.95,	0.97)	4.37e-09	4.41113e-09	0.507	0	3.651e-09
chr13:99380092	rs912131	G	A	UBAC2,MIR623,FKSG29,GPR183,LINC01232,GPR18	intron_variant	71.459	1.05096	(1.02,	1.09)	0.00357	70.387	1.06003	(1.04,	1.08)	1.72e-14	1.05852	(1.04,	1.07)	2.57e-16	2.59288e-16	0.645	0	3.628e-16
chr14:68332385	rs2180769	T	A	RAD51B,LOC100996664,ZFP36L1,LOC105370548,ZFYVE26,ACTN1	intron_variant	59.405	0.92839	(0.90,	0.96)	1.56e-06	63.937	0.95993	(0.95,	0.97)	1.22e-08	0.95426	(0.94,	0.97)	6.53e-13	6.56558e-13	0.0502	73.926	3.635e-13
chr15:60777789	rs11071559	T	C	RORA,RORA-AS2,RORA-AS1,ICE2,ANXA2,FOXB1	intron_variant	13.788	0.94431	(0.90,	0.99)	0.0105	12.803	0.91211	(0.89,	0.93)	1.8e-18	0.91782	(0.90,	0.94)	1.78e-19	1.80533e-19	0.161	49.169	3.165e-19
chr15:67149412	rs72743461	A	C	SMAD3,AAGAB,IQCH,IQCH-AS1,SMAD6,C15orf61	intron_variant	23.114	1.08329	(1.05,	1.12)	7.82e-06	23.712	1.1146	(1.10,	1.13)	1.08e-41	1.1093	(1.09,	1.13)	1.36e-45	2.70147e-44	0.146	52.648	6.097e-45
chr16:11119164	rs35441874	A	T	CLEC16A,SOCS1,TNP2,PRM3,PRM2,PRM1	intron_variant	22.717	0.91329	(0.88,	0.95)	9.15e-07	24.71	0.91421	(0.90,	0.93)	2.94e-28	0.91406	(0.90,	0.93)	1.57e-33	1.63686e-33	0.96	0	2.036e-33
chr16:27360103	rs3024664	C	T	IL4R,IL21R,FLJ21408,IL21R-AS1,NSMCE1,GTF3C1	intron_variant	93.502	1.08231	(1.02,	1.15)	0.0127	93.947	1.12942	(1.10,	1.16)	4.86e-16	1.12067	(1.09,	1.15)	4.39e-17	2.5419e-19	0.225	32.097	6.754e-17
chr17:39910014	rs1008723	T	G	GSDMB,ORMDL3,LRRC3C,ZPBP2,IKZF3,GSDMA	intron_variant	54.429	0.90674	(0.88,	0.93)	1.39e-10	51.099	0.8961	(0.89,	0.91)	1.09e-56	0.89791	(0.89,	0.91)	1.49e-65	2.10964e-69	0.481	0	4.221e-65
chr17:45259320	rs4247364	C	G	MAP3K14-AS1,SPATA32,MAP3K14,FMNL1,HEXIM2,HEXIM1	downstream_gene_variant	73.161	0.99661	(0.96,	1.03)	0.845	69.993	0.95009	(0.94,	0.96)	8.78e-12	0.95728	(0.94,	0.97)	2.27e-10	2.29814e-10	0.0114	84.384	7.79e-10
chr17:49370984	rs12952581	A	G	LOC102724596,ZNF652,PHB,MIR6129,LOC101927207,FLJ40194	intergenic_variant	32.787	1.04854	(1.02,	1.08)	0.00341	36.3	1.06131	(1.05,	1.08)	1.12e-16	1.0592	(1.05,	1.07)	1.85e-18	1.93653e-18	0.494	0	3.078e-18
chr19:3136093	rs117552144	T	C	GNA15,LOC100996351,GNA11,S1PR4,NCLN,AES	5_prime_UTR_variant	5.312	1.07369	(1.00,	1.15)	0.0351	6.675	1.08709	(1.06,	1.12)	6.16e-09	1.08502	(1.06,	1.11)	6.68e-10	6.69599e-10	0.735	0	8.791e-10
chr19:33235672	rs117710327	A	C	SLC7A10,LRP3,TRT-AGT1-3,WDR88,CEBPA,CEBPA-AS1	intergenic_variant	8.275	0.90005	(0.85,	0.95)	0.000207	6.695	0.87319	(0.85,	0.90)	9.62e-21	0.8787	(0.86,	0.90)	1.45e-23	1.487e-23	0.342	0	1.529e-23
chr19:45867123	rs8103278	A	G	FOXA3,SYMPK,IRF2BP1,MYPOP,NANOS2,RSPH6A	upstream_gene_variant	31.317	0.95552	(0.92,	0.99)	0.00602	35.298	0.95897	(0.95,	0.97)	8.53e-09	0.95841	(0.95,	0.97)	1.82e-10	1.82542e-10	0.842	0	1.821e-10
chr21:35092334	rs11088309	G	C	RUNX1,RUNX1-IT1,LOC100506403,LINC01426,LINC00160,CLIC6	intergenic_variant	14.628	1.03749	(0.99,	1.08)	0.086	14.254	1.06503	(1.04,	1.08)	1.14e-10	1.06024	(1.04,	1.08)	4.75e-11	1.37496e-11	0.266	19.181	7.328e-11
						Iceland (cases, controls)					UK Biobank (cases, controls)					Combined					Heterogeneity		METAL
Secondary signals	rsID	EA	OA	Close gene	Coding effect	Freq alternative allele (%)	OR	(95% CI)		P	Freq alternative allele (%)	OR (95% CI)			P	OR (95% CI)			P	Conditional analyses Pcom adj	P	I2	P
chr1:152206676	rs12123821	T	C	HRNR,RPTN,TCHH,FLG,FLG-AS1,TCHHL1	intergenic_variant	3.03	1.02644	(0.94,	1.12)	0.56	4.817	1.16602	(1.13,	1.20)	7.46e-23	1.15003	(1.12,	1.18)	2.42e-21	6.45277e-22	0.00718	86.163	2.153e-19
chr2:102309902	rs12470864	A	G	IL1RL1,IL18R1,IL1RL2,IL18RAP,MIR4772,IL1R1	upstream_gene_variant	41.876	1.05169	(1.02,	1.08)	0.00108	38.851	1.10087	(1.09,	1.12)	4.24e-42	1.09217	(1.08,	1.11)	7.58e-43	2.38314e-22	0.00705	86.226	5.673e-42
chr3:187963924	rs509399	T	C	LPP-AS2,LPP,FLJ42393,BCL6,LOC100131635,RTP2	intergenic_variant	7.728	0.90439	(0.85,	0.96)	0.000591	7.772	0.93566	(0.91,	0.96)	5.05e-07	0.93027	(0.91,	0.95)	2.05e-09	1.31537e-09	0.29	10.826	1.523e-09
chr3:188724692	rs9290877	C	T	LPP,MIR28,LPP-AS1,TPRG1-AS1,TPRG1,TPRG1-AS2	intron_variant	29.107	1.04655	(1.01,	1.08)	0.00641	30.155	1.04571	(1.03,	1.06)	2.4e-09	1.04585	(1.03,	1.06)	5.35e-11	3.47309e-11	0.965	0	5.636e-11
chr3:195988997	rs2448519	C	T	SDHAP1,LOC105374301,TFRC,TNK2,MIR6829,LINC00885	intergenic_variant	41.572	1.02562	(0.99,	1.06)	0.132	39.812	1.03884	(1.02,	1.05)	4.51e-07	1.0366	(1.02,	1.05)	1.79e-07	5.42069e-09	0.487	0	2.303e-07
chr4:122432277	rs17454584	G	A	ADAD1,IL2,KIAA1109,IL21,IL21-AS1,BBS12	downstream_gene_variant	19.465	0.999	(0.96,	1.04)	0.956	21.861	1.06375	(1.05,	1.08)	8.15e-14	1.05345	(1.04,	1.07)	7.73e-12	1.8047e-16	0.00282	88.792	3.994e-11
chr5:110818610	rs3853750	C	T	SLC25A46,TMEM232,TSLP,WDR36,MIR548F3,CAMK4	intergenic_variant	13.926	1.03159	(0.99,	1.08)	0.156	14.771	1.09024	(1.07,	1.11)	3.12e-19	1.0805	(1.06,	1.10)	1.68e-18	7.04197e-17	0.0208	81.278	7.226e-18
chr5:111071044	rs3806933	T	C	TSLP,WDR36,CAMK4,SLC25A46,TMEM232,STARD4	upstream_gene_variant	43.092	0.98364	(0.95,	1.01)	0.287	42.697	0.94544	(0.93,	0.96)	1.1e-15	0.95182	(0.94,	0.96)	9.75e-15	6.54697e-16	0.0198	81.59	2.835e-14
chr5:132463934	rs3749833	C	T	C5orf56,IRF1,SLC22A5,IL5,RAD50,LOC553103	intergenic_variant	31.211	1.05908	(1.03,	1.09)	0.000427	26.407	1.0822	(1.07,	1.10)	3.15e-24	1.07787	(1.06,	1.09)	1.24e-26	8.20666e-37	0.232	30.135	2.011e-26
chr5:132620126	rs60156285	T	C	RAD50,IL13,IL4,IL5,KIF3A,CCNI2	intron_variant	15.238	1.04331	(1.00,	1.09)	0.0444	18.091	1.0933	(1.07,	1.11)	8.47e-24	1.08564	(1.07,	1.10)	9.1e-24	5.85659e-34	0.0408	76.106	6.557e-23
chr7:20377088	rs12700186	C	T	ITGB8,LOC101927811,LOC101927769,MACC1,MACC1-AS1,LOC101927668	intron_variant	41.036	0.9985	(0.97,	1.03)	0.924	41.574	0.95839	(0.95,	0.97)	1.51e-09	0.96508	(0.95,	0.98)	2.92e-08	8.10267e-09	0.0163	82.667	6.341e-08
chr9:6076102	rs4742151	A	G	RANBP6,KIAA2026,MIR4665,IL33,MLANA,ERMP1	intergenic_variant	69.55	1.03231	(1.00,	1.07)	0.0572	65.761	1.05919	(1.04,	1.07)	4.72e-15	1.0548	(1.04,	1.07)	2.06e-15	5.9246e-28	0.159	49.506	4.869e-15
chr9:6252690	rs149045797	G	T	IL33,TPD52L3,UHRF2,RANBP6,KIAA2026,MIR4665	intron_variant	0.645	0.78797	(0.64,	0.96)	0.0208	0.478	0.61159	(0.55,	0.68)	5.47e-18	0.64887	(0.59,	0.72)	3.81e-18	1.36926e-17	0.0313	78.421	2.392e-18
chr10:6584252	rs41284471	A	G	PRKCQ-AS1,PRKCQ,LOC101928150,LINC00706,LINC00707,LOC399715	upstream_gene_variant	15.897	0.99005	(0.95,	1.03)	0.634	20.07	1.05369	(1.04,	1.07)	9.98e-10	1.04438	(1.03,	1.06)	4.31e-08	1.12754e-08	0.006	86.755	1.942e-07
chr10:8419000	rs7100961	T	C	LINC00708,GATA3,GATA3-AS1,TAF3,ATP5C1,KIN	intergenic_variant	28.849	1.01643	(0.98,	1.05)	0.333	31.085	1.03676	(1.02,	1.05)	1.33e-06	1.03339	(1.02,	1.05)	1.49e-06	2.02e-12	0.282	13.452	2.157e-06
chr10:8517780	rs1544301	A	G	LINC00708,GATA3,GATA3-AS1,TAF3,LOC101928272,ATP5C1	intergenic_variant	31.774	0.97853	(0.95,	1.01)	0.186	35.059	0.95993	(0.95,	0.97)	1.87e-08	0.96295	(0.95,	0.98)	1.37e-08	1.0837e-08	0.285	12.55	2.129e-08
chr10:8799706	rs2025758	C	T	LOC101928272,LINC00709,LINC00708,GATA3,GATA3-AS1,TAF3	intergenic_variant	46.433	0.94686	(0.92,	0.98)	0.000348	45.682	0.9499	(0.94,	0.96)	1.6e-13	0.94938	(0.94,	0.96)	2.46e-16	4.07942e-11	0.849	0	2.469e-16
chr10:8990592	rs72782676	G	C	LOC101928272,LINC00709,LINC00708,GATA3,GATA3-AS1,TAF3	intergenic_variant	0.853	0.58263	(0.48,	0.71)	3.24e-08	0.711	0.64256	(0.59,	0.71)	2.47e-20	0.6305	(0.58,	0.69)	7.42e-27	6.92873e-26	0.368	0	6.105e-27
chr10:9007290	rs12413578	T	C	LOC101928272,LINC00709,LINC00708,GATA3,GATA3-AS1,TAF3	intergenic_variant	9.992	0.8731	(0.83,	0.92)	1.83e-07	10.461	0.85522	(0.84,	0.88)	6.02e-41	0.85819	(0.84,	0.88)	9.08e-47	2.85374e-25	0.468	0	2.279e-46
chr10:9022753	rs1612986	C	T	LOC101928272,LINC00709,LINC00708,GATA3,GATA3-AS1	intergenic_variant	18.898	1.05253	(1.01,	1.09)	0.00768	18.648	1.10849	(1.09,	1.13)	9.56e-32	1.0986	(1.08,	1.12)	5.52e-32	5.94609e-13	0.0142	83.378	2.718e-31
chr11:76537586	rs61894547	T	C	EMSY,LRRC32,LOC100506127,GUCY2EP,THAP12,TSKU	intron_variant	5.123	1.09494	(1.03,	1.17)	0.00706	5.169	1.2043	(1.17,	1.24)	5.01e-35	1.18535	(1.15,	1.22)	3.72e-35	2.38946e-21	0.00985	84.99	3.036e-34
chr12:56051582	rs10876866	A	G	RPS26,IKZF4,ERBB3,SUOX,PA2G4,RAB5B	intergenic_variant	34.569	1.01908	(0.99,	1.05)	0.238	34.322	1.06152	(1.05,	1.08)	1.8e-16	1.05419	(1.04,	1.07)	1.36e-15	6.87911e-17	0.0204	81.411	4.042e-15
chr15:67093131	rs1465841	G	C	SMAD3,AAGAB,IQCH,IQCH-AS1,SMAD6,LINC01169	intron_variant	53.691	1.02511	(0.99,	1.06)	0.104	56.012	1.04029	(1.03,	1.05)	1.5e-08	1.03765	(1.02,	1.05)	5.73e-09	1.73679e-08	0.381	0	7.72e-09
chr15:67121286	rs117683492	A	G	SMAD3,AAGAB,IQCH,IQCH-AS1,SMAD6,C15orf61	upstream_gene_variant	1.79	1.02912	(0.92,	1.15)	0.619	1.867	1.14088	(1.09,	1.20)	1.03e-07	1.12276	(1.07,	1.17)	3.65e-07	9.28702e-09	0.101	62.838	7.308e-07
chr15:67183150	rs10152595	G	C	SMAD3,AAGAB,IQCH,IQCH-AS1,C15orf61,MAP2K5	intron_variant	23.288	0.95514	(0.92,	0.99)	0.0114	24.869	0.9323	(0.92,	0.95)	5.98e-18	0.93607	(0.92,	0.95)	4.96e-19	2.97932e-18	0.224	32.488	1.06e-18
chr16:27234391	rs34939984	T	C	NSMCE1,KDM8,FLJ21408,IL4R,C16orf82,IL21R	intron_variant	40.067	1.03169	(1.00,	1.06)	0.0447	35.938	1.04634	(1.03,	1.06)	2.86e-10	1.04375	(1.03,	1.06)	5.16e-11	1.20908e-09	0.41	0	6.918e-11
chr16:27403057	rs6498021	G	T	IL21R,IL4R,IL21R-AS1,GTF3C1,FLJ21408,NSMCE1	intron_variant	85.252	0.97025	(0.93,	1.01)	0.159	86.044	0.94686	(0.93,	0.97)	4.49e-08	0.95099	(0.93,	0.97)	2.79e-08	1.05965e-10	0.302	6.2	3.697e-08
chr16:27406423	rs179771	C	G	IL21R,IL21R-AS1,IL4R,GTF3C1,FLJ21408,NSMCE1	intron_variant	53.853	1.01319	(0.98,	1.04)	0.395	48.796	1.04352	(1.03,	1.06)	9.81e-10	1.03829	(1.03,	1.05)	3.23e-09	3.46731e-09	0.0808	67.209	5.957e-09
chr17:39638098	rs4794817	A	T	STARD3,PPP1R1B,TCAP,PNMT,NEUROD2,PGAP3	downstream_gene_variant	85.742	0.93025	(0.89,	0.97)	0.000765	81.621	0.91402	(0.90,	0.93)	1.83e-24	0.91634	(0.90,	0.93)	8.07e-27	7.91301e-09	0.448	0	2.647e-26
chr17:40608272	rs112401631	A	T	SMARCE1,CCR7,KRT222,KRT24,TNS4,KRT25	intergenic_variant	1.594	1.03956	(0.92,	1.17)	0.523	2.28	1.16439	(1.11,	1.20)	7.77e-11	1.14743	(1.10,	1.20)	2.99e-10	5.80327e-09	0.0812	67.103	1.288e-09
chr17:40711984	rs2253717	A	G	KRT24,KRT25,KRT222,KRT26,SMARCE1,KRT27	intergenic_variant	27.158	0.99283	(0.96,	1.03)	0.677	28.473	0.95562	(0.94,	0.97)	3.52e-09	0.96165	(0.95,	0.98)	2.61e-08	2.57741e-12	0.0437	75.413	5.503e-08
chr21:35340290	rs8129030	A	T	LOC100506403,RUNX1,RUNX1-IT1,MIR802,LINC01426,LINC00160	intergenic_variant	60.793	1.03015	(1.00,	1.06)	0.0568	63.199	1.03977	(1.03,	1.05)	5.71e-08	1.03808	(1.02,	1.05)	1.02e-08	2.91176e-09	0.588	0	1.232e-08
*Due to signals at a large chromosoml region on chr12, extended region of chr12:55052982-58095926 was used for conditional analyses for the lead variant chr12:57095926
** top signal at chr5:132660808:S does not reach significance following condtional analysis and is completely explained by chr5:132463934:S and chr5:132620126:S
***The novel variant reported by Shrine et al.[PMID: 30552067] at MUC5AC/MUC2 locus (rs11603634) is weakly correlated with a variant we report here at this locus (rs12788104; r2=0.35)
