# Supplementary material for: Eighty-eight variants highlight the role of T cell regulation and airway remodeling in asthma pathogenesis
Source: Nat Commun. 2020 Jan 20;11:393. doi: 10.1038/s41467-019-14144-8 (PMC6971247; doi:10.1038/s41467-019-14144-8)
Supplement: Supplementary file 5 — Supplementary Data 2 [file 41467_2019_14144_MOESM5_ESM.xlsx]

## Sheet: Sheet1
Supplementary Data 2. Known variants (LD r2≥0.2) at previously reported loci
					Iceland (cases, controls)			UK Biobank (cases, controls)			Combined		Heterogeneity		Conditional analysis
Lead SNP	Chr:position	Allele (EA/OA)	Close gene	Coding effect	EAF (%)	OR (95% CI)	P	EAF (%)	OR (95% CI)	P	OR (95% CI)	P	P	I2	Pcom adj	Previously reported SNP	OR/unit change (95% CI)*	Risk allele*	P	r2	Correlated alleles	Replication of allele effects	Ref
rs1214598	chr1:167457187	A/G	CD247,POU2F1,CREG1,RCSD1,TRP-CGG1-1,TRP-AGG2-1	intron_variant	42.087	0.98778	0.427	38.604	0.95266	1.04e-11	0.9587	7.53e-11	0.0338	77.791	7.55781e-11	rs1723018	1,0582011 (1,04-1,08)	?	1e-08	0.928781	A=G; G=A	?	Pickrell_JK, 2016 (PMID:27182965)
rs2228079	chr1:203129147	G/T	ADORA1,MYBPH,MYOG,CHI3L1,PPFIA4,CHIT1	synonymous_variant	31.544	0.95849	0.0101	33.226	0.95437	2.31e-10	0.95506	8.1e-12	0.812	0	8.13456e-12	rs6683383	1,062 (1,04-1,08)	?	1e-08	1	T=T; A=G	?	Pickrell_JK 2016 (PMID:27182965)
rs10178845	chr2:8303673	A/G	LINC00299,LOC101929567,LINC00298,ID2-AS1,ID2,LOC101929551	intergenic_variant	31.991	0.98462	0.346	29.455	0.93988	4.94e-16	0.94768	8.89e-15	0.0103	84.806	8.95609e-15	rs13412757	1,062 (1,040-1,084)	?	1e-08	0.817708	G=G; A=A	?	Pickrell_JK 2016 (PMID:27182965)
rs12470864	chr2:102309902	A/G	IL1RL1,IL18R1,IL1RL2,IL18RAP,MIR4772,IL1R1	upstream_gene_variant	41.876	1.05169	0.00108	38.851	1.10087	4.24e-42	1.09217	7.58e-43	0.00705	86.226	2.38314e-22	rs9807989	1,33 (1,20-1,47)	?	6e-08	0.35	T=A; C=G	?	Wan YI. 2012 (PMID: 22561531)
rs72823641	chr2:102319699	A/T	IL1RL1,IL18R1,IL1RL2,IL18RAP,MIR4772,IL1R1	intron_variant	11.376	0.96561	0.147	13.664	0.84942	7.85e-56	0.86658	4.34e-51	1e-06	95.808	1.2953e-30	rs3771180	NA / 0.17 unit decrease (0,13-0,21)	?/T	2E-15 / 2E-20	0.997	G=T; T=A	?/YES	Torgerson_DG 2011 (PMID:21804549) / Demenais, F 2017 (PMID:29273806)
rs34290285	chr2:241759225	A/G	D2HGDH,GAL3ST2,ING5,NEU4,DTYMK,ATG4B	intron_variant	30.615	0.97658	0.165	25.542	0.89942	8.21e-40	0.91294	4.52e-36	1.3e-05	94.751	4.77295e-36	rs34290285	1,107 (1,08-1,14)	?	2e-15	1	Same variant	?	Pickrell_JK 2016 (PMID:27182965)
rs5743618	chr4:38797027	A/C	TLR1,TLR10,TLR6,FAM114A1,MIR574,KLF3	missense_variant	34.805	0.97971	0.203	22.571	0.92941	1.31e-18	0.93978	4.18e-17	0.00364	88.17	4.23025e-17	rs5743618	1.08	?	4e-11	1	Same variant	?	Pickrell_JK 2016 (PMID:27182965)
rs1837253	chr5:111066174	C/T	TSLP,WDR36,CAMK4,SLC25A46,TMEM232,STARD4	intergenic_variant	71.217	1.04362	0.0118	73.967	1.1212	1.86e-46	1.10669	1.19e-44	0.000132	93.157	5.4064e-46	rs1837253	1,17 (1,13-1,22), 1,17 (1,12-1,24), NA, 1,14 (1,12-1,17), NA	C/C/?/?/?	1E-16, 1E-09, 1E-14, 1E-31, 1E-08	1	Same variant	YES/YES/?/?/?	Hirota (PMID:21804548), Ferreira 2013 (PMID:24388013), Torgerson (PMID:21804549), Pickrell (PMID:27182965) , Almoguera (PMID:27611488)
rs3806933	chr5:111071044	T/C	TSLP,WDR36,CAMK4,SLC25A46,TMEM232,STARD4	upstream_gene_variant	43.092	0.98364	0.287	42.697	0.94544	1.1e-15	0.95182	9.75e-15	0.0198	81.59	6.54697e-16	rs1438673	1,16 (1,11-1,21)	C	3e-11	0.68	C=C; T=T	YES	Ferreira, 2013 (PMID:24388013, trait: asthma and hay fever)
rs60156285	chr5:132620126	T/C	RAD50,IL13,IL4,IL5,KIF3A,CCNI2	intron_variant	15.238	1.04331	0.0444	18.091	1.0933	8.47e-24	1.08564	9.1e-24	0.0408	76.106	5.85643e-34	rs2244012, rs1295686	NR/ 1.15 (1.09-1.20)	?/T	2E-16, eE-07	0.91, 0.25	A=C; G=T/T=T; C=C	?/YES	Pickrell, JK (PMID:27182965), Moffatt (PMID:20860503)
rs249677	chr5:142159774	A/C	NDFIP1,GNPDA1,SPRY4,LOC101926941,RNF14,PCDH12	intergenic_variant	63.061	1.05253	0.00126	63.245	1.0497	1.7e-11	1.05018	8.61e-14	0.877	0	8.66408e-14	rs200634877	1.14679	?	3e-08	0.88	-	-	Pickrell, JK (PMID:27182965)	rs200634877 is not in 1000G reference panel.
rs6926894	chr6:32644653	A/T	HLA-DQA1,HLA-DQB1,HLA-DRB1,HLA-DRB6,HLA-DQA2,MIR3135B	downstream_gene_variant	43.892	1.12367	2.38e-14	59.076	1.17586	3e-115	1.16642	2.49e-126	0.000329	92.245	<1E-350	rs7775228, rs204993, rs9268516, rs3104367, rs9272346, rs9273349, rs9273373	1.17 (1.12-1.21), 1.17 (1.12-1.21), 1.15 (1.10-1.21), 1.15 (1.21-1.17), -, 1.18 (1.31-1.24), 1.24 (1.17-1.13)	A/A/T/?/?/C/G	5E-15, 2E-15, 1E-08, 1E-40, 1E-08, 7E-14, 4E-14	0.439, 0.224, 0.240, 0.836, 0.836, 0.836, 0.836			Hirota, T (PMID:21804548), Hirota, T (PMID:21804548), Ramasamy, A (PMID:23028483), Pickrell, JK (PMID:27182965), Lasky-Su, J (PMID:23181788), Moffatt, MF (20860503), Ferreira, MA (PMID:24388013)	rs6926894 is not a bialleleic variant according to https://ldlink.nci.nih.gov/?var=rs6926894&pop=CEU&r2_d=r2&tab=ldproxy
rs72925996	chr6:90220794	C/T	BACH2,MIR4464,MAP3K7,GJA10,CASP8AP2,MDN1	intron_variant	33.882	0.95256	0.00268	35.042	0.92672	1.32e-25	0.93102	4.69e-27	0.121	58.361	4.82e-27	rs2325291	1.09 (1.06-1.12)/0.1 unit decrease (0.08-0.12)	G/A	2E-12/9E-13	1	G=T; A=C	YES/YES	Demenais, F (PMID:29273806)
rs10957979	chr8:80377552	G/A	ZBTB10,MIR5708,TPD52,ZNF704,MRPS28,LOC101927040	intergenic_variant	66.501	0.98049	0.221	64.876	0.93044	1.59e-23	0.93863	6.44e-22	0.00297	88.666	6.54704e-22	rs10957978	1,07 (1.05-1.09)	?	1e-11	0.965626	G=A; T=G	?	Pickrell, JK (PMID:27182965)
rs992969	chr9:6209697	G/A	IL33,TPD52L3,RANBP6,KIAA2026,MIR4665,UHRF2	intergenic_variant	75.532	0.89745	5.34e-10	74.765	0.88065	7.58e-59	0.88346	4.92e-67	0.323	0	7.58532e-76	rs72699186, rs1342326, rs2381416, rs144829310, rs928413	1.26 (1.16-1.35), 1.2 (1.13-1.28), NR, 1.17 (1.14-1.20), 1.24 (1.17-1.32)	T/C/?/?/G	2E-09, 9E-10, 2E-12, 1E-31, 9E-13	0.49, 0.49, 0.92, 0.51, 0.90	A=G; T=A/A=G; C=A/C=A: A=G/G=G; T=A/G=A; A=G	YES/YES/?/?/YES	Ferreira (PMID:24388013), Moffat (PMID:20860503), Torgerson (PMID:21804549), Pickrell (PMID:27182965), Bonnelykke (PMID:24241537)
rs149045797	chr9:6252690	G/T	IL33,TPD52L3,UHRF2,RANBP6,KIAA2026,MIR4665	intron_variant	0.645	0.78797	0.0208	0.478	0.61159	5.47e-18	0.64887	3.81e-18	0.0313	78.421	1.3693e-17	rs146597587+	0.47	C	1.8E-04	1			Smith, D et al 2017 (PMID:28273074)		+ rs146597587 is monoallelic in the CEU population
rs12413578	chr10:9007290	T/C	LOC101928272,LINC00709,LINC00708,GATA3,GATA3-AS1,TAF3	intergenic_variant	9.992	0.8731	1.83e-07	10.461	0.85522	6.02e-41	0.85819	9.08e-47	0.468	0	2.85374e-25	rs12413578	1.122(1.09-1.16)	?	8e-12	1	Same variant	?	Pickrell, JK (PMID:27182965)
rs7936070	chr11:76582483:S	T/G	EMSY,LRRC32,GUCY2EP,LOC100506127,TSKU,LOC101928837	intergenic_variant	43.759	1.0453	0.0039	47.685	1.10318	8.72e-46	1.0932	2.29e-45	0.00136	90.246	1.57604e-31	rs7130588, rs7936323	1.09 (1.06-1.13)/ 1.08 (1.06-1.1)	G/?	2E-08, 1E-16	0.67, 0.99	A=G; G=T/ G=G; A=T	YES/?	Ferreira (PMID:21907864), Pickrell, JK (PMID:27182965)
rs912131	chr13:99380092	G/A	UBAC2	intron_variant	71.5	1.05	0.0036	70.4	1.06	1.7e-14	1.06	2.6e-16	0.65	0	2.59288e-16	rs1319132	0,92 (0.89-0.95)	C	1.74e-08	1	G=A; C=G	YES	Zhu_2018 (PMID: 29785011)
rs2180769	chr14:68332385	T/A	RAD51B,LOC100996664,ZFP36L1,LOC105370548,ZFYVE26,ACTN1	intron_variant	59.405	0.92839	1.56e-06	63.937	0.95993	1.22e-08	0.95426	6.53e-13	0.0502	73.926	6.56558e-13	rs3784099	1.06 (1.04-1.08)	?	2e-08	0.58	G=T; A=A	?	Pickrell, JK (PMID:27182965)
rs11071559	chr15:60777789	T/C	RORA,RORA-AS2,RORA-AS1,ICE2,ANXA2,FOXB1	intron_variant	13.788	0.94431	0.0105	12.803	0.91211	1.8e-18	0.91782	1.78e-19	0.161	49.169	1.80533e-19	rs10519068, rs11071559	1.1 (1.07-1.13)/ 1.18 (1.11-1.25)	?/C	4E-11, 1E-07	0.97, 1	G=C; A=T/same variant	?/YES	Pickell, JK (PMID:27182965), Moffatt, MF (PMID: 20860503)
rs72743461	chr15:67149412	A/C	SMAD3,AAGAB,IQCH,IQCH-AS1,SMAD6,C15orf61	intron_variant	23.114	1.08329	7.82e-06	23.712	1.1146	1.08e-41	1.1093	1.36e-45	0.146	52.648	2.70147e-44	rs744910, rs56375023, rs17294280	1.12 (1.09-1.16)/ 1.11 (1.09-1.14)/ 1.18 (1.11-1.25)	G/?/G	4E-09, 2E-21, 4E-09	0.28, 0.998, 0.69	G=A; A=C/G=C; A=A/A=C; G=A	YES/?/YES	Moffatt, MF (20860503), ), Pickrell, JK (PMID: 27182965), Ferreira (PMID: 24388013)
rs35441874	chr16:11119164	A/T	CLEC16A,SOCS1,TNP2,PRM3,PRM2,PRM1	intron_variant	22.717	0.91329	9.15e-07	24.71	0.91421	2.94e-28	0.91406	1.57e-33	0.96	0	1.63686e-33	rs7203459	1.09 (1.07-1.12)	?	4e-15	0.731739	T=T; C=A	?	Pickrell, JK (PMID: 27182965)
rs1008723	chr17:39910014	T/G	GSDMB,ORMDL3,LRRC3C,ZPBP2,IKZF3,GSDMA	intron_variant	54.429	0.90674	1.39e-10	51.099	0.8961	1.09e-56	0.89791	1.49e-65	0.481	0	2.10839e-69	rs11655198, rs2305480, rs2305480, rs11078927, rs11078927, rs2290400, rs7216389, rs3894194, rs3894194	1.18 (1.16-1.2)/ 1.18 (1.11-1.23)/ 1.32 (1.23-1.39) /NR/ 1.52 (-) /1.34 (NR)/1.45 (1.17-1.81)/1.59 (1.44-1.66)/1.17 (1.11-1.23)	?/G/G/?/C/C/T/A/A	1E-63, 1E-07, 6E-23, 2E-16, 1E-12, 3E-20, 9E-11, 3E-21, 5E-09	0.94, 0.81, 0.81, 0.80, 0.99, 0.970.55, 0.55	C=G;T=T/G=G; A=T/G=G; A=T/C=G; T=T/C=G; T=T/ T=G; C=T/C=T; T=G/ G=T; A=G/G=T; A=G	?/YES/YES/?/YES/NO/YES/YES/YES	Pickrell, JK (PMID: 27182965), Moffatt (PMID: 20860503), Bonnelykke (PMID: 24241537), Torgerson, DG (PMID: 21804549), Yan, Q (PMID: 28461288), Nieuwenhuis, MA (PMID: 27439200), Moffatt( PMID: 17611496), Bonnlykke (PMID: 24241537), Moffatt (PMID: 20860503)
		* OR and effect for previously reported SNP given for risk allele as reported in GWAS catalog
