# Supplementary material for: Eighty-eight variants highlight the role of T cell regulation and airway remodeling in asthma pathogenesis
Source: Nat Commun. 2020 Jan 20;11:393. doi: 10.1038/s41467-019-14144-8 (PMC6971247; doi:10.1038/s41467-019-14144-8)
Supplement: Supplementary file 6 — Supplementary Data 3 [file 41467_2019_14144_MOESM6_ESM.xlsx]

## Sheet: Sheet1
Supplementary Data 3 Novel variants (LD r2<0.2) at previously reported loci
					Iceland (cases, controls)			UK Biobank (cases, controls)			Combined		Heterogeneity		Conditional analysis*
Lead SNP	chr:position	Allele (alt/ref)	Close gene	Coding effect	MAF (%)	OR (95% CI)	P	MAF (%)	OR (95% CI)	P	OR (95% CI)	P	P	I2	Pcom adj
rs509399	chr3:187963924	T/C	LPP-AS2,LPP,FLJ42393,BCL6,LOC100131635,RTP2	intergenic variant	7.728	0.90439	0.000591	7.772	0.93566	5.05e-07	0.93027	2.05e-09	0.29	10.826	1.32e-09
rs13099273	chr3:188415730	T/A	LPP,LPP-AS1,FLJ42393,LPP-AS2,MIR28,TPRG1-AS1	intron variant	54.24	0.99293	0.645	50.77	0.95	1.86e-15	0.95372	1.09e-13	0.00413	87.846	4.86e-14
rs9290877	chr3:188724692	C/T	LPP,MIR28,LPP-AS1,TPRG1-AS1,TPRG1,TPRG1-AS2	intron variant	29.107	1.04655	0.00641	30.155	1.04571	2.4e-09	1.04585	5.35e-11	0.965	0	3.5492e-11
rs3853750	chr5:110818610	C/T	SLC25A46,TMEM232,TSLP,WDR36,MIR548F3,CAMK4	intergenic variant	13.926	1.03159	0.156	14.771	1.09024	3.12e-19	1.0805	1.68e-18	0.0208	81.278	7.04197e-17
rs3749833	chr5:132463934	C/T	C5orf56,IRF1,SLC22A5,IL5,RAD50,LOC553103	intergenic variant	31.211	1.05908	0.000427	26.407	1.0822	3.15e-24	1.07787	1.24e-26	0.232	30.135	8.20635e-37
rs848	chr5:132660808	C/A	IL13,IL4,RAD50,KIF3A,CCNI2,SEPT8	3 prime UTR variant	82.415	0.94101	0.00214	81.787	0.90855	1.51e-27	0.91385	4.88e-29	0.105	61.848	>5E-08
rs4742151	chr9:6076102	A/G	RANBP6,KIAA2026,MIR4665,IL33,MLANA,ERMP1	intergenic variant	69.55	1.03231	0.0572	65.761	1.05919	4.72e-15	1.0548	2.06e-15	0.159	49.506	5.9246e-28
rs7100961	chr10:8419000	T/C	LINC00708,GATA3,GATA3-AS1,TAF3,ATP5C1,KIN	intergenic variant	28.849	1.01643	0.333	31.085	1.03676	1.33e-06	1.03339	1.49e-06	0.282	13.452	2.02e-12
rs1544301	chr10:8517780	A/G	LINC00708,GATA3,GATA3-AS1,TAF3,LOC101928272,ATP5C1	intergenic variant	31.774	0.97853	0.186	35.059	0.95993	1.87e-08	0.96295	1.37e-08	0.285	12.55	1.0837e-08
rs2025758	chr10:8799706	C/T	LOC101928272,LINC00709,LINC00708,GATA3,GATA3-AS1,TAF3	intergenic variant	46.433	0.94686	0.000348	45.682	0.9499	1.6e-13	0.94938	2.46e-16	0.849	0	4.07942e-11
rs72782676	chr10:8990592	G/C	LOC101928272,LINC00709,LINC00708,GATA3,GATA3-AS1,TAF3	intergenic_variant	0.853	0.58263	3.24e-08	0.711	0.64256	2.47e-20	0.6305	7.42e-27	0.368	0	6.92873e-26
rs1444782	chr10:9016708	A/G	LOC101928272,LINC00709,LINC00708,GATA3,GATA3-AS1	intergenic variant	38.759	0.93613	2.58e-05	42.357	0.9062	1.11e-44	0.91113	9.14e-48	0.0586	72.04	4.91978e-11
rs1612986	chr10:9022753	C/T	LOC101928272,LINC00709,LINC00708,GATA3,GATA3-AS1	intergenic variant	18.898	1.05253	0.00768	18.648	1.10849	9.56e-32	1.0986	5.52e-32	0.0142	83.378	5.94609e-13
rs61894547	chr11:76537586	T/C	EMSY,LRRC32,LOC100506127,GUCY2EP,THAP12,TSKU	intron variant	5.123	1.09494	0.00706	5.169	1.2043	5.01e-35	1.18535	3.72e-35	0.00985	84.99	2.38946e-21
rs10876866	chr12:56051582	A/G	RPS26,IKZF4,ERBB3,SUOX,PA2G4,RAB5B	intergenic_variant	34.569	1.01908	0.238	34.322	1.06152	1.8e-16	1.05419	1.36e-15	0.0204	81.411	6.87911e-17
rs1059513	chr12:57095926	C/T	STAT6,NAB2,NEMP1,LRP1,MYO1A,TAC3	3 prime UTR variant	10.261	0.89592	2.02e-05	10.741	0.88799	2.33e-25	0.88928	2.57e-29	0.752	0	1.432e-30
rs1465841	chr15:67093131	G/C	SMAD3,AAGAB,IQCH,IQCH-AS1,SMAD6,LINC01169	intron variant	53.691	1.02511	0.104	56.012	1.04029	1.5e-08	1.03765	5.73e-09	0.381	0	1.73679e-08
rs117683492	chr15:67121286	A/G	SMAD3,AAGAB,IQCH,IQCH-AS1,SMAD6,C15orf61	upstream gene variant	1.79	1.02912	0.619	1.867	1.14088	1.03e-07	1.12276	3.65e-07	0.101	62.838	9.28702e-09
rs10152595	chr15:67183150	G/C	SMAD3,AAGAB,IQCH,IQCH-AS1,C15orf61,MAP2K5	intron variant	23.288	0.95514	0.0114	24.869	0.9323	5.98e-18	0.93607	4.96e-19	0.224	32.488	2.97932e-18
rs4794817	chr17:39638098	A/T	STARD3,PPP1R1B,TCAP,PNMT,NEUROD2,PGAP3	downstream gene variant	85.742	0.93025	0.000765	81.621	0.91402	1.83e-24	0.91634	8.07e-27	0.448	0	7.91301e-09
rs112401631	chr17:40608272	A/T	SMARCE1,CCR7,KRT222,KRT24,TNS4,KRT25	intergenic variant	1.594	1.03956	0.523	2.28	1.16439	7.77e-11	1.14743	2.99e-10	0.0812	67.103	5.80327e-09
rs2253717	chr17:40711984	A/G	KRT24,KRT25,KRT222,KRT26,SMARCE1,KRT27	intergenic variant	27.158	0.99283	0.677	28.473	0.95562	3.52e-09	0.96165	2.61e-08	0.0437	75.413	2.57741e-12
rs12952581	chr17:49370984	A/G	LOC102724596,ZNF652,PHB,MIR6129,LOC101927207,FLJ40194	intergenic variant	32.787	1.04854	0.00341	36.3	1.06131	1.12e-16	1.0592	1.85e-18	0.494	0	1.93653e-18
