# Supplementary material for: Eighty-eight variants highlight the role of T cell regulation and airway remodeling in asthma pathogenesis
Source: Nat Commun. 2020 Jan 20;11:393. doi: 10.1038/s41467-019-14144-8 (PMC6971247; doi:10.1038/s41467-019-14144-8)
Supplement: Supplementary file 7 — Supplementary Data 4 [file 41467_2019_14144_MOESM7_ESM.xlsx]

## Sheet: Sheet1
Supplementary Data 4. Replication of the 36 previously published asthma loci of European-ancestry in Icelandi UK meta-analysis. Sequence variants considered to replicate when reaching the adjusted P value for the 36 variants tested (P<0.05/36=1.49x10-3)
								Icelandic UK meta analysis
chr:location	Close gene*	Top SNP	Effect allele	OR	P value	PMID*	Year of publication	P value	OR**
chr1:10497194	[PEX14]	rs662064	T	0.94	3.2E-08	27182965	2016	1.03e-05	1.03045
chr1:154453788	[IL6R]	rs4129267	T	1.09	2.4E-08	21907864	2011	9.23e-06	1.0287
chr1:161189357	PPOX-[]-ADAMTS4	rs4233366	T	1.09	4.8E-15	27182965	2016	1.47e-07	1.03821
chr1:167464183	[CD247]	rs1723018	G	0.95	1.4E-08	27182965	2016	1.09e-10	0.95954
chr1:173182897	TNFSF18—[]-TNFSF4	rs6691738	T	0.94	2.9E-08	27182965	2016	1.9e-08	0.961751
chr1:203131376	[ADORA1]	rs6683383	T	1.06	1.1E-08	27182965	2016	8.84e-12	1.04708
chr2:8317950	[LINC00299]	rs13412757	G	1.06	1.3E-08	27182965	2016	5.01e-14	1.05148
chr2:102369762	[IL18R1]	rs3771166	A	0.87	3.4E-09	20860503	2010	1.93e-36	0.92109
chr2:241759225	[D2HGDH]	rs34290285	G	1.11	1.8E-15	27182965	2016	4.52e-36	1.09537
chr3:188684683	[LPP]	rs73196739	T	0.92	6.5E-09	27182965	2016	1.85e-10	0.94753
chr4:38798089	[TLR1]	rs4833095	T	1.2	5.0E-12	24388013	2013	3.72e-13	1.05738
chr5:111066174	SLC25A46—[]-TSLP	rs1837253	C	1.19	7.3E-10	21804549	2011	1.19e-44	0.90357
chr5:132634182	[RAD50]	rs6871536	C	1.14	2.4E-09	21907864	2011	2.29e-25	1.08676
chr6:31354420	[HLA-B]	rs2428494	T	0.92	1.4E-16	27182965	2016	2.5e-56	0.904838
chr6:32652506	HLA-DQA1-[]-HLA-DQB1	rs17843604	T	1.16	1.7E-10	20860503	2010	3.6e-123	1.16474
chr6:90275479	[BACH2]	rs58521088	T	0.93	7.1E-11	27182965	2016	7.49e-27	0.93156
ch7:20521373	ITGB8	rs6461503	C	1.08	2.13-09	29785011	2018	2.22e-11	1.04
chr7:106018005	[CDHR3]	rs6967330	A	1.45	1.4E-08	24241537	2013	0.000936	1.0285
chr8:80379644	MIR5708—[]—ZBTB10	rs7009110	T	1.14	4.0E-09	24388013	2013	2.51e-20	0.941957
chr9:6190076	RANBP6—[]-IL33	rs1342326	C	1.2	9.2E-10	20860503	2010	5.49e-59	1.14534
chr10:9007290	GATA3---[]---SFTA1P	rs12413578	T	0.89	8.1E-12	27182965	2016	9.08e-47	0.85822
chr11:76559639	WNT11—[]-LRRC32	rs7130588	G	1.09	1.8E-08	21907864	2011	8.03e-31	1.07821
chr12:57115272	[STAT6]	rs3001426	T	0.94	1.4E-10	27182965	2016	8.59e-21	1.06099
chr14:68283210	[RAD51B]	rs3784099	G	0.94	1.6E-08	27182965	2016	2.46e-12	0.952463
chr15:60777789	[RORA]	rs11071559	T	0.85	3.8E-09	21907864	2011	1.78e-19	0.91778
chr15:67154447	[SMAD3]	rs744910	A	0.89	3.9E-09	20860503	2010	1.16e-14	0.95256
chr16:11134855	[CLEC16A]	rs62026376	C	1.17	1.0E-08	24388013	2013	6.16e-32	1.09089
chr17:39913696	[GSDMB]	rs7216389	T	1.45	9.0E-11	17611496	2007	3.98e-64	1.11227
chr17:49384071	ZNF652	rs17637472	A	1.08	3.3E-09	29273806	2017	1.24e-17	1.05686
chr19:33230549	FKSG29	rs10414065	C	0.85	6.78E-09	29785011	2018	4.8e-22	1.13326
chr22:37137994	[IL2RB]	rs2284033	A	0.89	1.2E-08	20860503	2010	5.92e-05	0.97482
Non-replicating loci
chr1:197356778	[CRB1]	rs2786098	A	0.63	8.6E-09	20032318	2009	0.517	0.995015
chr3:23612079	UBE2E2	rs115913567	C	0.81	1.89E-08	29785011	2018	0.557	1.02041
chr5:60073967	[PDE4D]	rs1588265	G	0.60	2.5E-08	19426955	2009	0.23	1.00813
chr5:142150196	[NDFIP1]	rs200634877	I	0.94	2.5E-08	27182965	2016	0.0503***	0.9659
chr13:99347347	HV745896	rs1319132	C	0.92	1.74E-08	29785011	2018	0.0142****	0.96098
* Genes as identified in the original publication
**OR reported on the effect allele reported in the original publications
*** Other variant (rs249677) found GWS at this locus, moderately correlated (r2=0.39) with the reported variant
**** Other variant (rs912131) found GWS at this locus in low correlation (r2=0.0087) with the reported variant
