# Supplementary material for: Eighty-eight variants highlight the role of T cell regulation and airway remodeling in asthma pathogenesis
Source: Nat Commun. 2020 Jan 20;11:393. doi: 10.1038/s41467-019-14144-8 (PMC6971247; doi:10.1038/s41467-019-14144-8)
Supplement: Supplementary file 8 — Supplementary Data 5 [file 41467_2019_14144_MOESM8_ESM.xlsx]

## Sheet: Sheet1
Supplementary Data 5. Novel asthma variants at previously reported loci reported in Ferreira et al. (PMID:29083406) for a combined phenotype of asthma, hay fever and exzema
					Iceland (cases, controls)				UK Biobank (cases, controls)				Combined			Conditional analysis	Heterogeneity
Lead SNP	Chr:position	Allele (alt/ref)	Close gene	Coding effect	MAF (%)	OR	(95% CI)	P	MAF (%)	OR	(95% CI)	P	OR	(95% CI)	P	Pcom adj	P	I2	SNP_risk allele reported in Ferreira et al 2017	OR (95% CI) reported in Ferreira et al 2017	P value reported in Ferreira et al 2017	r2 between Asthma lead SNP and SNP reported in Ferreira
rs12123821	chr1:152206676	T/C	HRNR,RPTN,TCHH,FLG,FLG-AS1,TCHHL1	intron variant	3.03	1.02644	(0.94, 1.12)	0.56	4.817	1.16602	(1.12, 1.18)	7.46e-23	1.15003	(1.12, 1.18)	2.42e-21	6.45277e-22	0.00718	86.163	rs61816761_A	1.22 (1.18 - 1.27)	7e-21
rs61816761	chr1:152313385	A/G	FLG,FLG-AS1,FLG2,HRNR,CRNN,RPTN	stop_gained	1.331	1.04227	(0.91, 1.19)	0.542	2.344	1.26137	(1.19, 1.29)	4.4e-24	1.23696	(1.19, 1.29)	1.31e-22	3.49963e-23	0.00777	85.887	rs61816761_A	1.22 (1.18 - 1.27)	7e-21	1
rs7423358	chr2:227840005	C/T	CCL20,DAW1,SLC19A3,SPHKAP,C2orf83,AGFG1	intergenic_variant	76.682	1.02143	(0.99, 1.06)	0.239	75.812	1.05117	(1.03, 1.06)	9.1e-10	1.04605	(1.03, 1.06)	1.32e-09	1.33443e-09	0.146	52.624	rs13384448_T	1.04 (1.03-1.05)	3e-12	1
rs35570272	chr3:33006170	T/G	GLB1,CCR4,TMPPE,CRTAP,TRIM71,SUSD5	intron_variant	40.869	1.00692	(0.98, 1.04)	0.656	39.628	1.05443	(1.03, 1.06)	7.47e-14	1.04604	(1.03, 1.06)	2.83e-12	1.88759e-12	0.00677	86.362	rs6776757_G	1.03 (1.02-1.04)	3e-10	22
rs2448519	chr3:195988997	C/T	SDHAP1,LOC105374301,TFRC,TNK2,MIR6829,LINC00885	intergenic_variant	41.572	1.02562	(0.99, 1.06)	0.132	39.812	1.03884	(1.02, 1.05)	4.51e-07	1.0366	(1.02, 1.05)	1.79e-07	5.42069e-09	0.487	0	rs80064395_C	1.07 (1.05-1.09)	2e-12	No correlation
rs1684466	chr3:196632439	A/G	NRROS,FBXO45,WDR53,CEP19,PIGX,PAK2	intergenic_variant	62.333	1.00652	(0.98, 1.04)	0.686	63.771	0.94365	(0.94, 0.97)	4.79e-15	0.95436	(0.94, 0.97)	3.78e-12	1.20864e-13	0.000269	92.468	rs80064395_C	1.07 (1.05-1.09)	2e-12	No correlation
rs45613035	chr4:122219915	C/T	KIAA1109,ADAD1,IL2,TRPC3,BBS7,IL21	intron_variant	9.234	1.04091	(0.99,1.10)	0.122	9.872	1.08981	(1.07,1.11)	4.42e-14	1.08175	(1.06,1.10)	4.98e-14	1.1957e-18	0.105	61.897	rs4145717_T, rs150254607-ATAT	1.06 (1.05-1.07), 1.08 (1.06-1.10)	9E-27, 5E-14	No correlation, 0.66
rs17454584	chr4:122432277	G/A	ADAD1,IL2,KIAA1109,IL21,IL21-AS1,BBS12	downstream_gene_variant	19.465	0.999	(0.96, 1.04)	0.956	21.861	1.06375	(1.05, 1.08)	8.15e-14	1.05345	(1.04, 1.07)	7.73e-12	1.8047e-16	0.00282	88.792	rs4145717_T, rs150254607-ATAT	1.06 (1.05-1.07), 1.08 (1.06-1.10)	9E-27, 5E-14	0.60, 0.02
rs16903574	chr5:14610200	G/C	FAM105A,OTULIN,ANKH,TRIO,LOC100130744,MIR4637	missense_variant	7.403	1.06962	(1.01, 1.13)	0.0189	7.65	1.09363	(1.06, 1.12)	6.85e-12	1.08947	(1.06, 1.12)	5.32e-13	5.34803e-13	0.481	0	rs16903574_G	1.07 (1.05-1.09)	1e-12	1
rs802731	chr6:127958284	G/C	PTPRK,THEMIS,LOC101928140,C6orf58,SOGA3,KIAA0408	intergenic_variant	27.847	1.0199	(0.99, 1.05)	0.246	27.087	1.05075	(1.03, 1.06)	1.54e-10	1.04538	(1.03, 1.06)	2.86e-10	2.86908e-10	0.11	60.82	rs35469349_A	1.04 (1.03-1.05)	2e-10	0.62
rs12700186	chr7:20377088	C/T	ITGB8,LOC101927811,LOC101927769,MACC1,MACC1-AS1,LOC101927668	intron_variant	41.036	0.9985	(0.97, 1.03)	0.924	41.574	0.95839	(0.95, 0.98)	1.51e-09	0.96508	(0.95, 0.98)	2.92e-08	8.10267e-09	0.0163	82.667	rs6461503_T, rs10486391_A, rs6977955_T	1.04 (1.03-1.05), 1.03 (1.02-1.04), 1.05 (1.03-1.06)	2E-14, 7E-9, 7E-13	No correlation
rs35621564	chr7:20547220	G/A	ABCB5,ITGB8,LOC101927811,SP8,LOC101927769,RPL23P8	intergenic_variant	34.801	0.96262	(0.93, 0.99	0.0176	36.523	0.95066	(0.94, 0.97)	2.93e-12	0.95268	(0.94, 0.97)	2.15e-13	6.0797e-14	0.478	0	rs6461503_T,rs10486391_A	1.04 (1.03-1.05), 1.03 (1.02-1.04)	2E-14, 7E-9	0.46
rs917115	chr7:28132967	C/T	JAZF1,JAZF1-AS1,CREB5,TAX1BP1,HIBADH,TSL	intron_variant	19.167	1.01147	(0.97, 1.05	0.554	20.851	1.06556	(1.04, 1.07)	4.71e-14	1.05671	(1.04, 1.07)	8.93e-13	8.97351e-13	0.0133	83.682	rs6977955_T	1.05 (1.03-1.06)	7e-13	0.81
rs12722502	chr10:6051176	T/C	IL2RA,RBM17,IL15RA,PFKFB3,MIR3155A,MIR3155B	intron_variant	1.513	0.89799	(0.79, 1.02)	0.0929	1.81	0.78836	(0.77, 0.85)	9.72e-18	0.80473	(0.77, 0.85)	1.36e-17	3.67007e-18	0.0621	71.269	rs61839660_T,rs4747846_?	1.08 (1.06-1.1), 1.04 (1.03-1.05)	4E-19, 1E-11	no correlation
rs41284471	chr10:6584252	A/G	PRKCQ-AS1,PRKCQ,LOC101928150,LINC00706,LINC00707,LOC399715	upstream_gene_variant	15.897	0.99005	(0.95, 1.03)	0.634	20.07	1.05369	(1.03, 1.06)	9.98e-10	1.04438	(1.03, 1.06)	4.31e-08	1.12754e-08	0.006	86.755	rs61839660_T,rs4747846_?	1.08 (1.06-1.1), 1.04 (1.03-1.05)	4E-19, 1E-11	no correlation
rs72924800	chr11:65896135	A/G	FOSL1,CCDC85B,FIBP,CTSW,C11orf68,DRAP1	downstream_gene_variant	15.348	0.95476	(0.92, 1.00	0.0302	12.88	0.9428	(0.93, 0.96)	2.22e-08	0.94513	(0.93, 0.96)	2.29e-09	2.31792e-09	0.597	0	rs479844_G	1.04 (1.03-1.05)	2e-13	0.05
rs12365699	chr11:118872577	A/G	CXCR5,BCL9L,MIR4492,DDX6,UPK2,FOXR1	intergenic_variant	14.937	0.98344	(0.94, 1.03)	0.434	16.667	0.93735	(0.93, 0.96)	6.1e-12	0.9447	(0.93, 0.96)	3.88e-11	3.89401e-11	0.0396	76.388	rs12365699_G	1.06 (1.05-1.07)	5e-18	1
rs9943	chr13:39752145	G/A	COG6,MIR4305,LHFP,LINC00332,LINC00548,LINC00598	3_prime_UTR_variant	32.072	0.95218	(0.92, 0.98)	0.00282	35.178	0.96358	(0.95, 0.97)	3.46e-07	0.9617	(0.95, 0.97)	4.37e-09	4.41113e-09	0.507	0	rs4943794_C	1.04 (1.03-1.05)	7e-12	No correlation
rs4247364	chr17:45259320	C/G	MAP3K14-AS1,SPATA32,MAP3K14,FMNL1,HEXIM2,HEXIM1	downstream_gene_variant	73.161	0.99661	(0.96, 1.03)	0.845	69.993	0.95009	(0.94, 0.97)	8.78e-12	0.95728	(0.94, 0.97)	2.27e-10	2.29814e-10	0.0114	84.384	rs7214661_G	1.03 (1.02-1.04)	1e-08	0.28
rs117710327	chr19:33235672	A/C	SLC7A10,LRP3,TRT-AGT1-3,WDR88,CEBPA,CEBPA-AS1	intergenic_variant	8.275	0.90005	(0.85, 0.95)	0.000207	6.695	0.87319	(0.86, 0.90)	9.62e-21	0.8787	(0.86, 0.90)	1.45e-23	1.487e-23	0.342	0	rs10414065_C	1.10 (1.08-1.12)	6e-18	0.95
rs11088309	chr21:35092334	G/C	RUNX1,RUNX1-IT1,LOC100506403,LINC01426,LINC00160,CLIC6	intergenic_variant	14.628	1.03749	(0.99, 1.08)	0.086	14.254	1.06503	(1.04, 1.08)	1.14e-10	1.06024	(1.04, 1.08)	4.75e-11	1.37496e-11	0.266	19.181	rs73205303_A	1.04 (1.03-1.06)	8e-10	0.97
rs8129030	chr21:35340290	A/T	LOC100506403,RUNX1,RUNX1-IT1,MIR802,LINC01426,LINC00160	intergenic_variant	60.793	1.03015	(1.00, 1.06)	0.0568	63.199	1.03977	(1.02, 1.05)	5.71e-08	1.03808	(1.02, 1.05)	1.02e-08	2.91176e-09	0.588	0	rs73205303_A	1.04 (1.03-1.06)	8e-10	0.02
