# Supplementary material for: Eighty-eight variants highlight the role of T cell regulation and airway remodeling in asthma pathogenesis
Source: Nat Commun. 2020 Jan 20;11:393. doi: 10.1038/s41467-019-14144-8 (PMC6971247; doi:10.1038/s41467-019-14144-8)
Supplement: Supplementary file 9 — Supplementary Data 6 [file 41467_2019_14144_MOESM9_ESM.xlsx]

## Sheet: Sheet1
Supplementary Data 6
Whole blood eQTL variants correlated (r2≥0.8) with astma lead variants
eQTL signals														Asthma signals
Gene_expression	eQTL Position (Hg38)	eQTL SNP	EA	OA	EAF	ImpInfo	Pval	Effect	Rank1	P_bonferroni	Pval_adj	Effect_adj	Covariates	Correlated asthma SNP	Position (hg38)	r2	Phase	OR comb	P comb
CD247	chr1:167457933	rs1214596	A	T	42.812	0.999667	5.23665e-55	0.2677	1	6.15862e-07	.	.	.	rs1214598	chr1:167457187:S	0.96674	1	0.9587	7.53e-11
ADORA1	chr1:203089348	rs58592594	T	C	30.227	0.998573	<305	0.8714	1	6.37178e-07	.	.	.	rs2228079	chr1:203129147:S	0.870167	1	0.95506	8.1e-12
CHIT1	chr1:203119254	rs6427990	T	G	31.42	0.999928	8.03686e-36	0.2282	1	6.37625e-07	.	.	.	rs2228079	chr1:203129147:S	0.991643	1	0.95506	8.1e-12
MYBPH	chr1:203119486	rs6696205	A	G	31.473	0.999928	0.000144752	-0.0697	7	6.41313e-07	8.27527e-12	0.2867	chr1:203185404:SG,chr1:203186754:SG,chr1:203139380:SG,chr1:203177038:SG,chr1:203190825:SG,chr1:203144061:SG	rs2228079	chr1:203129147:S	0.994578	1	0.95506	8.1e-12
ADORA1	chr1:203121848	rs7555556	T	C	31.501	0.999967	<305	0.9545	2	6.37178e-07	1.03494e-164	1.0877	chr1:203089348:SG	rs2228079	chr1:203129147:S	0.997055	1	0.95506	8.1e-12
CHI3L1	chr1:203121848	rs7555556	T	C	31.501	0.999967	0.00010879	-0.071	3	6.41486e-07	1.11965e-109	0.3445	chr1:203186754:SG,chr1:203190825:SG	rs2228079	chr1:203129147:S	0.997055	1	0.95506	8.1e-12
PPFIA4	chr1:203121848	rs7555556	T	C	31.501	0.999967	5.61486e-29	0.2046	6	6.37259e-07	8.82406e-124	0.3081	chr1:203051988:IG,chr1:203035239:SG,chr1:203071435:IG,chr1:203082762:SG,chr1:203076455:SG	rs2228079	chr1:203129147:S	0.997055	1	0.95506	8.1e-12
MYBPH	chr1:203139380	rs10920573	C	T	33.174	0.999226	0.000412659	0.0639	3	6.41313e-07	6.63235e-95	-0.335	chr1:203185404:SG,chr1:203186754:SG	rs2228079	chr1:203129147:S	0.879486	-1	0.95506	8.1e-12
TSLP	chr5:111071044	rs3806933	T	C	43.11	0.999961	7.59257e-274	-0.5797	1	5.87551e-07	.	.	.	rs3806933	chr5:111071044:S	1	1	0.95182	9.75e-15
C5orf56	chr5:132473177	rs2548993	A	G	32.034	0.999173	1.92903e-23	-0.1806	1	6.98617e-07	.	.	.	rs3749833	chr5:132463934:S	0.959919	-1	1.07787	1.24e-26
NDFIP1	chr5:142112854	rs7705042	A	C	38.54	0.997348	1.69959e-153	-0.4555	1	7.0276e-07	.	.	.	rs249677	chr5:142159774:S	0.943263	1	1.05018	8.61e-14
ITGB8	chr7:20381353	rs6944566	A	G	41.76	0.999888	6.17009e-28	0.1877	1	5.53747e-07	.	.	.	rs12700186	chr7:20377088:S	0.851	1	0.96508	2.92e-08
IL6	chr7:22726813	NA	AAA	!	32.159	0.999706	1.80559e-23	-0.182	2	5.75606e-07	4.51815e-44	-0.2603	chr7:22658561:SG	rs1800797	chr7:22726602:S	0.965632	-1	1.04112	2.86e-10
IL6	chr7:22726813	NA	AAA	!	32.159	0.999706	1.80559e-23	-0.182	2	5.75606e-07	4.51815e-44	-0.2603	chr7:22658561:SG	rs1800797	chr7:22726602:S	0.965636	1	1.04112	2.86e-10
TGFBR1	chr9:99153605	rs41283642	T	C	1.936	0.996443	7.24175e-101	1.1819	1	6.17848e-07	.	.	.	rs41283642	chr9:99153605:S	1	1	0.88875	2.16e-10
TMEM258	chr11:61792609	rs174538	A	G	34.704	0.999961	1.54536e-107	0.3877	2	7.17072e-07	3.05175e-96	0.3571	chr11:61792596:SG	rs174562	chr11:61817672:S	0.834119	1	0.95765	6.27e-11
FADS1	chr11:61822009	NA	A	!	35.316	0.999906	<305	-0.7024	2	7.17978e-07	4.05319e-73	-0.3535	chr11:61779596:SG	rs174562	chr11:61817672:S	0.814431	1	0.95765	6.27e-11
CTSW	chr11:65880325	NA	CT	!	15.499	0.981102	9.27417e-67	-0.4053	6	6.79606e-07	1.27171e-18	-0.1489	chr11:65807792:SG,chr11:65876556:SG,chr11:65879751:IG,chr11:65879879:IG,chr11:65879634:XG:1	rs72924800	chr11:65896135:S	0.853607	-1	0.94513	2.29e-09
CTSW	chr11:65880325	NA	CT	!	15.499	0.981102	9.27417e-67	-0.4053	6	6.79606e-07	1.27171e-18	-0.1489	chr11:65807792:SG,chr11:65876556:SG,chr11:65879751:IG,chr11:65879879:IG,chr11:65879634:XG:1	rs72924800	chr11:65896135:S	0.875682	1	0.94513	2.29e-09
EFEMP2	chr11:65883044	rs35461885	T	G	14.659	0.999834	2.18268e-277	0.8079	1	6.79995e-07	.	.	.	rs72924800	chr11:65896135:S	0.927271	1	0.94513	2.29e-09
SMAD3	chr15:67121286	rs117683492	A	G	1.806	0.997127	5.20768e-17	-0.5314	1	6.35195e-07	.	.	.	rs117683492	chr15:67121286:S	1	1	1.12276	3.65e-07
AAGAB	chr15:67149412	rs72743461	A	C	23.098	0.999469	1.84857e-23	-0.2015	3	6.41075e-07	1.02688e-17	-0.1708	chr15:67180184:SG,chr15:67238713:XG:0	rs72743461	chr15:67149412:S	1	1	1.1093	1.36e-45
IL21R	chr16:27388780	rs6498018	G	A	13.586	0.999953	6.37712e-14	-0.1853	1	6.66978e-07	.	.	.	rs6498021	chr16:27403057:S	0.851493	1	0.95099	2.79e-08
STARD3	chr17:39633745	rs11651497	C	T	15.938	0.999941	0.0084962	0.0619	4	7.0373e-07	1.14413e-17	0.2536	chr17:39214993:SG,chr17:39639407:SG,chr17:39653965:SG	rs4794817	chr17:39638098:S	0.87363	1	0.91634	8.07e-27
PPP1R1B	chr17:39638098	rs4794817	A	T	14.271	0.999956	7.88501e-224	-0.7657	1	7.05398e-07	.	.	.	rs4794817	chr17:39638098:S	1	1	0.91634	8.07e-27
IKZF3	chr17:39760137	rs35833706,rs72538185	AT	A	44.639	0.999772	1.22681e-96	-0.352	1	7.00349e-07	.	.	.	rs1008723	chr17:39910014:S	0.902137	-1	0.89791	1.49e-65
GSDMB	chr17:39869916	rs11655198	T	C	45.133	0.999955	<305	-1.0952	3	7.0496e-07	0	-1.0685	chr17:39668292:SG,chr17:39746634:IG:0	rs1008723	chr17:39910014:S	0.93691	1	0.89791	1.49e-65
ORMDL3	chr17:39872867	rs12936231	G	C	45.129	0.999964	<305	-1.0397	4	7.05328e-07	3.50724e-276	-0.909	chr17:39668292:SG,chr17:39746634:IG:0,chr17:39926578:SG	rs1008723	chr17:39910014:S	0.93665	1	0.89791	1.49e-65
GSDMB	chr17:39926554	NA	T	!	47.274	0.999941	<305	-1.0467	6	7.0496e-07	1.26165e-12	-0.164	chr17:39668292:SG,chr17:39746634:IG:0,chr17:39869916:SG,chr17:39926578:SG,chr17:39903646:SG	rs1008723	chr17:39910014:S	0.872183	-1	0.89791	1.49e-65
CCR7	chr17:40608272	rs112401631	A	T	1.592	0.990793	1.38383e-48	0.9264	1	7.0498e-07	.	.	.	rs112401631	chr17:40608272:S	1	1	1.14743	2.99e-10
IGFBP4	chr17:40608272	rs112401631	A	T	1.592	0.990793	6.26783e-06	-0.2846	4	7.01233e-07	8.32126e-13	-0.4325	chr17:40476334:SG,chr17:40441201:SG,chr17:40518952:XG:0	rs112401631	chr17:40608272:S	1	1	1.14743	2.99e-10
RP5-1028K7.3	chr17:40648309	rs3752026	C	A	29.046	0.999933	8.73692e-165	0.4927	1	7.03561e-07	.	.	.	rs2253717	chr17:40711984:S	0.871803	-1	0.96165	2.61e-08
PHOSPHO1	chr17:49384071	rs17637472	A	G	36.194	0.999376	1.44135e-16	-0.1478	4	6.46998e-07	2.39891e-09	-0.11	chr17:49230743:SG,chr17:49248302:SG,chr17:49236674:IG:20	rs12952581	chr17:49370984:S	0.829326	1	1.0592	1.85e-18
GNA15	chr19:3136093	rs117552144	T	C	5.295	0.994757	1.63677e-38	0.4945	4	5.79153e-07	3.84857e-24	0.3804	chr19:3159173:SG,chr19:3145188:IG:0,chr19:3164528:SG	rs117552144	chr19:3136093:S	1	1	1.08502	6.68e-10
Adipose eQTL variants correlated (r2≥0.8) with astma lead variants
eQTL signals														Asthma signals
Gene_expression	eQTL Position (Hg38)	eQTL SNP	EA	OA	EAF	ImpInfo	Pval	Effect	Rank1	P_bonferroni	Pval_adj	Effect_adj	Covariates	Correlated asthma SNP	Position (hg38)	r2	Phase	Coding effect	OR comb	P comb
LOC100506178	chr7:22726602	rs1800797	A	G	47.811	0.999137	9.00494e-08	0.2952	1	1.71762e-05	.	.	.	rs1800797	chr7:22726602:S	1	1	upstream_gene_variant	1.04112	2.86e-10
STEAP1B	chr7:22738973	rs7781534	A	C	46.906	0.999183	1.42721e-19	0.4906	1	1.68294e-05	.	.	.	rs1800797	chr7:22726602:S	0.914723	1	intergenic_variant	1.04112	2.86e-10
FADS1	chr11:61781553	rs174533	A	G	38.982	0.999788	1.99339e-08	-0.3011	1	2.44858e-05	.	.	.	rs174562	chr11:61817672:S	0.995486	1	intron_variant	0.95765	6.27e-11
eQTL data from deCODEs blood and adipose RNA sequencing dataset. 1 Rank refers to the rank of the eQTL variant among all eQTL variants found for a given gene by stepwise conditional association testing.
