# Supplementary material for: Eighty-eight variants highlight the role of T cell regulation and airway remodeling in asthma pathogenesis
Source: Nat Commun. 2020 Jan 20;11:393. doi: 10.1038/s41467-019-14144-8 (PMC6971247; doi:10.1038/s41467-019-14144-8)
Supplement: Supplementary file 10 — Supplementary Data 7 [file 41467_2019_14144_MOESM10_ESM.xlsx]

## Sheet: Sheet1
Supplementary Data 7
Coding variants strongly correlated (r2 > 0.8) with novel asthma associated sequence variants
Asthma associeated SNP	Position (Hg38)	EA/OA	EAF (ICE/UK)	P value	OR	Coding SNP	Postion (Hg38)	EA/OA	Correlated alleles	Gene	Coding effect	Coding MAF	P value	OR	r2
rs2228552	chr1:31699894	T/G	68.3/64.3	2.6e-08	1.04	rs2228550	chr1:31698605	T/G	T=G; G=T	COL16A1	splice region	31.6	5.14e-08	0.96425	0.99
rs34939984	chr16:27234391	T/C	40.1/35.9	5.2E-11	1.04	rs34940876	chr16:27226713	T/C	C=C; T=T	NSMCE1	splice region	39.6	1.31e-10	1.04289	0.99
rs8103278	chr19:45867123	A/G	31.3/35.3	1.8e-10	0.96	rs7256192	chr19:45835234	A/G	A=A; G=G	SYMPK	splice region	31.2	3.38e-10	0.95916	0.99
rs8103278	chr19:45867123	A/G	31.3/35.3	1.8e-10	0.96	rs2341097	chr19:45765644	T/C	C=G; T=A	SIX5	p.Val_693_Met	36.4	1.02e-08	0.96281	0.90
rs8103278	chr19:45867123	A/G	31.3/35.3	1.8e-10	0.96	rs725660	chr19:45759028	A/C	C=G; A=A	BHMG1	p.Thr_388_Asn, p.Thr_394_Asn, p.Thr_376_Asn, p.Thr_359_Asn	34.7	6.28e-09	0.96242	0.91
