# Supplementary material for: Eighty-eight variants highlight the role of T cell regulation and airway remodeling in asthma pathogenesis
Source: Nat Commun. 2020 Jan 20;11:393. doi: 10.1038/s41467-019-14144-8 (PMC6971247; doi:10.1038/s41467-019-14144-8)
Supplement: Supplementary file 11 — Supplementary Data 8 [file 41467_2019_14144_MOESM11_ESM.xlsx]

## Sheet: Sheet1
Supplementary Data 8
eQTL variants correlated with novel astma lead variants found in whole blood, esophagus mucosa, Lung, EBV-transformed lymphocytes and Transformed fibroblasts in the Gtex database. Variants correlating r2 ≥0.8 with the lead asthhma SNPs and show the most significant association with gene expression are indicated for each tissue/cell type. Direction of gene expression is reported for asthma. Effect…
			Esophagus mucosa				Lung				Cells EBV transformed				Transformed fibroblasts
Chrom	Lead	EA	Gene (direction of change)	eQTL variants	P value	Effect direction	Gene (direction of change)	eQTL variants	P value	Effect direction	Gene (direction of change)	eQTL variants EBV-transformed_lymphocytes	P value	Effect direction	Gene (direction of change)	eQTL variants EBV-transformed_lymphocytes	P value	Effect direction
chr1	rs2228552	T													COL16A1	rs10914471	2.69447e-08	up
chr7	rs1800797	G	AC073072.5	rs1800797	2.01216e-12	down	AC073072.5 (down)	rs2069832	9.76838e-30	down
chr7	rs1800797	G					STEAP1B (down)	rs2069832	2.49391e-15	down
chr11	rs174562	G	FADS1 (down)	rs28456	9.40757e-22	down					DDB1 (up)	rs174548	5.74786e-06	up	TMEM258	rs174538	9.0912e-06	0.184897
chr16	rs34939984	T					CTD-3203P2.1	rs9788909	1.13616e-06	down					CTD-3203P2.1	rs12445023	0.199084	-0.308118
chr19	rs8103278	A	DMPK	rs7256524	7.56101e-08	down
