# Supplementary material for: Eighty-eight variants highlight the role of T cell regulation and airway remodeling in asthma pathogenesis
Source: Nat Commun. 2020 Jan 20;11:393. doi: 10.1038/s41467-019-14144-8 (PMC6971247; doi:10.1038/s41467-019-14144-8)
Supplement: Supplementary file 12 — Supplementary Data 9 [file 41467_2019_14144_MOESM12_ESM.xlsx]

## Sheet: Sheet1
Supplementary Data 9	Functional annotations of previously unreported asthma variants
chr:position	Lead	Missense/splice variants (r2≥0.8)	eQTL inhouse data; gene name, direction for alternative allele (sequence variants)*****	eQTL GTEx; gene name, direction for alternative allele (tissue)	Enhancers, CD4+ T cells***	Enhancer-Gene targets (CD4+ T-cells)****	Transcription start sites (Fantom5)**	Transcription binding sites+	miR binding site in 3´UTR regions*	LD class	Data pointing to candidate gene
chr1:12115601	rs2230624	rs2230624 (TNFRSF8; missense)								1	TNFRSF8
chr1:31699894	rs2228552	rs2228550 (COL16A1; splice region), rs2228552 (COL16A1; missense)		COL16A1 up (transformed firbroblasts)	rs6681149, rs2228552, rs2007147					14 (29.7kb)	COL16A1
chr1:198697103	rs2296618				rs2296618					1	-
chr3:177134250	rs7626218				rs7626218					1	-
chr4:105897896	rs34712979	chr4:105897896: (NPNT; splice region)								1	NPNT
chr5:119355086	rs3813308				rs1112247, rs250308, chr5:119350952:I:6, rs13155880, rs368021816, rs32653		rs3920174,rs3797339 in TNFAIP8; within p2 (highly expressed in stimulated CD14+ monocytes)			17 (24.6kb)	TNFAIP8
chr5:157325949	rs11746314				rs138509937, rs111582690, rs76493820					5 (87.3kb)	-
chr7:22726602	rs1800797		IL6, down (chr7:22726813:AT>AAA, rs80004026)	AC073072.5 down (esophagus mucosa) STEAP1B down; AC073072.5 down (lung)	rs35081782,rs397766885, rs1800797, chr7:22726805:I:0, chr7:22726813:I:2, rs7802307, rs1800795, rs1474347		rs2069832 for AC073072.1 (antisense to IL6) TSS -25bp of p3			41 (44.8kb)	IL6, AC073072.5, STEAP1B
chr8:144103704	rs34173062	rs34173062 (SHARPIN; missense)					rs34173062 for SHARPIN TSS; in p1 (highly expressed in alveolar epithelial cells)			1	SHARPIN
chr9:99153605	rs41283642		TGFBR1, up (rs41283642)						rs41283642 in TGFBR1 3´UTR - miR-142-3p (leukocytes)	2 (16.9kb)	TGFBR1
chr11:1129831	rs12788104				rs28490880					35 (37.0kb)	-
chr11:61817672	rs174562		TMEM258, up (rs174538, rs3218835); FADS1, down (chr11:61822009, rs7943728)	FADS1 down(esophagus mucosa) DDB1 up (transformed lymphocytes) TMEM258 up (transformed fibroblasts)	rs174528, rs174529, rs174560, rs1535, rs199985711, rs149597144, rs174576, rs174583	FADS2, FTH1, FEN1, DAGLA, RAB3IL1, FADS1, TMEM258, FADS3	rs174538 for TMEM258 and MIR611 TSSs; in p1 (TMEM258 is highly expressed in alveolar epithelial cells)	rs174544(CTCF), rs174561(RELA), rs174561(E2F3)		61 (82.2kb)	TMEM258, FADS1, FADS2, DAGLA, DDB1, FTH1, RAB3IL1, FADS3, MIR611, CTCF, RELA, E2F3
chr12:94211187	rs7961712				rs3912397, rs7979879, rs7135586					10 (28.9kb)	-
chr16:27234391	rs34939984	rs34940876 (NSMCE1; splice region)		CTD-3203P2.1 down (lung) CTD-3203P2.1 down (transformed fibroblasts)	rs34940876, rs1127228, rs12928394, chr16:27227769:I:0, chr16:27227778:I:0, chr16:27227778:I:5, chr16:27227779:I, chr16:27227783:I:0, chr16:27227783:I:1, rs35966245, rs34913006, rs74016038, rs56007547, chr16:27231637:I:0, chr16:27231637:I:1, rs61150536, rs35187969, rs35788748, rs10693168,rs71387779, rs35986918, rs12446162, rs4545819, rs4787419, rs11074849, rs12448009, rs4399540, rs6498007, rs71952…	IL4R, KDM8, NSMCE1		rs4073332(NR2F2), rs7184464(NR2F1)		68 (80.7kb)	NSMCE1, IL4R, KDM8, CTD-3203P2.1, NR2F2, NR2F1
chr16:27360103	rs3024664				rs2301807					14 (14.4kb)	-
chr16:27403057	rs6498021		IL21R, down (rs6498018)		rs6498017, rs757374, rs2107357					14 (19.5kb)	IL21R
chr16:27406423	rs179771									1	-
chr19:3136093	rs117552144		GNA15, up (rs117552144, rs112705150, chr19:3145188::indel, chr19:3164528:T>G)				rs117552144 for GNA15 TSS +25bp from p2 (highly expressed in stimulated CD4+ monocytes and dendritic cells)	rs117552144(SP2)		1	GNA15
chr19:45867123	rs8103278	chr19:45770204:del_45bp(DMPK; splice acceptor), rs7256192 and rs725660 (BHMG1; missense), rs2341097 (SIX5; missense); rs7256192 (SYMPK)		DMPK down (esophagus mucosa)	rs35302007, rs2070737, rs7252126, rs35902819,rs375227098,rs386389101, rs36091860			rs74821481(E2F6)		43 (151kb)	DMPK, BHMG1, SIX5, SYMPK, E2F6
* 3´UTR conserved binding sites derived form TargetScan 7.1 for miRs whose expression is conserved and enriched in relevant cell-types based on data derived from the Fantom5 miR Atlas
** Fantom5 promoterome database, transcription start sites extended by +/-25bp
*** Roadmap Epigenomics, ChromHMM25 chromatin states
**** Joint effect of multiple enhancers; Cao et al Nature Genetics 2017
***** In-cis eQTL analysis based on in-house data reports sequence variants independently associated in-cis with gene expression.
+ Variants that disrupt a binding site for a transcription factor, TF (PWM motifs; HOCOMOCO v11); reporting only binding sites supported by a chip-seq peak (GTRD database).
