# Supplementary material for: Eighty-eight variants highlight the role of T cell regulation and airway remodeling in asthma pathogenesis
Source: Nat Commun. 2020 Jan 20;11:393. doi: 10.1038/s41467-019-14144-8 (PMC6971247; doi:10.1038/s41467-019-14144-8)
Supplement: Supplementary file 13 — Supplementary Data 10 [file 41467_2019_14144_MOESM13_ESM.xlsx]

## Sheet: Sheet1
Supplementary Data 10 Classical HLA alleles correlating with asthma in the Icelandic cohort. Conditional analysis performed for the top associating HLA-allele (HLA-DRB1*04) and the top sequence vairant (rs6926894) associating with asthma.
HLA allele	chr:pos	EAF	OR (95% CI)	P	Pcond on top HLA allele	co-variate	Pcond on rs6926894	rsID	chr:pos	EAF	OR (95% CI)	P	Pcond on HLA allele	r2 rs6926894 and HLA allele
HLA-DRB1*04	chr6:32578871	16.25	1.23 (1.18-1.28)	2.0579e-25	-	-	7.21E-14	rs6926894	chr6:32644653	43.892	1.12 (1.09-1.16)	2.38E-14	7.72E-03	0.247
HLA_DQA1*03	chr6:32636717	19.188	1.21 (1.16-1.25)	2.8462e-24	6.42E-02	HLA-DRB1*04	3.40E-12	rs6926894	chr6:32644653	43.892	1.12 (1.09-1.16)	2.38E-14	2.51E-02	0.080
HLA-DRB1*04:01	chr6:32578871	9.704	1.25 (1.19-1.13)	1.9466e-19	1.81E-01	HLA-DRB1*04	3.23E-11	rs6926894	chr6:32644653	43.892	1.12 (1.09-1.16)	2.38E-14	7.20E-06	0.247
HLA-DQB1*03:02	chr6:32660031	11.506	1.20 (1.15-1.26)	3.0858e-16	6.49E-01	HLA-DRB1*04	1.04E-07	rs6926894	chr6:32644653	43.892	1.12 (1.09-1.16)	2.38E-14	2.35E-06	0.165
HLA-DQA1*03:01	chr6:32636717	10.664	1.19 (1.14-1.25)	4.2458e-14	9.70E-01	HLA-DRB1*04	1.63E-06	rs6926894	chr6:32644653	43.892	1.12 (1.09-1.16)	2.38E-14	4.34E-07	-
HLA-DQA1*01	chr6:32636717	48.361	1.12 (1.09-1.15)	6.3915e-14	4.38E-03	HLA-DRB1*04	2.40E-01	rs6926894	chr6:32644653	43.892	1.12 (1.09-1.16)	2.38E-14	9.23E-02	0.838
HLA-DQB1*03	chr6:32660031	29.41	1.12 (1.08-1.15)	1.6037e-11	5.62E-01	HLA-DRB1*04	1.19E-01	rs6926894	chr6:32644653	43.892	1.12 (1.09-1.16)	2.38E-14	1.42E-04	0.530
HLA-DQB1*06	chr6:32660031	39.129	0.91 (0.88-0.92)	1.2752e-10	6.08E-03	HLA-DRB1*04	2.08E-01	rs6926894	chr6:32644653	43.892	1.12 (1.09-1.16)	2.38E-14	2.53E-05	0.505
HLA-DQA1*03:03	chr6:32636717	6.773	1.19 (1.13-1.26)	6.968e-10	6.09E-01	HLA-DRB1*04	7.78E-05	rs6926894	chr6:32644653	43.892	1.12 (1.09-1.16)	2.38E-14	1.52E-09	0.092
