# Supplementary material for: Eighty-eight variants highlight the role of T cell regulation and airway remodeling in asthma pathogenesis
Source: Nat Commun. 2020 Jan 20;11:393. doi: 10.1038/s41467-019-14144-8 (PMC6971247; doi:10.1038/s41467-019-14144-8)
Supplement: Supplementary file 14 — Supplementary Data 11 [file 41467_2019_14144_MOESM14_ESM.xlsx]

## Sheet: Sheet1
Supplementary Data 11. Effect of genome wide significant Asthma variants on eosinophil count. The variants are split into those significantly associating with eosinophil count vs those not associating based on corrected P value for the 93 variants tested of 5.4 x 10-4 (P=0.05/93). The Eosinophil count is based on meta-analysis of Icelandic (N=251.307) and UK (N=396.822) eosinophil counts adjusted…
Variants significantly associating with eosinophil count.
							Iceland	UK Biobank	Asthma combined		Eosinophil count Iceland		Eosinophil count UK		Eosinophil count Combined		Eosinophil Heterogeneity
Lead SNP	Chr:position	EA	OA	close_genes			EAF (%)	EAF (%)	OR	P	Effect	P	Effect	P	P	Effect	P	I2
rs992969	chr9:6209697	G	A	IL33,TPD52L3,RANBP6,KIAA2026,MIR4665,UHRF2			24.47	25.23	0.88346	4.92e-67	-0.04978	5.47e-46	-0.09741	2.39e-255	3.4e-275	-0.0784	0	99.102
rs12470864	chr2:102309902	A	G	IL1RL1,IL18R1,IL1RL2,IL18RAP,MIR4772,IL1R1			41.88	38.85	1.09217	7.58e-43	0.05026	1.44e-60	0.06914	5.6e-161	1.06e-214	0.0614	0	95.537
rs72823641	chr2:102319699	A	T	IL1RL1,IL18R1,IL1RL2,IL18RAP,MIR4772,IL1R1			11.38	13.66	0.86658	4.34e-51	-0.05965	1.96e-36	-0.0986	4.17e-163	2.28e-188	-0.0842	0	97.659
rs60156285	chr5:132620126	T	C	RAD50,IL13,IL4,IL5,KIF3A,CCNI2			15.24	18.09	1.08564	9.1e-24	0.05601	1.72e-40	0.08472	5.24e-152	3.26e-184	0.0741	0	96.595
rs848	chr5:132660808	C	A	IL13,IL4,RAD50,KIF3A,CCNI2,SEPT8			17.59	18.21	0.91385	4.88e-29	-0.04291	1.86e-27	-0.0635	5.86e-87	4.72e-109	-0.0553	0.0001	93.883
rs35441874	chr16:11119164	A	T	CLEC16A,SOCS1,TNP2,PRM3,PRM2,PRM1			22.72	24.71	0.91406	1.57e-33	-0.02771	1.34e-14	-0.05448	6.76e-80	1.83e-85	-0.044	0	97.037
rs7936070	chr11:76582483	T	G	EMSY,LRRC32,GUCY2EP,LOC100506127,TSKU,LOC101928837			43.76	47.68	1.0932	2.29e-45	0.02636	4.78e-18	0.04321	4.65e-68	2.24e-80	0.0365	0	94.57
rs34290285	chr2:241759225	A	G	D2HGDH,GAL3ST2,ING5,NEU4,DTYMK,ATG4B			30.61	25.54	0.91294	4.52e-36	-0.02659	3.51e-15	-0.05092	3.74e-71	4.65e-78	-0.0408	0	96.694
rs1444782	chr10:9016708	A	G	LOC101928272,LINC00709,LINC00708,GATA3,GATA3-AS1			38.76	42.36	0.91113	9.14e-48	-0.02298	1.06e-13	-0.04371	4.03e-68	3.01e-74	-0.0355	0	96.313
rs249677	chr5:142159774	A	C	NDFIP1,GNPDA1,SPRY4,LOC101926941,RNF14,PCDH12			36.94	36.76	1.05018	8.61e-14	0.02877	3.3e-20	0.04006	1.91e-54	3.12e-71	0.0355	0.0053	87.132
rs149045797	chr9:6252690	G	T	IL33,TPD52L3,UHRF2,RANBP6,KIAA2026,MIR4665			0.65	0.48	0.64887	3.81e-18	-0.18383	2.52e-22	-0.27215	2.78e-51	2.2e-69	-0.23	0.0007	91.23
rs72925996	chr6:90220794	C	T	BACH2,MIR4464,MAP3K7,GJA10,CASP8AP2,MDN1			33.88	35.04	0.93102	4.69e-27	-0.02026	1.98e-10	-0.04154	2.22e-57	2.27e-60	-0.033	0	96.265
rs12413578	chr10:9007290	T	C	LOC101928272,LINC00709,LINC00708,GATA3,GATA3-AS1,TAF3			9.99	10.46	0.85819	9.08e-47	-0.03293	5.06e-11	-0.05596	2.5e-43	5.85e-50	-0.0468	0.0004	92.167
rs1837253	chr5:111066174	C	T	TSLP,WDR36,CAMK4,SLC25A46,TMEM232,STARD4			28.78	26.03	1.10669	1.19e-44	0.01959	4.39e-09	0.04092	1.98e-47	9.27e-50	0.032	0	95.793
rs1612986	chr10:9022753	C	T	LOC101928272,LINC00709,LINC00708,GATA3,GATA3-AS1			18.9	18.65	1.0986	5.52e-32	0.02607	1.22e-11	0.04279	9.68e-41	2.48e-48	0.0359	0.0008	91.044
rs61894547	chr11:76537586	T	C	EMSY,LRRC32,LOC100506127,GUCY2EP,THAP12,TSKU			5.12	5.17	1.18535	3.72e-35	0.04802	2.33e-12	0.07299	1.58e-38	1.57e-47	0.0629	0.0048	87.406
rs35621564	chr7:20547220	G	A	ABCB5,ITGB8,LOC101927811,SP8,LOC101927769,RPL23P8			34.8	36.52	0.95268	2.15e-13	-0.02249	1.21e-12	-0.03333	6.36e-38	2.09e-47	-0.029	0.008	85.777
rs3806933	chr5:111071044	T	C	TSLP,WDR36,CAMK4,SLC25A46,TMEM232,STARD4			43.09	42.7	0.95182	9.75e-15	-0.01739	1.19e-08	-0.03395	9.55e-42	5.26e-45	-0.0273	0	94.311
rs112401631	chr17:40608272	A	T	SMARCE1,CCR7,KRT222,KRT24,TNS4,KRT25			1.59	2.28	1.14743	2.99e-10	0.05669	2.52e-06	0.11549	2.33e-40	8.98e-42	0.0954	0.0001	93.622
rs3749833	chr5:132463934	C	T	C5orf56,IRF1,SLC22A5,IL5,RAD50,LOC553103			31.21	26.41	1.07787	1.24e-26	0.02133	5.4e-11	0.03405	1.26e-33	4.05e-41	0.0286	0.0031	88.552
rs72782676	chr10:8990592	G	C	LOC101928272,LINC00709,LINC00708,GATA3,GATA3-AS1,TAF3			0.85	0.71	0.6305	7.42e-27	-0.11639	1.37e-12	-0.16562	3.53e-27	4.09e-37	-0.1427	0.0285	79.163
rs8129030	chr21:35340290	A	T	LOC100506403,RUNX1,RUNX1-IT1,MIR802,LINC01426,LINC00160			39.21	36.8	1.03808	1.02e-08	0.0139	6.3e-06	0.03151	1.01e-34	5.92e-35	0.0243	0	94.829
rs2296618	chr1:198697103	G	A	PTPRC,MIR181A1HG,ATP6V1G3,MIR181B1,MIR181A1,LINC01222			14.45	13.53	0.94405	6.9e-10	-0.02795	7.96e-11	-0.03905	1.64e-26	6.49e-35	-0.0344	0.0495	74.088
rs34173062	chr8:144103704	A	G	SHARPIN,MAF1,WDR97,CYC1,GPAA1,EXOSC4			6.6	7.17	1.07539	1.04e-08	0.04074	4.13e-11	0.05218	8.34e-25	6.89e-34	0.0476	0.152	51.154
rs912131	chr13:99380092	G	A	UBAC2,MIR623,FKSG29,GPR183,LINC01232,GPR18			28.54	29.61	1.05852	2.57e-16	0.01945	5.46e-09	0.02902	6.4e-27	2.82e-33	0.0252	0.0258	79.889
rs10876866	chr12:56051582	A	G	RPS26,IKZF4,ERBB3,SUOX,PA2G4,RAB5B			34.57	34.32	1.05419	1.36e-15	0.01889	2.35e-09	0.02778	1.93e-26	3.25e-33	0.0242	0.03	78.757
rs9290877	chr3:188724692	C	T	LPP,MIR28,LPP-AS1,TPRG1-AS1,TPRG1,TPRG1-AS2			29.11	30.16	1.04585	5.35e-11	0.02021	1.2e-09	0.02808	2.92e-25	1.29e-32	0.0249	0.0662	70.367
rs72743461	chr15:67149412	A	C	SMAD3,AAGAB,IQCH,IQCH-AS1,SMAD6,C15orf61			23.11	23.71	1.1093	1.36e-45	0.01915	8.56e-08	0.0312	6.79e-27	1.13e-31	0.0264	0.0089	85.388
rs12952581	chr17:49370984	A	G	LOC102724596,ZNF652,PHB,MIR6129,LOC101927207,FLJ40194			32.79	36.3	1.0592	1.85e-18	0.01487	3.6e-06	0.02896	3.14e-29	2.29e-31	0.0234	0.0006	91.448
rs1059513	chr12:57095926	C	T	STAT6,NAB2,NEMP1,LRP1,MYO1A,TAC3			10.26	10.74	0.88928	2.57e-29	-0.02569	2.25e-07	-0.04266	1.26e-26	6.15e-31	-0.036	0.0077	85.92
rs10178845	chr2:8303673	A	G	LINC00299,LOC101929567,LINC00298,ID2-AS1,ID2,LOC101929551			31.99	29.46	0.94768	8.89e-15	-0.01898	5.24e-09	-0.02735	1.61e-23	3.89e-30	-0.0239	0.0488	74.245
rs3024664	chr16:27360103	C	T	IL4R,IL21R,FLJ21408,IL21R-AS1,NSMCE1,GTF3C1			6.5	6.05	1.12067	4.39e-17	0.03836	4.08e-10	0.04838	2.28e-20	1.35e-28	0.0442	0.214	35.285
rs11088309	chr21:35092334	G	C	RUNX1,RUNX1-IT1,LOC100506403,LINC01426,LINC00160,CLIC6			14.63	14.25	1.06024	4.75e-11	0.01765	3.47e-05	0.03524	1.78e-23	5.08e-25	0.0281	0.0015	90.094
rs174562	chr11:61817672	G	A	FADS2,FADS1,MIR1908,FEN1,TMEM258,MIR611			38.84	34.56	0.95765	6.27e-11	-0.01427	3.89e-06	-0.02489	1.15e-21	7.92e-25	-0.0205	0.0086	85.515
rs117710327	chr19:33235672	A	C	SLC7A10,LRP3,TRT-AGT1-3,WDR88,CEBPA,CEBPA-AS1			8.28	6.7	0.8787	1.45e-23	-0.03226	4.14e-09	-0.03984	3.15e-15	1.34e-22	-0.0364	0.31	3.152
rs9943	chr13:39752145	G	A	COG6,MIR4305,LHFP,LINC00332,LINC00548,LINC00598			32.07	35.18	0.9617	4.37e-09	-0.00819	0.0111	-0.02678	4.86e-25	5.07e-22	-0.0195	0	95.053
rs35570272	chr3:33006170	T	G	GLB1,CCR4,TMPPE,CRTAP,TRIM71,SUSD5			40.87	39.63	1.04604	2.83e-12	0.01165	0.000147	0.0236	2.48e-20	1.57e-21	0.0187	0.0028	88.831
rs34939984	chr16:27234391	T	C	NSMCE1,KDM8,FLJ21408,IL4R,C16orf82,IL21R			40.07	35.94	1.04375	5.16e-11	0.01692	3.98e-08	0.0191	1.37e-13	3.63e-20	0.0182	0.588	0
rs2230624	chr1:12115601	A	G	TNFRSF8,MIR7846,TNFRSF1B,MIR4632,MIIP,MIR6729			1.21	1.51	0.82081	8.27e-13	-0.05482	8.68e-05	-0.08638	2.17e-17	4.83e-20	-0.0754	0.0678	70.019
rs1800797	chr7:22726602	G	A	IL6,LOC401312,TOMM7,SNORD93,LOC100506178,FAM126A			47.75	41.97	1.04112	2.86e-10	-0.00866	0.0042	-0.02382	3.43e-21	9.83e-20	-0.0176	0.0001	93.258
rs12722502	chr10:6051176	T	C	IL2RA,RBM17,IL15RA,PFKFB3,MIR3155A,MIR3155B			1.51	1.81	0.80473	1.36e-17	-0.03762	0.00225	-0.08482	1.34e-19	1.32e-19	-0.0675	0.0023	89.253
rs117683492	chr15:67121286	A	G	SMAD3,AAGAB,IQCH,IQCH-AS1,SMAD6,C15orf61			1.79	1.87	1.12276	3.65e-07	0.04972	1.15e-05	0.07301	1.14e-15	2.43e-19	0.0639	0.109	61.024
rs8103278	chr19:45867123	A	G	FOXA3,SYMPK,IRF2BP1,MYPOP,NANOS2,RSPH6A			31.32	35.3	0.95841	1.82e-10	0.01218	0.000184	0.02147	1.6e-16	1.65e-18	0.0178	0.0259	79.863
rs2025758	chr10:8799706	C	T	LOC101928272,LINC00709,LINC00708,GATA3,GATA3-AS1,TAF3			46.43	45.68	0.94938	2.46e-16	-0.01166	0.00011	-0.01937	8.46e-15	3.06e-17	-0.0162	0.049	74.196
rs1544301	chr10:8517780	A	G	LINC00708,GATA3,GATA3-AS1,TAF3,LOC101928272,ATP5C1			31.77	35.06	0.96295	1.37e-08	-0.01048	0.00119	-0.02118	3.72e-16	5.25e-17	-0.017	0.0099	84.959
rs16903574	chr5:14610200	G	C	FAM105A,OTULIN,ANKH,TRIO,LOC100130744,MIR4637			7.4	7.65	1.08947	5.32e-13	0.02625	5.65e-06	0.0337	1.62e-12	7.62e-17	0.0307	0.32	0
rs11071559	chr15:60777789	T	C	RORA,RORA-AS2,RORA-AS1,ICE2,ANXA2,FOXB1			13.79	12.8	0.91782	1.78e-19	-0.02146	8.66e-07	-0.02461	2.52e-11	1.32e-16	-0.0233	0.581	0
rs10152595	chr15:67183150	G	C	SMAD3,AAGAB,IQCH,IQCH-AS1,C15orf61,MAP2K5			23.29	24.87	0.93607	4.96e-19	-0.00708	0.0472	-0.02418	4.54e-17	7.13e-15	-0.0174	0.0002	92.806
rs45613035	chr4:122219915	C	T	KIAA1109,ADAD1,IL2,TRPC3,BBS7,IL21			9.23	9.87	1.08175	4.98e-14	0.02026	9.92e-05	0.02405	6.88e-09	3.48e-12	0.0226	0.569	0
rs1465841	chr15:67093131	G	C	SMAD3,AAGAB,IQCH,IQCH-AS1,SMAD6,LINC01169			46.31	43.99	1.03765	5.73e-09	0.00892	0.00307	0.01609	1.07e-10	6.76e-12	0.0132	0.067	70.195
rs17454584	chr4:122432277	G	A	ADAD1,IL2,KIAA1109,IL21,IL21-AS1,BBS12			19.47	21.86	1.05345	7.73e-12	0.00268	0.482	0.02428	4.77e-16	9e-12	0.0161	0	94.962
rs10957979	chr8:80377552	G	A	ZBTB10,MIR5708,TPD52,ZNF704,MRPS28,LOC101927040			33.5	35.12	0.93863	6.44e-22	-0.00701	0.0282	-0.01695	6.63e-11	1.11e-10	-0.013	0.0158	82.847
rs41284471	chr10:6584252	A	G	PRKCQ-AS1,PRKCQ,LOC101928150,LINC00706,LINC00707,LOC399715			15.9	20.07	1.04438	4.31e-08	0.01446	0.000493	0.01665	7.23e-08	1.55e-10	0.0159	0.672	0
rs1008723	chr17:39910014	T	G	GSDMB,ORMDL3,LRRC3C,ZPBP2,IKZF3,GSDMA			45.57	48.9	0.89791	1.49e-65	-0.01688	2.42e-08	-0.00912	0.000233	1.76e-10	-0.0122	0.0471	74.638
rs12700186	chr7:20377088	C	T	ITGB8,LOC101927811,LOC101927769,MACC1,MACC1-AS1,LOC101927668			41.04	41.57	0.96508	2.92e-08	-0.00639	0.0375	-0.01614	1.54e-10	3.69e-10	-0.0122	0.0141	83.402
rs12788104	chr11:1129831	G	A	MUC2,MUC5AC,LOC101927503,MUC6,MUC5B,AP2A2			26.56	31.26	1.04498	1.73e-10	0.01216	0.000399	0.01293	1.36e-06	2.13e-09	0.0126	0.859	0
rs1214598	chr1:167457187	A	G	CD247,POU2F1,CREG1,RCSD1,TRP-CGG1-1,TRP-AGG2-1			42.09	38.6	0.9587	7.53e-11	-0.00509	0.0965	-0.01635	1.62e-10	2.34e-09	-0.0117	0.0048	87.456
rs7626218	chr3:177134250	T	A	TBL1XR1,LINC00501,LINC00578,LINC01209,LINC01208,MIR7977			41.14	39.52	0.95859	5.85e-11	-0.00757	0.0138	-0.01199	2.43e-06	1.98e-07	-0.0102	0.267	18.732
rs2253717	chr17:40711984	A	G	KRT24,KRT25,KRT222,KRT26,SMARCE1,KRT27			27.16	28.47	0.96165	2.61e-08	-0.00985	0.00373	-0.01181	1.68e-05	2.34e-07	-0.011	0.653	0
rs7961712	chr12:94211187	A	G	PLXNC1,CEP83,CEP83-AS1,CRADD,MIR5700,TMCC3			13.71	15.01	1.06067	5.77e-11	0.01348	0.00212	0.01444	3.4e-05	2.51e-07	0.0141	0.865	0
rs72924800	chr11:65896135	A	G	FOSL1,CCDC85B,FIBP,CTSW,C11orf68,DRAP1			15.35	12.88	0.94513	2.29e-09	-0.01198	0.00419	-0.0148	7.54e-05	1.17e-06	-0.0135	0.616	0
rs6498021	chr16:27403057	G	T	IL21R,IL4R,IL21R-AS1,GTF3C1,FLJ21408,NSMCE1			14.75	13.96	0.95099	2.79e-08	-0.00751	0.0779	-0.0176	1.09e-06	1.18e-06	-0.0134	0.0706	69.401
rs6926894	chr6:32644653	C	T	HLA-DQA1,HLA-DQB1,HLA-DRB1,HLA-DRB6,HLA-DQA2,MIR3135B			43.89	59.08	1.16642	2.49e-126	0.0124	4.46e-05	0.00709	0.00505	1.87e-06	0.0093	0.179	44.609
rs2180769	chr14:68332385	T	A	RAD51B,LOC100996664,ZFP36L1,LOC105370548,ZFYVE26,ACTN1			40.6	36.06	0.95426	6.53e-13	-0.00884	0.00395	-0.00944	0.000248	3.17e-06	-0.0092	0.88	0
rs1684466	chr3:196632439	A	G	NRROS,FBXO45,WDR53,CEP19,PIGX,PAK2			37.67	36.23	0.95436	3.78e-12	-0.003	0.346	-0.01408	1.36e-07	3.45e-06	-0.0095	0.0076	85.962
rs179771	chr16:27406423	C	G	IL21R,IL21R-AS1,IL4R,GTF3C1,FLJ21408,NSMCE1			46.15	51.2	1.03829	3.23e-09	0.00374	0.217	0.01236	7.28e-07	4.04e-06	0.0089	0.0282	79.239
rs3813308	chr5:119355086	G	C	TNFAIP8,HSD17B4,DMXL1,MIR5706,FAM170A,DTWD2			47.29	43.54	1.04302	2.83e-11	0.00987	0.00105	0.00727	0.00371	1.52e-05	0.0083	0.506	0
rs41283642	chr9:99153605	T	C	TGFBR1,ALG2,SEC61B,COL15A1,NAMA,GALNT12			1.92	3.37	0.88875	2.16e-10	-0.0241	0.029	-0.02433	0.000387	3.09e-05	-0.0243	0.986	0
Variants not associating with eosinophil count
							Iceland	UK Biobank	Asthma combined		Eosinophil count Iceland		Eosinophil count UK		Eosinophil count Combined		Eosinophil Heterogeneity
Lead SNP	Chr:position	Asthma EA		close_genes			EAF (%)	EAF (%)	OR	P	Effect	P	Effect	P	P	Effect	P	I2
rs4794817	chr17:39638098	A	T	STARD3,PPP1R1B,TCAP,PNMT,NEUROD2,PGAP3			14.26	18.38	0.91634	8.07e-27	-0.0137	0.00142	-0.00812	0.0112	8.15e-05	-0.0101	0.297	8.027
rs509399	chr3:187963924	T	C	LPP-AS2,LPP,FLJ42393,BCL6,LOC100131635,RTP2			7.73	7.77	0.93027	2.05e-09	-0.0094	0.097	-0.01598	0.000667	0.000235	-0.0133	0.371	0
rs2228079	chr1:203129147	G	T	ADORA1,MYBPH,MYOG,CHI3L1,PPFIA4,CHIT1			31.54	33.23	0.95506	8.1e-12	-0.00694	0.0328	-0.00721	0.00637	0.000534	-0.0071	0.949	0
rs12365699	chr11:118872577	A	G	CXCR5,BCL9L,MIR4492,DDX6,UPK2,FOXR1			14.94	16.67	0.9447	3.88e-11	0.0006	0.886	0.0134	5.91e-05	0.00121	0.0085	0.0173	82.363
rs13099273	chr3:188415730	T	A	LPP,LPP-AS1,FLJ42393,LPP-AS2,MIR28,TPRG1-AS1			45.76	49.24	0.95372	1.09e-13	-0.00234	0.441	-0.00702	0.00543	0.0085	-0.0051	0.237	28.486
rs3853750	chr5:110818610	C	T	SLC25A46,TMEM232,TSLP,WDR36,MIR548F3,CAMK4			13.93	14.77	1.0805	1.68e-18	-0.00163	0.709	0.01077	0.00217	0.0309	0.0059	0.0272	79.508
rs61816761	chr1:152313385	A	G	FLG,FLG-AS1,FLG2,HRNR,CRNN,RPTN			1.33	2.34	1.23696	1.31e-22	-0.02191	0.0978	-0.0094	0.28	0.0699	-0.0132	0.429	0
rs12123821	chr1:152206676	T	C	HRNR,RPTN,TCHH,FLG,FLG-AS1,TCHHL1			3.03	4.82	1.15003	2.42e-21	-0.01111	0.209	0.01636	0.00481	0.0953	0.0081	0.0094	85.168
rs2448519	chr3:195988997	C	T	SDHAP1,LOC105374301,TFRC,TNK2,MIR6829,LINC00885			41.57	39.81	1.0366	1.79e-07	-0.00033	0.922	0.00598	0.0278	0.103	0.0034	0.139	54.363
rs4742151	chr9:6076102	A	G	RANBP6,KIAA2026,MIR4665,IL33,MLANA,ERMP1			30.45	34.24	1.0548	2.06e-15	-0.01188	0.000294	0.00215	0.412	0.106	-0.0033	0.0008	91.041
rs7100961	chr10:8419000	T	C	LINC00708,GATA3,GATA3-AS1,TAF3,ATP5C1,KIN			28.85	31.09	1.03339	1.49e-06	0.00204	0.54	0.00425	0.114	0.106	0.0034	0.606	0
rs2228552	chr1:31699894	T	G	COL16A1,ADGRB2,PEF1,MIR4254,HCRTR1,SPOCD1			31.69	35.69	1.03759	2.57e-08	0.00569	0.0792	0.0009	0.73	0.172	0.0028	0.248	24.904
rs11746314	chr5:157325949	G	A	CYFIP2,FNDC9,LOC102724404,ITK,NIPAL4,ADAM19			3.65	5.82	1.09052	2.13e-10	0.00217	0.787	0.00681	0.2	0.223	0.0054	0.631	0
rs117552144	chr19:3136093	T	C	GNA15,LOC100996351,GNA11,S1PR4,NCLN,AES			5.31	6.67	1.08502	6.68e-10	-0.0056	0.409	-0.00357	0.497	0.297	-0.0043	0.813	0
rs802731	chr6:127958284	G	C	PTPRK,THEMIS,LOC101928140,C6orf58,SOGA3,KIAA0408			27.85	27.09	1.04538	2.86e-10	0.0002	0.953	0.00355	0.205	0.31	0.0022	0.445	0
rs5743618	chr4:38797027	A	C	TLR1,TLR10,TLR6,FAM114A1,MIR574,KLF3			34.81	22.57	0.93978	4.18e-17	-5e-05	0.987	0.00265	0.37	0.518	0.0014	0.534	0
rs4247364	chr17:45259320	C	G	MAP3K14-AS1,SPATA32,MAP3K14,FMNL1,HEXIM2,HEXIM1			26.84	30.01	0.95728	2.27e-10	-0.00142	0.677	-0.00117	0.666	0.55	-0.0013	0.954	0
rs917115	chr7:28132967	C	T	JAZF1,JAZF1-AS1,CREB5,TAX1BP1,HIBADH,TSL			19.17	20.85	1.05671	8.93e-13	0.00095	0.804	0.00144	0.637	0.6	0.0012	0.92	0
rs7423358	chr2:227840005	C	T	CCL20,DAW1,SLC19A3,SPHKAP,C2orf83,AGFG1			23.32	24.19	1.04605	1.32e-09	-0.00013	0.97	0.00181	0.535	0.648	0.001	0.674	0
rs34712979	chr4:105897896	A	G	NPNT,GSTCD,LOC101929529,LOC101929577,TBCK,INTS12			24.39	25.81	1.04312	3.93e-09	0.00049	0.89	-3e-05	0.993	0.936	0.0002	0.91	0
