# Supplementary material for: Eighty-eight variants highlight the role of T cell regulation and airway remodeling in asthma pathogenesis
Source: Nat Commun. 2020 Jan 20;11:393. doi: 10.1038/s41467-019-14144-8 (PMC6971247; doi:10.1038/s41467-019-14144-8)
Supplement: Supplementary file 15 — Supplementary Data 12 [file 41467_2019_14144_MOESM15_ESM.xlsx]

## Sheet: Sheet1
Supplementary Data 12. Effect of the 88 GWAS significant asthma associating variants on asthma subphenotypes and other allergic diseases . The effect and P value of the two subphenotypes used for our overall asthma phenotype: Asthma ICD10 codes and self-reported are shown. Other subphenotypes are ranked according to the P value of correlation demonstrated in supp_T10. Numbers are shown in bold wh…
					Asthma ICD10 codes		Asthma Selfreported		Early onset Asthma		Late onset Asthma		Allergic Asthma		Hayfever or allergic rhinitis		NP		CRSwNP		CRS		CRSsNP		Atopic dermatitis*
Primary signals	rsID	EA	OA	Close gene	P value	OR	P value	OR	P value	OR	P value	OR	P value	OR	P value	OR	P value	OR	P value	OR	P value	OR	P value	OR	P value	OR
chr1:12115601:S	rs2230624	A	G	TNFRSF8,MIR7846,TNFRSF1B,MIR4632,MIIP,MIR6729	1.14e-08	0.8127	1.22e-11	0.81719	1.98e-05	0.79128	3.01e-10	0.80751	0.0588	0.78195	0.0145	0.91302	0.0126	0.78415	0.0395	0.6778	0.828	0.98148	0.421	1.07937	0.40909	0.9315
chr1:152313385:S	rs61816761	A	G	FLG,FLG-AS1,FLG2,HRNR,CRNN,RPTN	5.31e-11	1.2057	5.31e-26	1.27502	3.75e-54	1.77624	0.456	0.97922	0.000111	1.48332	0.0249	1.07259	0.841	1.01596	0.311	0.85196	0.228	0.90772	0.415	0.92781	6.1996e-23	2.16221
chr1:167457187:S	rs1214598	A	G	CD247,POU2F1,CREG1,RCSD1,TRP-CGG1-1,TRP-AGG2-1	4.76e-06	0.96227	1.97e-12	0.95176	7.11e-07	0.93951	2.87e-07	0.9606	0.143	0.96102	3.2e-08	0.95118	0.00274	0.9367	0.00256	0.88718	0.124	0.9692	0.751	0.99273	0.046936	1.03097
chr1:198697103:S	rs2296618	G	A	PTPRC,MIR181A1HG,ATP6V1G3,MIR181B1,MIR181A1,LINC01222	4.01e-06	0.94568	9.85e-10	0.93993	0.0429	0.96406	8.93e-08	0.94129	0.664	0.98342	0.000834	0.95731	4.13e-06	0.86233	0.00102	0.8247	0.0137	0.9305	0.248	0.96274	0.83733	1.00434
chr1:203129147:S	rs2228079	G	T	ADORA1,MYBPH,MYOG,CHI3L1,PPFIA4,CHIT1	8.26e-06	0.96173	1.39e-10	0.95426	7.47e-10	0.92256	0.000281	0.97083	0.541	0.98262	0.122	0.98566	0.855	1.00414	0.495	1.02829	0.906	0.9975	0.641	0.98888	0.47948	1.01042
chr1:31699894:S	rs2228552	T	G	COL16A1,ADGRB2,PEF1,MIR4254,HCRTR1,SPOCD1	2.01e-05	1.03747	1.93e-08	1.04111	0.314	1.01299	4.95e-08	1.04499	0.708	1.01068	0.359	1.0085	0.534	1.01399	0.798	1.01041	0.264	0.97665	0.227	0.97153	0.93157	1.00121
chr10:6051176:S	rs12722502	T	C	IL2RA,RBM17,IL15RA,PFKFB3,MIR3155A,MIR3155B	3.32e-10	0.81102	5.97e-17	0.79391	3.67e-08	0.7551	2.1e-09	0.8311	0.0374	0.78219	0.000121	0.87522	0.297	0.91583	0.753	0.95354	0.0935	0.87156	0.0928	0.85243	0.021021	1.17517
chr10:9016708:S	rs1444782	A	G	LOC101928272,LINC00709,LINC00708,GATA3,GATA3-AS1	1.81e-36	0.90011	3.24e-45	0.90665	3.87e-15	0.90701	9.67e-31	0.91411	2.14e-06	0.87777	2.61e-13	0.93664	2.04e-16	0.83558	6.98e-07	0.81994	4.82e-08	0.89448	0.000245	0.91862	0.55468	1.00847
chr11:1129831:S	rs12788104	G	A	MUC2,MUC5AC,LOC101927503,MUC6,MUC5B,AP2A2	5.87e-06	1.04134	1.5e-11	1.05152	0.0153	0.03282	1.32e-09	1.05222	0.363	1.0278	0.235	1.01145	0.000181	1.09237	0.00364	1.13468	0.237	1.02665	0.759	0.99232	0.59663	1.00876
chr11:118872577:S	rs12365699	A	G	CXCR5,BCL9L,MIR4492,DDX6,UPK2,FOXR1	1.21e-05	0.9521	7.73e-11	0.94113	1.8e-16	0.86927	0.424	0.99173	0.0205	0.91615	3.65e-09	0.93109	0.00651	1.08059	0.512	1.0349	0.256	1.03123	0.488	1.02164	8.3173e-05	1.08187
chr11:61817672:S	rs174562	G	A	FADS2,FADS1,MIR1908,FEN1,TMEM258,MIR611	6.34e-08	0.95461	9.52e-12	0.95225	0.331	0.98768	1.78e-12	0.94507	0.248	0.96871	0.00187	0.97161	1.47e-08	0.88076	0.0266	0.91428	0.0454	0.95939	0.255	0.97367	0.020511	0.9653
chr11:65896135:S	rs72924800	A	G	FOSL1,CCDC85B,FIBP,CTSW,C11orf68,DRAP1	0.000113	0.95396	9e-08	0.94642	0.000145	0.93239	9.93e-05	0.95667	0.406	0.96923	0.125	0.98005	0.0178	0.92728	0.53	0.96519	0.814	0.99327	0.923	1.00315	0.049389	1.04511
chr11:76582483:S	rs7936070	T	G	EMSY,LRRC32,GUCY2EP,LOC100506127,TSKU,LOC101928837	8.69e-20	1.07743	4.8e-48	1.10456	4e-40	1.17574	6.24e-14	1.05908	0.00105	1.09167	2.82e-24	1.09367	0.128	1.03291	0.663	1.01699	0.233	0.97641	0.106	0.96398	4.1238e-18	1.1358
chr12:57095926:S	rs1059513	C	T	STAT6,NAB2,NEMP1,LRP1,MYO1A,TAC3	1.48e-15	0.89712	3.55e-26	0.88722	9.27e-15	0.85317	2.47e-16	0.90132	2.74e-05	0.82384	1.25e-10	0.91062	0.000148	0.87307	0.388	0.94609	0.0765	0.94301	0.104	0.94065	8.7876e-07	1.12553
chr12:94211187:S	rs7961712	A	G	PLXNC1,CEP83,CEP83-AS1,CRADD,MIR5700,TMCC3	2.92e-06	1.05629	1.1e-09	1.06099	0.000205	1.06695	1.92e-05	1.04781	0.0016	1.13332	0.108	1.02026	0.184	1.04126	0.0648	1.11025	0.0357	1.0624	0.125	1.05148	0.23882	1.02331
chr13:39752145:S	rs9943	G	A	COG6,MIR4305,LHFP,LINC00332,LINC00548,LINC00598	5.2e-08	0.95399	8.34e-09	0.9594	0.0618	0.97629	2.83e-10	0.95028	0.0609	0.94788	0.367	0.99178	1.45e-05	0.90651	0.0383	0.91801	0.000878	0.93174	0.00832	0.93823	0.35853	1.02449
chr13:99380092:S	rs912131	G	A	UBAC2,MIR623,FKSG29,GPR183,LINC01232,GPR18	3.51e-09	1.05477	1.14e-17	1.06652	2.95e-13	1.10396	2.95e-10	1.05464	0.218	1.0371	0.00161	1.03097	7.32e-05	1.09809	0.378	1.03816	0.217	1.02751	0.46	1.01857	0.74043	0.99503
chr14:68332385:S	rs2180769	T	A	RAD51B,LOC100996664,ZFP36L1,LOC105370548,ZFYVE26,ACTN1	3.44e-07	0.95783	9.64e-14	0.94869	1.43e-07	0.93585	2.91e-07	0.96031	0.00015	0.90258	0.000272	0.96736	0.00546	0.94098	0.774	0.98868	0.356	0.98135	0.271	0.97476	0.14141	1.02123
chr15:60777789:S	rs11071559	T	C	RORA,RORA-AS2,RORA-AS1,ICE2,ANXA2,FOXB1	1.26e-07	0.93703	9.72e-20	0.91031	1.89e-17	0.85206	1.32e-07	0.94129	0.0134	0.90618	1.29e-08	0.92702	0.194	0.95974	0.352	0.9482	0.389	0.97502	0.65	0.98499	0.13033	1.03138
chr15:67149412:S	rs72743461	A	C	SMAD3,AAGAB,IQCH,IQCH-AS1,SMAD6,C15orf61	5.52e-24	1.10069	2.49e-41	1.11249	1.39e-29	1.17128	1.43e-17	1.07896	0.00103	1.1071	3.22e-16	1.08703	0.00231	1.07818	0.288	1.04894	0.148	1.03434	0.308	1.02741	0.067207	1.03201
chr16:11119164:S	rs35441874	A	T	CLEC16A,SOCS1,TNP2,PRM3,PRM2,PRM1	2.18e-19	0.91632	1.4e-31	0.91006	7.44e-21	0.87258	7.94e-15	0.93221	1.22e-06	0.85415	4.97e-14	0.92471	2.18e-05	0.89779	0.00551	0.8789	0.00404	0.93401	0.1	0.95672	0.0040905	1.05049
chr16:27360103:S	rs3024664	C	T	IL4R,IL21R,FLJ21408,IL21R-AS1,NSMCE1,GTF3C1	5.2e-10	1.11562	2.03e-17	1.13366	3.19e-09	1.17187	2.73e-11	1.11572	0.00928	1.16038	0.00171	1.06049	3.45e-05	1.21423	0.0189	1.21856	0.00538	1.12604	0.0266	1.11331	0.021528	1.06853
chr17:39910014:S	rs1008723	T	G	GSDMB,ORMDL3,LRRC3C,ZPBP2,IKZF3,GSDMA	2.02e-25	0.91827	7.31e-59	0.89548	1.84e-116	0.75555	0.00106	0.97521	6.24e-09	0.85669	1.55e-10	0.94524	0.00306	0.93915	0.0217	0.91542	0.00121	0.93761	0.0118	0.94461	0.10076	1.023
chr17:45259320:S	rs4247364	C	G	MAP3K14-AS1,SPATA32,MAP3K14,FMNL1,HEXIM2,HEXIM1	6.01e-05	0.96469	7.39e-11	0.95274	2.49e-07	0.93389	0.000192	0.969283	0.822	1.00676	0.00927	0.97531	0.333	1.02301	0.981	1.00101	0.801	1.0056	0.718	1.00916	0.015427	1.03774
chr17:49370984:S	rs12952581	A	G	LOC102724596,ZNF652,PHB,MIR6129,LOC101927207,FLJ40194	1.49e-10	1.05608	5.84e-18	1.06317	1.09e-12	1.09428	2.06e-06	1.03863	0.0232	1.06577	0.00106	1.03044	0.0962	1.03761	0.472	1.02945	0.473	1.01511	0.733	1.00818	1.1547e-06	1.07289
chr19:3136093:S	rs117552144	T	C	GNA15,LOC100996351,GNA11,S1PR4,NCLN,AES	0.000114	1.06885	1.07e-08	1.08503	3.85e-05	1.10993	0.000277	1.06046	0.0549	1.11672	0.00223	1.05828	0.24	0.94646	0.319	0.91702	0.883	1.00642	0.522	1.03205	0.22539	0.94324
chr19:33235672:S	rs117710327	A	C	SLC7A10,LRP3,TRT-AGT1-3,WDR88,CEBPA,CEBPA-AS1	4.07e-11	0.89588	2.27e-22	0.87122	1.02e-12	0.83202	1.37e-13	0.89128	0.00211	0.85422	2.22e-07	0.91062	0.0394	0.91625	0.192	0.90508	0.0135	0.90851	0.037	0.91208	0.0014997	1.10714
chr19:45867123:S	rs8103278	A	G	FOXA3,SYMPK,IRF2BP1,MYPOP,NANOS2,RSPH6A	0.000235	0.96859	1.07e-11	0.95211	3.56e-05	0.948	1.27e-08	0.95485	0.128	0.95723	0.0467	0.98168	0.713	1.00827	0.833	1.00862	0.686	0.99148	0.494	0.98366	0.68444	1.00609
chr2:102319699:S	rs72823641	A	T	IL1RL1,IL18R1,IL1RL2,IL18RAP,MIR4772,IL1R1	2.13e-26	0.87606	4.2e-54	0.85233	1.32e-46	0.75995	4.8e-15	0.91384	6.85e-05	0.84278	1.92e-24	0.87281	0.000131	0.88312	0.0677	0.89676	0.22	0.96342	0.803	0.99146	0.014822	1.05659
chr2:227840005:S	rs7423358	C	T	CCL20,DAW1,SLC19A3,SPHKAP,C2orf83,AGFG1	2.83e-07	1.05088	1.49e-07	1.04315	1.05e-07	1.08004	0.00679	1.0246	0.1	1.05331	3.28e-05	1.04402	0.301	0.97463	0.352	1.04359	0.886	1.00336	0.671	0.98875	0.0010757	1.05584
chr2:241759225:S	rs34290285	A	G	D2HGDH,GAL3ST2,ING5,NEU4,DTYMK,ATG4B	9.58e-19	0.92003	1.61e-37	0.90387	2.5e-26	0.85933	3.05e-12	0.94064	0.0201	0.93226	8.72e-23	0.90478	0.0129	0.9413	0.585	0.97672	0.156	0.96856	0.169	0.96536	0.054223	1.04957
chr2:8303673:S	rs10178845	A	G	LINC00299,LOC101929567,LINC00298,ID2-AS1,ID2,LOC101929551	5.92e-07	0.95609	2.13e-14	0.94415	3.29e-13	0.90629	0.000508	0.97122	0.0107	0.9285	1.91e-14	0.92835	0.0012	0.92698	0.119	0.93644	0.585	0.98828	0.914	1.00262	4.7316e-10	1.09911
chr21:35092334:S	rs11088309	G	C	RUNX1,RUNX1-IT1,LOC100506403,LINC01426,LINC00160,CLIC6	1.98e-08	1.06681	8.64e-11	1.06445	0.00745	1.04718	3.87e-08	1.06088	0.125	1.05872	8.63e-06	1.05679	0.0463	1.0611	0.438	1.04267	0.183	0.96271	0.0418	0.93558	0.013225	1.05281
chr3:177134250:S	rs7626218	T	A	TBL1XR1,LINC00501,LINC00578,LINC01209,LINC01208,MIR7977	4.3e-06	0.96222	5.68e-12	0.95291	2.51e-07	0.93744	5.7e-07	0.96165	0.0248	0.94057	0.135	0.98661	0.403	0.98194	0.3	0.9599	0.164	0.9722	0.239	0.97322	0.12773	1.02168
chr3:188415730:S	rs13099273	T	A	LPP,LPP-AS1,FLJ42393,LPP-AS2,MIR28,TPRG1-AS1	3.01e-05	0.96603	1.62e-15	0.94635	2.51e-17	0.9005	0.00441	0.978139	0.358	0.97565	0.000467	0.96928	0.0791	0.96305	0.939	0.99716	0.183	0.97364	0.138	0.96682	0.022648	1.03378
chr3:196632439:S	rs1684466	A	G	NRROS,FBXO45,WDR53,CEP19,PIGX,PAK2	0.000138	0.9673	2.65e-12	0.95031	1.2e-05	0.94469	0.000227	0.970346	0.652	0.98748	0.00967	0.97603	0.0594	0.95827	0.885	1.00592	0.32	0.9793	0.303	0.9757	0.018604	1.04061
chr3:33006170:S	rs35570272	T	G	GLB1,CCR4,TMPPE,CRTAP,TRIM71,SUSD5	2.88e-06	1.03992	1.31e-12	1.05077	9.55e-09	1.07412	8.77e-07	1.03915	0.587	0.98536	0.00175	1.02856	0.00343	1.06551	0.013	1.10235	0.0569	1.0393	0.419	1.01879	0.0034282	1.04286
chr4:105897896:S	rs34712979	A	G	NPNT,GSTCD,LOC101929529,LOC101929577,TBCK,INTS12	1.73e-08	1.05387	4.63e-08	1.04331	0.00649	1.03852	7.34e-07	1.04404	0.235	1.03721	0.971	1.00033	0.163	1.03434	0.961	1.00214	0.142	0.96666	0.144	0.9623	0.50509	0.98677
chr4:122219915:S	rs45613035	C	T	KIAA1109,ADAD1,IL2,TRPC3,BBS7,IL21	8.44e-10	1.08663	1.5e-13	1.08687	3.68e-09	1.12479	4.02e-06	1.06035	0.0335	1.09901	9.61e-10	1.09285	0.0152	1.0888	0.266	1.07374	0.0705	1.06201	0.145	1.05708	0.0071459	1.07109
chr4:38797027:S	rs5743618	A	C	TLR1,TLR10,TLR6,FAM114A1,MIR574,KLF3	5.36e-07	0.95346	5.02e-19	0.93043	2.74e-33	0.83862	0.0517	0.98295	0.00942	0.92778	3.36e-27	0.8937	0.674	1.01027	0.902	0.99468	0.699	1.00858	0.599	1.01323	0.0005128	1.06077
chr5:111066174:S	rs1837253	C	T	TSLP,WDR36,CAMK4,SLC25A46,TMEM232,STARD4	2.18e-23	1.098	2.04e-45	1.11766	1.17e-26	1.1635	3.39e-16	1.07391	1.2e-05	1.14142	1.87e-17	1.08974	4.43e-28	1.31841	7.65e-10	1.32233	0.00272	1.07007	0.992	1.00026	0.029073	1.03491
chr5:119355086:S	rs3813308	G	C	TNFAIP8,HSD17B4,DMXL1,MIR5706,FAM170A,DTWD2	1.72e-07	1.04386	1.01e-09	1.04279	2.76e-05	1.05274	6.96e-06	1.0351	0.000509	1.09713	0.000111	1.03483	0.0223	1.04985	0.101	1.06536	0.469	1.01455	0.999	0.99996	0.58367	1.00775
chr5:132660808:S	rs848	C	A	IL13,IL4,RAD50,KIF3A,CCNI2,SEPT8	9.11e-16	0.91936	3.64e-28	0.90866	5.79e-19	0.87197	6.73e-10	0.941203	0.00123	0.8957	0.0318	0.97592	0.0144	0.93556	0.647	0.97743	0.881	0.99611	0.858	1.00529	9.9337e-13	1.13158
chr5:142159774:S	rs249677	A	C	NDFIP1,GNPDA1,SPRY4,LOC101926941,RNF14,PCDH12	1.47e-07	1.0458	4.81e-13	1.05271	2.05e-07	1.06844	2.65e-07	1.04174	0.0229	1.06518	4.07e-07	1.04754	7.05e-05	1.09224	0.218	1.0505	0.0297	1.04597	0.0771	1.0425	0.00039741	1.05346
chr5:14610200:S	rs16903574	G	C	FAM105A,OTULIN,ANKH,TRIO,LOC100130744,MIR4637	2.29e-07	1.08291	1.07e-14	1.10427	1.17e-11	1.16463	5.52e-06	1.06791	0.00778	1.13963	9.99e-06	1.07582	0.0134	1.1032	0.0736	1.13661	0.0494	1.07593	0.194	1.05658	0.0064593	1.08018
chr5:157325949:S	rs11746314	G	A	CYFIP2,FNDC9,LOC102724404,ITK,NIPAL4,ADAM19	7.02e-06	1.08369	1.02e-08	1.08722	0.0108	1.0694	1.15e-08	1.09988	0.894	1.00907	0.11	1.03107	0.549	1.02917	0.0181	1.22495	0.135	1.07198	0.738	1.01827	0.39673	1.02817
chr6:127958284:S	rs802731	G	C	PTPRK,THEMIS,LOC101928140,C6orf58,SOGA3,KIAA0408	5.64e-06	1.04231	1.26e-10	1.05027	2.06e-07	1.07304	3.57e-05	1.03593	0.0457	1.06072	0.000136	1.03831	0.659	0.98128	0.836	0.99111	0.933	0.99814	0.834	1.00534	0.049494	1.03127
chr6:32644653:S:2	rs6926894	C	T	HLA-DQA1,HLA-DQB1,HLA-DRB1,HLA-DRB6,HLA-DQA2,MIR3135B	5.41e-64	1.15151	4.73e-126	1.18172	2.36e-54	1.2147	1.3e-70	1.14866	1e-05	1.12566	9.59e-05	1.03552	1.13e-14	1.18152	1.06e-07	1.22923	0.000246	1.07615	0.191	1.03032	2.3488e-07	0.91399
chr6:90220794:S	rs72925996	C	T	BACH2,MIR4464,MAP3K7,GJA10,CASP8AP2,MDN1	8.04e-15	0.93512	2.02e-27	0.9249	1.51e-12	0.91284	2.37e-13	0.94271	0.0117	0.93115	3.56e-06	0.95797	2.9e-08	0.88199	2.76e-05	0.84055	0.0398	0.95776	0.934	1.00196	0.0006637	1.05151
chr7:20547220:S	rs35621564	G	A	ABCB5,ITGB8,LOC101927811,SP8,LOC101927769,RPL23P8	4.93e-08	0.95427	9.81e-11	0.95478	6.34e-09	0.92821	2.14e-05	0.96647	0.132	0.95861	0.000109	0.96495	0.413	0.98194	0.218	0.95125	0.615	0.98954	0.885	1.00337	0.010226	1.03834
chr7:22726602:S	rs1800797	G	A	IL6,LOC401312,TOMM7,SNORD93,LOC100506178,FAM126A	8.49e-06	1.03766	4.82e-08	1.03853	1.71e-07	1.06705	0.00216	1.02409	0.0399	1.0566	0.411	1.00722	0.0161	1.05314	0.0718	1.07267	0.0872	1.03495	0.428	1.01825	0.0073264	1.04072
chr7:28132967:S	rs917115	C	T	JAZF1,JAZF1-AS1,CREB5,TAX1BP1,HIBADH,TSL	0.000813	1.03422	9.42e-12	1.05848	4.37e-11	1.1023	0.00142	1.03045	0.0751	1.06071	0.0211	1.02523	0.00934	1.06965	0.223	1.05934	0.331	1.0243	0.623	1.01395	0.0015302	1.05476
chr8:144103704:S	rs34173062	A	G	SHARPIN,MAF1,WDR97,CYC1,GPAA1,EXOSC4	0.00144	1.05418	9.96e-09	1.08193	0.000301	1.09166	0.000261	1.05813	0.276	1.06014	0.00679	1.04921	0.0218	1.10197	0.248	1.09368	0.168	1.05699	0.312	1.04743	0.30138	1.0444
chr8:80377552:S	rs10957979	G	A	ZBTB10,MIR5708,TPD52,ZNF704,MRPS28,LOC101927040	9.22e-13	0.94071	3.49e-20	0.93649	2.05e-14	0.90738	2.86e-07	0.95973	0.378	0.97559	0.00207	0.97198	0.053	0.95796	0.153	0.94387	0.465	0.98483	0.92	1.0024	1.8113e-06	1.07211
chr9:6209697:S	rs992969	G	A	IL33,TPD52L3,RANBP6,KIAA2026,MIR4665,UHRF2	4.35e-35	0.8915	9.31e-63	0.87846	3.33e-58	0.803	6.78e-23	0.91768	9.66e-07	0.86277	1.76e-19	0.9135	6.03e-31	0.76171	1.91e-10	0.76235	1.41e-08	0.88007	0.00256	0.92511	0.1495	1.02704
chr9:99153605:S	rs41283642	T	C	TGFBR1,ALG2,SEC61B,COL15A1,NAMA,GALNT12	1.49e-05	0.89928	3.06e-10	0.88232	1.1e-07	0.82234	0.000166	0.91796	0.924	0.99136	0.0778	0.95608	0.0119	1.37053	0.159	1.17486	0.0168	1.15316	0.0456	1.14626	0.35122	0.9509
					Asthma ICD10 codes		Asthma Selfreported		Early onset		Late onset		Allergic Asthma		Hayfever rhinitis		Nasal Polyps		Chronic Sinusitis with Nasal Polyps		Chronic sinusitis		Chronic Sinusitis wo Nasal Polyps		Atopic dermatitis
Secondary signals	rsID	EA	OA	Close gene	P value	OR	P value	OR	P value	OR	P value	OR	P value	OR	P value	OR	P value	OR	P value	OR	P value	OR	P value	OR	P value	OR
chr1:152206676:S	rs12123821	T	C	HRNR,RPTN,TCHH,FLG,FLG-AS1,TCHHL1	6.75e-10	1.1268	1.13e-23	1.17037	3.13e-42	1.43519	0.282	1.02183	0.147	1.11027	0.000257	1.07837	0.392	0.95503	0.988	0.99853	0.588	0.97202	0.559	0.96549	9.4278e-16	1.36964
chr2:102309902	rs12470864	A	G	IL1RL1,IL18R1,IL1RL2,IL18RAP,MIR4772,IL1R1	4.66E-24	1.08796	9.27e-48	1.10639	6.1e-22	1.12682	1.37e-22	1.07918	4.96e-07	1.14442	6.11e-25	1.09702	2.13e-05	1.1146	0.0127	1.10263	0.0468	1.04112	0.343	1.02204	0.0075983	0.962
chr10:6584252:S	rs41284471	A	G	PRKCQ-AS1,PRKCQ,LOC101928150,LINC00706,LINC00707,LOC399715	0.00863	1.02759	1.18e-09	1.05323	2.8e-11	1.10572	0.0559	1.01877	0.842	0.99287	2.5e-05	1.04763	0.238	1.0324	0.218	1.06284	0.738	1.00875	0.815	0.99307	0.023769	1.04978
chr10:8419000:S	rs7100961	T	C	LINC00708,GATA3,GATA3-AS1,TAF3,ATP5C1,KIN	0.00204	1.02773	2.86e-07	1.03863	9.59e-07	1.06652	0.0235	1.01898	0.488	1.02043	0.152	1.01375	0.154	1.03347	0.806	0.98964	0.329	1.02135	0.169	1.03434	0.38722	1.024
chr10:8517780:S	rs1544301	A	G	LINC00708,GATA3,GATA3-AS1,TAF3,LOC101928272,ATP5C1	5.69e-05	0.96574	9.46e-09	0.9595	2.17e-05	0.94667	4.75e-05	0.96773	0.712	1.01058	0.000134	0.96514	0.0703	0.9601	0.57	0.97719	0.736	0.99292	0.855	0.99561	0.0086343	1.03941
chr10:8799706:S	rs2025758	C	T	LOC101928272,LINC00709,LINC00708,GATA3,GATA3-AS1,TAF3	1.04e-08	0.95399	2.58e-13	0.95098	2.79e-05	0.9498	1.23e-12	0.94686	0.0964	0.95657	3.45e-08	0.95232	0.0283	0.95419	0.0224	0.9152	0.0623	0.9634	0.363	0.97957	0.045372	1.02829
chr10:8990592:S	rs72782676	G	C	LOC101928272,LINC00709,LINC00708,GATA3,GATA3-AS1,TAF3	2.91e-18	0.60959	1.15e-21	0.63886	8.2e-09	0.60689	1.93e-16	0.65266	1.69e-08	0.30961	4.49e-07	0.74516	5.3e-06	0.48183	0.00217	0.40159	0.00297	0.68383	0.0814	0.78595	0.53638	#N/A
chr10:9007290:S	rs12413578	T	C	LOC101928272,LINC00709,LINC00708,GATA3,GATA3-AS1,TAF3	5.72e-32	0.84869	6.94e-45	0.84989	1.14e-20	0.82218	1.19e-25	0.87345	2.25e-09	0.75374	1.42e-08	0.92	1.1e-12	0.76557	1.91e-10	0.63088	2.16e-06	0.85016	0.036	0.92338	0.058001	1.04957
chr10:9022753:S	rs1612986	C	T	LOC101928272,LINC00709,LINC00708,GATA3,GATA3-AS1	6.6e-23	1.10705	3.68e-31	1.10571	5.48e-17	1.13701	8.75e-18	1.08676	2.99e-05	1.14771	4.45e-10	1.07227	6.49e-07	1.14113	0.000897	1.17132	8.41e-05	1.10298	0.00938	1.07678	0.30583	1.01887
chr11:76537586:S	rs61894547	T	C	EMSY,LRRC32,LOC100506127,GUCY2EP,THAP12,TSKU	7.97e-15	1.14893	4.93e-35	1.20118	2.99e-33	1.35676	1.95e-07	1.0921	0.000389	1.22317	1.89e-19	1.18774	0.358	1.04473	0.516	1.05814	0.663	0.98047	0.403	0.95767	2.6372e-10	1.23571
chr12:56051582:S	rs10876866	A	G	RPS26,IKZF4,ERBB3,SUOX,PA2G4,RAB5B	1.63e-08	1.04959	9.34e-19	1.06526	5.36e-11	1.08719	8.36e-09	1.04718	0.497	1.0191	3.03e-09	1.05615	3.83e-07	1.11886	0.216	1.05129	0.397	1.01786	0.725	1.00839	0.051655	1.02953
chr15:67093131:S	rs1465841	G	C	SMAD3,AAGAB,IQCH,IQCH-AS1,SMAD6,LINC01169	4.88e-07	1.04233	1.35e-08	1.03988	0.00101	1.04133	1e-05	1.03459	0.0125	1.06912	0.00223	1.02752	0.00182	1.06899	0.126	1.06101	0.358	1.01846	0.715	1.00831	0.36322	1.01301
chr15:67121286:S	rs117683492	A	G	SMAD3,AAGAB,IQCH,IQCH-AS1,SMAD6,C15orf61	0.00608	1.0851	1.19e-07	1.13848	4.33e-05	1.19196	0.0248	1.06471	0.324	1.10122	0.000479	1.11675	0.984	1.00162	0.681	1.05982	0.579	1.04165	0.722	1.03048	0.67809	1.039
chr15:67183150:S	rs10152595	G	C	SMAD3,AAGAB,IQCH,IQCH-AS1,C15orf61,MAP2K5	4.84e-10	0.94178	1.07e-17	0.93348	9.28e-10	0.91549	2.61e-08	0.95123	0.299	0.96773	0.0152	0.97526	0.00359	0.92942	0.0336	0.90714	0.789	0.99376	0.345	1.0252	0.51557	1.01092
chr16:27234391:S	rs34939984	T	C	NSMCE1,KDM8,FLJ21408,IL4R,C16orf82,IL21R	6.72e-06	1.03884	1.09e-11	1.04928	1.62e-08	1.0738	1.47e-05	1.03479	0.96	1.0014	0.0706	1.01664	0.578	1.01227	0.816	0.99084	0.209	1.02603	0.0811	1.04133	0.053482	1.02855
chr16:27403057:S	rs6498021	G	T	IL21R,IL4R,IL21R-AS1,GTF3C1,FLJ21408,NSMCE1	8.55e-06	0.94916	7.65e-08	0.9486	0.000902	0.94356	7.3e-06	0.951991	0.81	0.99096	0.146	0.98166	0.756	0.99055	0.149	1.08497	0.157	1.04161	0.337	1.03182	0.4658	0.98441
chr16:27406423:S	rs179771	C	G	IL21R,IL21R-AS1,IL4R,GTF3C1,FLJ21408,NSMCE1	0.000777	1.02812	1.43e-08	1.03966	0.00137	1.04008	0.000217	1.02881	0.0337	1.05866	0.00201	1.0277	0.00935	1.0571	0.0816	1.06975	0.291	1.02137	0.783	1.00629	0.064622	0.97373
chr17:39638098:S	rs4794817	A	T	STARD3,PPP1R1B,TCAP,PNMT,NEUROD2,PGAP3	9.93e-12	0.93004	6.44e-25	0.9136	3.29e-35	0.82688	0.00109	0.967829	0.0437	0.92928	0.00965	0.97085	0.0015	0.91572	0.0193	0.88795	0.00582	0.92941	0.0659	0.94572	0.99451	0.99987
chr17:40608272:S	rs112401631	A	T	SMARCE1,CCR7,KRT222,KRT24,TNS4,KRT25	7.59e-07	1.15106	4e-09	1.14787	3.28e-06	1.21082	8.42e-05	1.11082	0.101	1.17611	3.8e-12	1.22987	0.00809	1.21005	0.167	1.20593	0.0635	1.14034	0.167	1.12131	0.01787	1.1629
chr17:40711984:S	rs2253717	A	G	KRT24,KRT25,KRT222,KRT26,SMARCE1,KRT27	0.000156	0.96599	3.7e-08	0.95899	9.09e-06	0.9412	0.00493	0.97638	0.0632	0.94545	4.19e-06	0.95581	0.47	1.01718	0.299	1.04542	0.511	0.98547	0.163	0.9651	0.032127	1.03427
chr21:35340290:S	rs8129030	A	T	LOC100506403,RUNX1,RUNX1-IT1,MIR802,LINC01426,LINC00160	1.83e-10	1.05562	2.11e-07	1.03744	0.00934	1.03344	6.01e-05	1.0322	0.00271	1.08586	0.0186	1.02167	2.85e-05	1.09695	0.00287	1.12707	0.00435	1.06039	0.108	1.03822	0.55589	1.00853
chr3:187963924:S	rs509399	T	C	LPP-AS2,LPP,FLJ42393,BCL6,LOC100131635,RTP2	2.81e-05	0.93659	5.08e-08	0.93129	5.13e-05	0.90874	4.25e-06	0.93491	0.0407	0.90074	0.000184	0.93894	0.0717	0.92938	0.139	0.89564	0.121	0.9432	0.343	0.96042	0.775	0.99231
chr3:188724692:S	rs9290877	C	T	LPP,MIR28,LPP-AS1,TPRG1-AS1,TPRG1,TPRG1-AS2	2.08e-07	1.04717	5.68e-10	1.04692	2.28e-05	1.0576	2.6e-06	1.03977	0.29	1.03128	0.00193	1.03	0.000377	1.0851	0.149	1.06152	0.429	1.01732	0.984	1.0005	0.17756	1.02196
chr3:195988997:S	rs2448519	C	T	SDHAP1,LOC105374301,TFRC,TNK2,MIR6829,LINC00885	0.000225	1.0335	5.99e-08	1.04123	0.000237	1.05012	4.93e-06	1.03894	0.1	1.0491	0.547	1.00582	0.979	0.99939	0.673	1.01793	0.749	1.00698	0.883	1.00362	0.19358	1.037
chr4:122432277:S	rs17454584	G	A	ADAD1,IL2,KIAA1109,IL21,IL21-AS1,BBS12	4.44e-05	1.04135	1.32e-13	1.06259	3.48e-12	1.1065	0.00231	1.0287	0.0597	1.06399	2.13e-07	1.05638	0.181	1.03529	0.376	0.95841	0.638	1.01166	0.393	1.02411	4.0288e-06	1.08397
chr5:110818610:S	rs3853750	C	T	SLC25A46,TMEM232,TSLP,WDR36,MIR548F3,CAMK4	1.66e-07	1.06196	8.06e-19	1.08808	3.64e-14	1.13587	4.93e-06	1.05033	0.00866	1.10295	1.15e-21	1.12335	0.281	1.03287	0.434	1.04345	0.98	0.99928	0.522	0.97942	5.1004e-05	1.08019
chr5:111071044:S	rs3806933	T	C	TSLP,WDR36,CAMK4,SLC25A46,TMEM232,STARD4	5.67e-09	0.95286	2.1e-15	0.94669	4.66e-09	0.93007	9.37e-07	0.96281	0.00136	0.91697	2.74e-16	0.9296	4.42e-05	0.91564	0.00954	0.90329	0.901	0.9975	0.173	1.03162	0.7057	1.00535
chr5:132463934:S	rs3749833	C	T	C5orf56,IRF1,SLC22A5,IL5,RAD50,LOC553103	1.1e-10	1.06041	1.18e-27	1.08668	1.87e-13	1.10473	1.38e-12	1.06205	0.101	1.04815	0.0207	1.02309	2.6e-06	1.11571	0.0173	1.10447	0.0128	1.05553	0.125	1.03848	0.41917	1.01253
chr5:132620126:S	rs60156285	T	C	RAD50,IL13,IL4,IL5,KIF3A,CCNI2	9.82e-13	1.07893	2.35e-24	1.0938	4.3e-17	1.14008	1.79e-09	1.06184	0.00183	1.11785	0.0183	1.02742	0.209	1.03582	0.652	1.03272	0.772	1.0078	0.917	1.00319	2.7873e-08	1.11384
chr7:20377088:S	rs12700186	C	T	ITGB8,LOC101927811,LOC101927769,MACC1,MACC1-AS1,LOC101927668	0.000149	0.96902	1.6e-08	0.96152	2.83e-07	0.9381	0.00458	0.97824	0.838	1.00559	0.00305	0.9738	0.899	1.00275	0.153	1.05739	0.881	0.99698	0.315	0.97723	0.17767	1.01905
chr9:6076102:S	rs4742151	A	G	RANBP6,KIAA2026,MIR4665,IL33,MLANA,ERMP1	8.43e-08	1.04807	1.02e-15	1.06014	2.64e-11	1.09112	5.66e-07	1.04164	0.197	1.0379	0.000237	1.03506	0.593	1.01215	0.786	0.9891	0.479	0.98504	0.411	0.98023	0.37178	0.98689
chr9:6252690:S	rs149045797	G	T	IL33,TPD52L3,UHRF2,RANBP6,KIAA2026,MIR4665	1.61e-10	0.6611	4.05e-19	0.60883	3.75e-09	0.53446	5.1e-09	0.70886	0.693	0.93249	2.31e-07	0.69667	6.09e-06	0.41596	0.499	0.82882	0.995	0.99923	0.679	1.06191	0.80722	1.04
* Based on the few ICD10 code (L20) defined Atopic dermatitis cases reported in UKB, the AD association is based on cases defined in Iceland (N=8,325) and the largest GWAS on AD to date (Paternoster et. al, 2015)
				rs7100961, rs117683492, rs2448519 and rs149045797 were not found in Paternoster et. al, 2015 and is therefore reported for the Icelandic association.
