# Supplementary material for: Eighty-eight variants highlight the role of T cell regulation and airway remodeling in asthma pathogenesis
Source: Nat Commun. 2020 Jan 20;11:393. doi: 10.1038/s41467-019-14144-8 (PMC6971247; doi:10.1038/s41467-019-14144-8)
Supplement: Supplementary file 16 — Supplementary Data 13 [file 41467_2019_14144_MOESM16_ESM.xlsx]

## Sheet: Sheet1
Supplementary Data 13.
Genes prioritized with DEPICT pathway analysis
Locus	Nr of genes in locus	Chromosome and position	GWAS P value	Ensembl gene ID	Gene symbol	Nominal P value	Gene closest to lead SNP	Top cis eQTL SNP (Westra et al. Nature Genetics 2014)	False discovery rate
rs1008723	5	chr17:37894187-38083854	1.50e-65	ENSG00000172057	ORMDL3	2.89e-13	FALSE	rs8076131	<=0.01
rs17454584;rs45613035	4	chr4:123073488-123542224	5.00e-14	ENSG00000109471	IL2	7.34e-13	TRUE	-	<=0.01
rs17454584;rs45613035	4	chr4:123073488-123542224	5.00e-14	ENSG00000138684	IL21	1.93e-11	FALSE	-	<=0.01
rs179771;rs3024664;rs34939984;rs6498021	5	chr16:27214807-27463362	4.40e-17	ENSG00000103522	IL21R	2.60e-11	TRUE	rs2239928	<=0.01
rs912131	4	chr13:99848696-100038688	2.60e-16	ENSG00000125245	GPR18	2.69e-11	FALSE	rs1923894	<=0.01
rs72924800	7	chr11:65590493-65659105	2.30e-09	ENSG00000172543	CTSW	3.65e-11	FALSE	rs583887	<=0.01
rs3813308	1	chr5:118604387-118730294	2.80e-11	ENSG00000145779	TNFAIP8	5.28e-11	TRUE	rs451331	<=0.01
rs11746314	7	chr5:156569944-157002783	2.10e-10	ENSG00000113263	ITK	5.60e-11	FALSE	rs6876898	<=0.01
rs1008723	5	chr17:37894187-38083854	1.50e-65	ENSG00000161405	IKZF3	6.13e-11	FALSE	rs2517955;rs9896940	<=0.01
rs912131	4	chr13:99848696-100038688	2.60e-16	ENSG00000169508	GPR183	6.84e-11	TRUE	rs7983036;rs11069349	<=0.01
rs1214598	1	chr1:167399877-167487847	7.50e-11	ENSG00000198821	CD247	8.18e-11	TRUE	rs1554669;rs1214596	<=0.01
rs179771;rs3024664;rs34939984;rs6498021	5	chr16:27214807-27463362	4.40e-17	ENSG00000077238	IL4R	1.27e-10	FALSE	rs1110470	<=0.01
rs41284471	1	chr10:6622381-6627641	4.30e-08	ENSG00000237943	-	1.51e-10	TRUE	-	<=0.01
rs1059513	9	chr12:57345219-57525922	2.60e-29	ENSG00000166888	STAT6	1.62e-10	FALSE	rs841718	<=0.01
rs4247364	3	chr17:43299292-43394414	2.30e-10	ENSG00000184922	FMNL1	1.86e-10	FALSE	-	<=0.01
rs1008723	5	chr17:37894187-38083854	1.50e-65	ENSG00000073605	GSDMB	2.79e-10	TRUE	rs9901146	<=0.01
rs2296618	1	chr1:198607801-198726545	6.90e-10	ENSG00000081237	PTPRC	3.58e-10	TRUE	rs16843742;rs2296618	<=0.01
rs848	2	chr5:131966281-131999964	4.90e-29	ENSG00000169194	IL13	4.27e-10	FALSE	-	<=0.01
rs4247364	3	chr17:43299292-43394414	2.30e-10	ENSG00000006062	MAP3K14	6.54e-10	FALSE	rs2867316	<=0.01
rs912131	4	chr13:99848696-100038688	2.60e-16	ENSG00000134882	UBAC2	8.92e-10	FALSE	rs877856	<=0.01
rs12470864;rs72823641	3	chr2:102927962-103069025	4.30e-51	ENSG00000115604	IL18R1	1.01e-09	TRUE	rs3849365;rs1403548	<=0.01
rs117552144	1	chr19:3136191-3163766	6.70e-10	ENSG00000060558	GNA15	1.11e-09	TRUE	rs2074864	<=0.01
rs72925996	1	chr6:90636248-91006627	4.70e-27	ENSG00000112182	BACH2	1.16e-09	TRUE	rs10944479;rs10944479	<=0.01
rs848	2	chr5:131966281-131999964	4.90e-29	ENSG00000223442	-	2.06e-09	TRUE	-	<=0.01
rs10876866	4	chr12:56390964-56509935	1.40e-15	ENSG00000123411	IKZF4	3.40e-09	FALSE	-	<=0.01
rs12470864;rs72823641	3	chr2:102927962-103069025	4.30e-51	ENSG00000115607	IL18RAP	5.69e-09	FALSE	rs4479442	<=0.01
rs1800797	2	chr7:22765014-22771621	2.90e-10	ENSG00000136244	IL6	5.96e-09	TRUE	rs11766947	<=0.01
rs11088309;rs8129030	1	chr21:36160098-37357047	4.80e-11	ENSG00000159216	RUNX1	1.06e-08	FALSE	-	<=0.01
rs11071559	1	chr15:60780483-61521518	1.80e-19	ENSG00000069667	RORA	1.74e-08	FALSE	rs9630426;rs17270146;rs3905275	<=0.01
rs12952581	3	chr17:47287589-47439835	1.80e-18	ENSG00000108798	ABI3	1.81e-08	FALSE	-	<=0.01
rs5743618	4	chr4:38773860-38947360	4.20e-17	ENSG00000174123	TLR10	3.84e-08	TRUE	-	<=0.01
rs5743618	4	chr4:38773860-38947360	4.20e-17	ENSG00000174125	TLR1	1.01e-07	FALSE	rs2101521	<=0.01
rs11746314	7	chr5:156569944-157002783	2.10e-10	ENSG00000135074	ADAM19	1.69e-07	FALSE	rs6881684	<=0.01
rs3749833	1	chr5:131746328-131811736	1.20e-26	ENSG00000197536	C5orf56	2.43e-07	FALSE	-	<=0.01
rs2230624	1	chr1:12123434-12204264	8.30e-13	ENSG00000120949	TNFRSF8	2.78e-07	FALSE	rs755398	<=0.01
rs12700186	1	chr7:20370325-20450419	2.90e-08	ENSG00000105855	ITGB8	3.97e-07	TRUE	rs6973683	<=0.01
rs16903574	3	chr5:14581884-14699820	5.30e-13	ENSG00000154124	FAM105B	9.47e-07	FALSE	rs25986	<=0.01
rs10178845	1	chr2:8147901-8523751	8.90e-15	ENSG00000236790	LINC00299	1.62e-06	FALSE	-	<=0.01
rs5743618	4	chr4:38773860-38947360	4.20e-17	ENSG00000174130	TLR6	4.48e-06	FALSE	rs2174284	<=0.01
rs11746314	7	chr5:156569944-157002783	2.10e-10	ENSG00000253519	-	6.72e-06	FALSE	-	<=0.01
rs7961712	1	chr12:94542499-94701451	5.80e-11	ENSG00000136040	PLXNC1	7.04e-06	TRUE	rs7959068	<=0.01
rs169365	13	chr22:41697526-42222303	1.10e-09	ENSG00000167077	MEI1	1.13e-05	FALSE	rs6002406	<=0.01
rs1684466	1	chr3:196366557-196388875	3.80e-12	ENSG00000174004	LRRC33	1.34e-05	TRUE	rs11715619	<=0.01
rs11746314	7	chr5:156569944-157002783	2.10e-10	ENSG00000251405	-	1.38e-05	FALSE	-	<=0.01
rs11746314	7	chr5:156569944-157002783	2.10e-10	ENSG00000055163	CYFIP2	1.68e-05	FALSE	rs17599222;rs12656549;rs13175179	<=0.01
rs1837253;rs3806933	2	chr5:110405760-110466200	1.20e-44	ENSG00000145777	TSLP	3.57e-05	TRUE	rs17132582	<=0.01
rs61894547;rs7936070	4	chr11:76061000-76264069	2.30e-45	ENSG00000137492	PRKRIR	5.80e-05	FALSE	-	<=0.01
rs35570272	1	chr3:33038112-33138722	2.80e-12	ENSG00000170266	GLB1	7.06e-05	FALSE	-	<=0.01
rs1059513	9	chr12:57345219-57525922	2.60e-29	ENSG00000166881	TMEM194A	1.01e-04	FALSE	rs324020	<=0.01
rs1059513	9	chr12:57345219-57525922	2.60e-29	ENSG00000258442	-	1.70e-04	FALSE	-	<=0.01
rs35441874	2	chr16:11022748-11276046	1.60e-33	ENSG00000038532	CLEC16A	4.08e-04	FALSE	rs7192695	<=0.01
rs12470864;rs72823641	3	chr2:102927962-103069025	4.30e-51	ENSG00000115602	IL1RL1	4.09e-04	TRUE	rs12469887	<=0.01
rs1059513	9	chr12:57345219-57525922	2.60e-29	ENSG00000166866	MYO1A	6.64e-04	FALSE	-	<=0.01
rs1059513	9	chr12:57345219-57525922	2.60e-29	ENSG00000166886	NAB2	8.51e-04	TRUE	-	<=0.01
rs35441874	2	chr16:11022748-11276046	1.60e-33	ENSG00000182108	DEXI	1.05e-03	FALSE	rs3901386	<=0.01
rs992969	1	chr9:6215805-6257983	4.90e-67	ENSG00000137033	IL33	1.06e-03	TRUE	rs10815428	<=0.01
rs10152595;rs1465841;rs72743461	3	chr15:67356101-67794598	1.40e-45	ENSG00000166949	SMAD3	1.27e-03	TRUE	rs12443279	<=0.01
rs4742151	1	chr9:6047360-6066714	2.10e-15	ENSG00000228739	-	1.43e-03	TRUE	-	<=0.01
rs1444782;rs1544301;rs2025758;rs72782676	1	chr10:8301294-8310268	9.10e-48	ENSG00000232170	-	1.84e-03	TRUE	-	<=0.01
rs249677	1	chr5:141488070-141534008	8.60e-14	ENSG00000131507	NDFIP1	2.27e-03	TRUE	rs12655443	<=0.01
rs1008723	5	chr17:37894187-38083854	1.50e-65	ENSG00000186075	ZPBP2	2.54e-03	FALSE	rs3816470	<=0.01
rs917115	2	chr7:27870192-28281515	8.90e-13	ENSG00000153814	JAZF1	2.57e-03	FALSE	rs2110524	<=0.01
rs10957979	1	chr8:81397854-81438500	6.40e-22	ENSG00000205189	ZBTB10	2.65e-03	TRUE	-	<=0.01
rs2253717	4	chr17:38781214-38878184	2.60e-08	ENSG00000213424	KRT222	3.17e-03	FALSE	-	<=0.01
rs2180769	1	chr14:68286496-69196935	6.50e-13	ENSG00000182185	RAD51B	4.24e-03	FALSE	rs727392	<=0.01
rs1059513	9	chr12:57345219-57525922	2.60e-29	ENSG00000139547	RDH16	5.22e-03	FALSE	-	<0.05
rs34173062	1	chr8:145153536-145163027	1.00e-08	ENSG00000179526	SHARPIN	6.02e-03	FALSE	rs11780874	<0.05
rs16903574	3	chr5:14581884-14699820	5.30e-13	ENSG00000145569	FAM105A	6.55e-03	FALSE	rs149196	<0.05
rs7626218	1	chr3:176737143-176915261	5.90e-11	ENSG00000177565	TBL1XR1	6.70e-03	TRUE	-	<0.05
rs1800797	2	chr7:22765014-22771621	2.90e-10	ENSG00000179428	-	7.90e-03	FALSE	-	<0.05
rs72924800	7	chr11:65590493-65659105	2.30e-09	ENSG00000172757	CFL1	0.01	FALSE	-	<0.05
rs11746314	7	chr5:156569944-157002783	2.10e-10	ENSG00000172568	FNDC9	0.01	TRUE	-	<0.05
rs41283642	3	chr9:101866320-101992897	2.20e-10	ENSG00000106799	TGFBR1	0.01	TRUE	rs10733710	<0.05
rs1059513	9	chr12:57345219-57525922	2.60e-29	ENSG00000166856	GPR182	0.02	FALSE	-	<0.05
rs912131	4	chr13:99848696-100038688	2.60e-16	ENSG00000228889	UBAC2-AS1	0.02	FALSE	-	<0.05
rs169365	13	chr22:41697526-42222303	1.10e-09	ENSG00000100403	ZC3H7B	0.06	FALSE	-	<0.20
rs12123821	8	chr1:151955391-152386739	2.40e-21	ENSG00000197747	S100A10	0.07	FALSE	rs2338018	<0.20
rs12123821	8	chr1:151955391-152386739	2.40e-21	ENSG00000163191	S100A11	0.09	FALSE	rs1552607	<0.20
rs179771;rs3024664;rs34939984;rs6498021	5	chr16:27214807-27463362	4.40e-17	ENSG00000245888	-	0.12	FALSE	-	>0.20
rs72924800	7	chr11:65590493-65659105	2.30e-09	ENSG00000172732	MUS81	0.14	FALSE	rs659824	>0.20
rs35621564	1	chr7:20654830-20816658	2.20e-13	ENSG00000004846	ABCB5	0.14	TRUE	rs6977158	>0.20
rs11746314	7	chr5:156569944-157002783	2.10e-10	ENSG00000172548	NIPAL4	0.15	FALSE	-	>0.20
rs169365	13	chr22:41697526-42222303	1.10e-09	ENSG00000100418	PPPDE2	0.16	FALSE	-	>0.20
rs61894547;rs7936070	4	chr11:76061000-76264069	2.30e-45	ENSG00000158636	C11orf30	0.16	FALSE	-	>0.20
rs179771;rs3024664;rs34939984;rs6498021	5	chr16:27214807-27463362	4.40e-17	ENSG00000169189	NSMCE1	0.20	FALSE	-	>0.20
rs9943	1	chr13:40229764-40365802	4.40e-09	ENSG00000133103	COG6	0.31	TRUE	-	>0.20
rs2253717	4	chr17:38781214-38878184	2.60e-08	ENSG00000073584	SMARCE1	0.33	FALSE	rs9894823	>0.20
rs169365	13	chr22:41697526-42222303	1.10e-09	ENSG00000183864	TOB2	0.35	TRUE	-	>0.20
rs7423358	1	chr2:228735770-228789060	1.30e-09	ENSG00000123977	WDR69	0.37	FALSE	-	>0.20
rs10876866	4	chr12:56390964-56509935	1.40e-15	ENSG00000139531	SUOX	0.44	FALSE	-	>0.20
rs61894547;rs7936070	4	chr11:76061000-76264069	2.30e-45	ENSG00000255135	-	0.49	FALSE	-	>0.20
rs3853750	2	chr5:109624934-110100857	1.70e-18	ENSG00000164209	SLC25A46	0.49	FALSE	rs3985087	>0.20
rs12123821	8	chr1:151955391-152386739	2.40e-21	ENSG00000159450	TCHH	0.52	FALSE	-	>0.20
rs41283642	3	chr9:101866320-101992897	2.20e-10	ENSG00000106803	SEC61B	0.55	FALSE	-	>0.20
rs72924800	7	chr11:65590493-65659105	2.30e-09	ENSG00000172500	FIBP	0.58	FALSE	rs641018;rs641018	>0.20
rs117710327	1	chr19:33699570-33716756	1.40e-23	ENSG00000130876	SLC7A10	0.62	TRUE	rs8111054	>0.20
rs72924800	7	chr11:65590493-65659105	2.30e-09	ENSG00000172638	EFEMP2	0.63	FALSE	rs1204771	>0.20
rs10152595;rs1465841;rs72743461	3	chr15:67356101-67794598	1.40e-45	ENSG00000103591	AAGAB	0.66	FALSE	-	>0.20
rs12123821	8	chr1:151955391-152386739	2.40e-21	ENSG00000143631	FLG	0.69	FALSE	-	>0.20
rs4247364	3	chr17:43299292-43394414	2.30e-10	ENSG00000184361	C17orf46	0.70	TRUE	-	>0.20
rs17454584;rs45613035	4	chr4:123073488-123542224	5.00e-14	ENSG00000138688	KIAA1109	0.70	TRUE	-	>0.20
rs917115	2	chr7:27870192-28281515	8.90e-13	ENSG00000234336	-	0.71	TRUE	-	>0.20
rs12952581	3	chr17:47287589-47439835	1.80e-18	ENSG00000198740	ZNF652	0.72	TRUE	-	>0.20
rs1059513	9	chr12:57345219-57525922	2.60e-29	ENSG00000166863	TAC3	0.72	FALSE	rs324015	>0.20
rs169365	13	chr22:41697526-42222303	1.10e-09	ENSG00000100413	POLR3H	0.74	FALSE	-	>0.20
rs5743618	4	chr4:38773860-38947360	4.20e-17	ENSG00000197712	FAM114A1	0.76	FALSE	-	>0.20
rs13099273;rs509399;rs9290877	1	chr3:187871072-188608460	1.10e-13	ENSG00000145012	LPP	0.77	TRUE	rs6659	>0.20
rs12123821	8	chr1:151955391-152386739	2.40e-21	ENSG00000143536	CRNN	0.79	FALSE	-	>0.20
rs802731	1	chr6:128289924-128841870	2.90e-10	ENSG00000152894	PTPRK	0.79	FALSE	-	>0.20
rs2253717	4	chr17:38781214-38878184	2.60e-08	ENSG00000229028	KRT223P	0.80	FALSE	-	>0.20
rs12123821	8	chr1:151955391-152386739	2.40e-21	ENSG00000237975	-	0.80	TRUE	-	>0.20
rs12123821	8	chr1:151955391-152386739	2.40e-21	ENSG00000143520	FLG2	0.81	FALSE	-	>0.20
rs2228552	2	chr1:32117848-32230494	2.60e-08	ENSG00000084636	COL16A1	0.86	TRUE	-	>0.20
rs12365699	1	chr11:118620034-118661858	3.90e-11	ENSG00000110367	DDX6	0.86	FALSE	-	>0.20
rs2253717	4	chr17:38781214-38878184	2.60e-08	ENSG00000167916	KRT24	0.86	TRUE	-	>0.20
rs10152595;rs1465841;rs72743461	3	chr15:67356101-67794598	1.40e-45	ENSG00000103599	IQCH	0.88	TRUE	-	>0.20
rs1837253;rs3806933	2	chr5:110405760-110466200	1.20e-44	ENSG00000134987	WDR36	0.91	FALSE	-	>0.20
rs169365	13	chr22:41697526-42222303	1.10e-09	ENSG00000100412	ACO2	0.91	FALSE	-	>0.20
rs12788104	1	chr11:1151580-1222364	1.70e-10	ENSG00000215182	MUC5AC	0.91	TRUE	-	>0.20
rs41283642	3	chr9:101866320-101992897	2.20e-10	ENSG00000119523	ALG2	0.92	FALSE	-	>0.20
rs1059513	9	chr12:57345219-57525922	2.60e-29	ENSG00000166860	ZBTB39	0.93	FALSE	-	>0.20
rs174562	4	chr11:61520114-61647626	6.30e-11	ENSG00000124920	C11orf9	0.95	FALSE	rs198462	>0.20
rs10876866	4	chr12:56390964-56509935	1.40e-15	ENSG00000170515	PA2G4	0.95	FALSE	rs12099979	>0.20
rs174562	4	chr11:61520114-61647626	6.30e-11	ENSG00000168496	FEN1	0.95	FALSE	rs174469	>0.20
rs72924800	7	chr11:65590493-65659105	2.30e-09	ENSG00000175602	CCDC85B	0.95	TRUE	-	>0.20
rs12123821	8	chr1:151955391-152386739	2.40e-21	ENSG00000215853	RPTN	0.95	FALSE	-	>0.20
rs10876866	4	chr12:56390964-56509935	1.40e-15	ENSG00000065361	ERBB3	0.96	TRUE	rs705702	>0.20
rs1008723	5	chr17:37894187-38083854	1.50e-65	ENSG00000141738	GRB7	0.96	FALSE	rs14050	>0.20
rs169365	13	chr22:41697526-42222303	1.10e-09	ENSG00000167074	TEF	0.96	FALSE	rs9611565	>0.20
rs174562	4	chr11:61520114-61647626	6.30e-11	ENSG00000134824	FADS2	0.97	TRUE	rs968567	>0.20
rs17454584;rs45613035	4	chr4:123073488-123542224	5.00e-14	ENSG00000164113	ADAD1	0.97	FALSE	-	>0.20
rs12952581	3	chr17:47287589-47439835	1.80e-18	ENSG00000173868	PHOSPHO1	0.98	FALSE	rs11650975	>0.20
rs169365	13	chr22:41697526-42222303	1.10e-09	ENSG00000100410	PHF5A	0.98	FALSE	-	>0.20
rs16903574	3	chr5:14581884-14699820	5.30e-13	ENSG00000248791	-	0.99	TRUE	-	>0.20
rs169365	13	chr22:41697526-42222303	1.10e-09	ENSG00000196419	XRCC6	0.99	FALSE	-	>0.20
rs61894547;rs7936070	4	chr11:76061000-76264069	2.30e-45	ENSG00000179240	-	0.99	FALSE	-	>0.20
rs3853750	2	chr5:109624934-110100857	1.70e-18	ENSG00000186952	TMEM232	0.99	TRUE	-	>0.20
rs179771;rs3024664;rs34939984;rs6498021	5	chr16:27214807-27463362	4.40e-17	ENSG00000155666	JMJD5	0.99	TRUE	rs11074852	>0.20
rs34290285	1	chr2:242673994-242708231	4.50e-36	ENSG00000180902	D2HGDH	1.00	FALSE	rs13421651	>0.20
rs72924800	7	chr11:65590493-65659105	2.30e-09	ENSG00000172803	SNX32	1.00	FALSE	-	>0.20
rs174562	4	chr11:61520114-61647626	6.30e-11	ENSG00000149485	FADS1	1.00	FALSE	rs968567	>0.20
rs10920568	1	chr1:203059782-203136533	8.10e-12	ENSG00000163485	ADORA1	1.00	TRUE	rs1065761	>0.20
rs169365	13	chr22:41697526-42222303	1.10e-09	ENSG00000100138	NHP2L1	1.00	FALSE	rs132765;rs2839713	>0.20
rs169365	13	chr22:41697526-42222303	1.10e-09	ENSG00000100417	PMM1	1.00	FALSE	rs4822053	>0.20
rs2228552	2	chr1:32117848-32230494	2.60e-08	ENSG00000121753	BAI2	1.00	FALSE	-	>0.20
rs169365	13	chr22:41697526-42222303	1.10e-09	ENSG00000172346	CSDC2	1.00	FALSE	-	>0.20
