# Supplementary material for: Eighty-eight variants highlight the role of T cell regulation and airway remodeling in asthma pathogenesis
Source: Nat Commun. 2020 Jan 20;11:393. doi: 10.1038/s41467-019-14144-8 (PMC6971247; doi:10.1038/s41467-019-14144-8)
Supplement: Supplementary file 17 — Supplementary Data 14 [file 41467_2019_14144_MOESM17_ESM.xlsx]

## Sheet: Sheet1
Supplementary Data 14																									Supplementary table 12.
	Gene sets found enriched in the 88 GWS asthma risk variants using DEPICT pathway analysis
Original gene set ID	Original gene set description	Nominal P value	False discovery rate	Cluster ID	Cluster center (boolean)	Cluster minimum P value (boolean)	Reconstituted gene set Z score gene 1	Reconstituted gene set Z score gene 2	Reconstituted gene set Z score gene 3	Reconstituted gene set Z score gene 4	Reconstituted gene set Z score gene 5	Reconstituted gene set Z score gene 6	Reconstituted gene set Z score gene 7	Reconstituted gene set Z score gene 8	Reconstituted gene set Z score gene 9	Reconstituted gene set Z score gene 10	Reconstituted gene set Z score gene 11	Reconstituted gene set Z score gene 12	Reconstituted gene set Z score gene 13	Reconstituted gene set Z score gene 14	Reconstituted gene set Z score gene 15	Reconstituted gene set Z score gene 16	Reconstituted gene set Z score gene 17	Reconstituted gene set Z score gene 18	Reconstituted gene set Z score gene 19	Reconstituted gene set Z score gene 20	Reconstituted gene set Z score gene 21	Reconstituted gene set Z score gene 22	Reconstituted gene set Z score gene 23	Reconstituted gene set Z score gene 24	Reconstituted gene set Z score gene 25	Reconstituted gene set Z score gene 26	Reconstituted gene set Z score gene 27	Reconstituted gene set Z score gene 28	Reconstituted gene set Z score gene 29	Reconstituted gene set Z score gene 30	Reconstituted gene set Z score gene 31	Reconstituted gene set Z score gene 32	Reconstituted gene set Z score gene 33	Reconstituted gene set Z score gene 34	Reconstituted gene set Z score gene 35	Reconstituted gene set Z score gene 36	Reconstituted gene set Z score gene 37	Reconstituted gene set Z score gene 38	Reconstituted gene set Z score gene 39	Reconstituted gene set Z score gene 40	Reconstituted gene set Z score gene 41	Reconstituted gene set Z score gene 42	Reconstituted gene set Z score gene 43
GO:0050863	regulation of T cell activation	4.71e-15	<0.01	1	FALSE	TRUE	IL21R (3.7)	IL21 (3.4)	GPR183 (3.4)	TNFSF4 (3.3)	IKZF3 (3.3)	ADAM19 (3.3)	GPR18 (3.2)	ITK (3.0)	RUNX3 (3.0)	IKZF4 (2.8)	ENSG00000237943 (2.8)	FAM105B (2.8)	UBAC2 (2.8)	IL18R1 (2.7)	CD247 (2.7)	CTSW (2.7)	TLR10 (2.6)	MAP3K14 (2.5)	GSDMB (2.5)	IL2 (2.5)	ENSG00000223442 (2.5)	TNFRSF8 (2.4)	ABI3 (2.4)	PTPRC (2.3)	ENSG00000258442 (2.3)	FMNL1 (2.3)	GATA3 (2.2)	GNA15 (2.2)	ENSG00000251405 (2.2)	RORA (2.2)	IL13 (2.1)	BACH2 (2.1)	CYFIP2 (2.0)	NDFIP1 (2.0)	CCDC134 (2.0)	TNFAIP8 (2.0)	PLXNC1 (1.9)	TBL1XR1 (1.9)	ENSG00000232170 (1.9)	PRKRIR (1.7)	LRRC33 (1.7)	CRNN (1.7)	IL18RAP (1.6)
GO:0050870	positive regulation of T cell activation	2.21e-13	<0.01	1	FALSE	FALSE	IKZF4 (3.6)	IL21R (3.5)	GPR183 (3.5)	TNFSF4 (3.3)	ENSG00000237943 (3.3)	GPR18 (3.3)	ADAM19 (3.2)	RUNX3 (3.1)	IL21 (3.0)	ENSG00000258442 (3.0)	FAM105B (2.9)	ITK (2.8)	MAP3K14 (2.8)	UBAC2 (2.7)	TNFRSF8 (2.7)	IL18R1 (2.6)	IKZF3 (2.5)	CTSW (2.5)	ENSG00000223442 (2.4)	PTPRC (2.4)	CD247 (2.4)	TLR10 (2.4)	FMNL1 (2.3)	IL13 (2.3)	GNA15 (2.2)	IL2 (2.2)	GATA3 (2.2)	CLEC16A (2.2)	PLXNC1 (2.1)	PRKRIR (2.1)	BACH2 (2.1)	GSDMB (2.0)	TNFAIP8 (2.0)	CYFIP2 (2.0)	ENSG00000179240 (1.9)	ABI3 (1.9)	ITGB8 (1.8)	TLR1 (1.8)	NDFIP1 (1.8)	LRRC33 (1.8)	RORA (1.8)	IL4R (1.8)	CCDC134 (1.7)
GO:0051251	positive regulation of lymphocyte activation	1.56e-12	<0.01	1	FALSE	FALSE	IKZF4 (3.8)	TNFSF4 (3.7)	IL21 (3.5)	GPR183 (3.4)	IL21R (3.3)	GPR18 (3.3)	RUNX3 (3.2)	FAM105B (3.2)	MAP3K14 (3.0)	ADAM19 (3.0)	ENSG00000237943 (2.9)	TLR10 (2.9)	IKZF3 (2.8)	TNFRSF8 (2.8)	ITK (2.8)	IL13 (2.8)	IL2 (2.7)	UBAC2 (2.6)	IL18R1 (2.6)	BACH2 (2.5)	CLEC16A (2.5)	ENSG00000258442 (2.5)	GNA15 (2.5)	CD247 (2.4)	FMNL1 (2.4)	ENSG00000223442 (2.3)	CTSW (2.3)	PTPRC (2.2)	ABI3 (2.1)	IL4R (2.1)	ITGB8 (2.1)	TNFAIP8 (2.1)	PLXNC1 (2.1)	IL18RAP (2.1)	LRRC33 (2.1)	RORA (2.1)	CYFIP2 (2.0)	GATA3 (1.9)	TLR1 (1.9)	ENSG00000179240 (1.8)	PRKRIR (1.7)	NDFIP1 (1.6)	CCDC134 (1.6)
GO:0051249	regulation of lymphocyte activation	1.69e-12	<0.01	1	TRUE	FALSE	TNFSF4 (4.0)	GPR183 (3.7)	IL21R (3.6)	IL21 (3.5)	RUNX3 (3.5)	IKZF3 (3.5)	IKZF4 (3.4)	TLR10 (3.3)	GPR18 (3.3)	ADAM19 (3.2)	FAM105B (3.0)	ITK (3.0)	IL18R1 (2.9)	CTSW (2.8)	IL2 (2.8)	MAP3K14 (2.8)	ABI3 (2.8)	RORA (2.7)	CD247 (2.6)	PLXNC1 (2.6)	GNA15 (2.6)	IL13 (2.5)	ENSG00000237943 (2.5)	TNFRSF8 (2.4)	BACH2 (2.3)	IL18RAP (2.3)	FMNL1 (2.3)	UBAC2 (2.3)	PTPRC (2.3)	CYFIP2 (2.2)	ENSG00000223442 (2.2)	TNFAIP8 (2.1)	LRRC33 (2.1)	GATA3 (2.1)	GSDMB (2.0)	ITGB8 (2.0)	TBL1XR1 (1.9)	TLR1 (1.9)	ENSG00000258442 (1.9)	CCDC134 (1.9)	TSLP (1.8)	IL4R (1.7)	NDFIP1 (1.7)
GO:0050867	positive regulation of cell activation	1.8e-12	<0.01	1	FALSE	FALSE	TNFSF4 (3.8)	IKZF4 (3.7)	GPR183 (3.5)	IL21 (3.3)	GPR18 (3.3)	IL18R1 (3.2)	ADAM19 (3.1)	IL21R (3.0)	TNFRSF8 (2.9)	FAM105B (2.8)	RUNX3 (2.8)	TLR10 (2.8)	MAP3K14 (2.8)	ITK (2.8)	IL18RAP (2.7)	IL13 (2.6)	ENSG00000237943 (2.6)	ENSG00000258442 (2.6)	IL2 (2.5)	IKZF3 (2.5)	PTPRC (2.5)	GNA15 (2.4)	FMNL1 (2.4)	LRRC33 (2.3)	CD247 (2.3)	ITGB8 (2.3)	IL4R (2.2)	BACH2 (2.2)	CTSW (2.2)	ENSG00000223442 (2.2)	UBAC2 (2.1)	PLXNC1 (2.1)	TLR1 (2.1)	ABI3 (2.0)	TNFAIP8 (2.0)	RORA (1.9)	CLEC16A (1.9)	ENSG00000179240 (1.9)	ENSG00000228739 (1.9)	CYFIP2 (1.8)	GATA3 (1.8)	PRKRIR (1.8)	CCDC134 (1.7)
GO:0002696	positive regulation of leukocyte activation	2.57e-12	<0.01	1	FALSE	FALSE	TNFSF4 (3.8)	IKZF4 (3.7)	GPR183 (3.6)	IL21 (3.3)	GPR18 (3.2)	IL18R1 (3.2)	ADAM19 (3.2)	IL21R (3.0)	MAP3K14 (2.9)	TNFRSF8 (2.9)	ITK (2.8)	RUNX3 (2.8)	IL13 (2.8)	FAM105B (2.8)	TLR10 (2.8)	ENSG00000237943 (2.8)	IL18RAP (2.7)	IL2 (2.6)	GNA15 (2.5)	ENSG00000258442 (2.5)	ENSG00000223442 (2.4)	BACH2 (2.4)	IKZF3 (2.4)	CD247 (2.4)	PTPRC (2.3)	ITGB8 (2.3)	FMNL1 (2.3)	CTSW (2.3)	CLEC16A (2.3)	IL4R (2.3)	LRRC33 (2.2)	ABI3 (2.2)	RORA (2.2)	UBAC2 (2.1)	GATA3 (2.0)	TNFAIP8 (2.0)	TLR1 (1.9)	CCDC134 (1.9)	CYFIP2 (1.9)	PLXNC1 (1.8)	ENSG00000228739 (1.8)	ENSG00000179240 (1.8)	PRKRIR (1.7)
GO:0002694	regulation of leukocyte activation	8.38e-12	<0.01	1	FALSE	FALSE	TNFSF4 (4.1)	GPR183 (3.6)	IL18R1 (3.6)	IL21 (3.4)	IKZF4 (3.4)	TLR10 (3.2)	IL21R (3.2)	ADAM19 (3.1)	RUNX3 (3.1)	ABI3 (3.1)	IL18RAP (3.1)	GPR18 (3.0)	ITK (2.9)	IKZF3 (2.9)	CTSW (2.9)	GNA15 (2.9)	RORA (2.7)	IL2 (2.6)	TNFRSF8 (2.5)	CD247 (2.5)	FAM105B (2.4)	PLXNC1 (2.4)	IL13 (2.4)	ENSG00000223442 (2.4)	MAP3K14 (2.4)	PTPRC (2.4)	LRRC33 (2.4)	ENSG00000237943 (2.3)	CYFIP2 (2.3)	FMNL1 (2.3)	ENSG00000258442 (2.3)	TSLP (2.2)	ENSG00000251405 (2.2)	CCDC134 (2.2)	FAM105A (2.1)	BACH2 (2.1)	IL4R (2.1)	ITGB8 (2.1)	GATA3 (2.1)	TNFAIP8 (2.1)	TLR1 (2.0)	ENSG00000228739 (2.0)	IL1RL1 (1.8)
GO:0050865	regulation of cell activation	3.05e-11	<0.01	1	FALSE	FALSE	TNFSF4 (4.0)	GPR183 (3.5)	IL18R1 (3.4)	IL21 (3.4)	IKZF4 (3.3)	TLR10 (3.2)	IL21R (3.2)	RUNX3 (3.1)	IKZF3 (3.1)	GPR18 (3.0)	ADAM19 (3.0)	ABI3 (2.9)	IL18RAP (2.9)	GNA15 (2.8)	ITK (2.8)	CTSW (2.8)	PLXNC1 (2.7)	TNFRSF8 (2.6)	FAM105B (2.5)	IL2 (2.5)	PTPRC (2.5)	LRRC33 (2.5)	RORA (2.5)	CD247 (2.4)	TSLP (2.4)	ENSG00000251405 (2.3)	FMNL1 (2.3)	MAP3K14 (2.3)	ENSG00000258442 (2.3)	IL13 (2.3)	CYFIP2 (2.2)	ENSG00000223442 (2.1)	ENSG00000237943 (2.1)	BACH2 (2.1)	TNFAIP8 (2.1)	ITGB8 (2.1)	FAM105A (2.0)	TLR1 (2.0)	IL4R (2.0)	ENSG00000228739 (2.0)	CCDC134 (1.8)	GATA3 (1.8)	RUNX1 (1.8)
GO:0042110	T cell activation	3.53e-11	<0.01	1	FALSE	FALSE	CTSW (3.8)	IL21R (3.7)	IKZF3 (3.6)	ENSG00000237943 (3.5)	ITK (3.5)	GPR18 (3.4)	ADAM19 (3.4)	RUNX3 (3.3)	CD247 (3.2)	GPR183 (3.1)	IL18R1 (3.0)	ABI3 (2.9)	TLR10 (2.9)	BACH2 (2.8)	TNFSF4 (2.8)	MAP3K14 (2.7)	TNFRSF8 (2.7)	FMNL1 (2.7)	ENSG00000258442 (2.6)	IL21 (2.6)	FAM105B (2.6)	CYFIP2 (2.6)	GATA3 (2.5)	ENSG00000251405 (2.5)	GNA15 (2.5)	PTPRC (2.4)	IKZF4 (2.4)	LRRC33 (2.4)	GSDMB (2.3)	IL18RAP (2.2)	UBAC2 (2.2)	RORA (2.2)	PLXNC1 (2.1)	ENSG00000223442 (2.1)	C5orf56 (2.1)	TNFAIP8 (2.0)	IL2 (2.0)	ENSG00000253519 (1.8)	PRKRIR (1.8)	TBL1XR1 (1.7)	IL13 (1.7)	RAD51B (1.7)	IL4R (1.6)
GO:0031294	lymphocyte costimulation	4.11e-11	<0.01	1	FALSE	FALSE	TLR10 (3.8)	IL21R (3.4)	GPR183 (3.2)	TNFRSF8 (3.0)	ITK (2.9)	GPR18 (2.9)	RUNX3 (2.9)	IKZF4 (2.9)	ENSG00000258442 (2.8)	FAM105B (2.8)	IL21 (2.5)	ADAM19 (2.5)	FMNL1 (2.5)	IKZF3 (2.5)	CTSW (2.4)	ABI3 (2.3)	CD247 (2.2)	GSDMB (2.2)	ENSG00000228739 (2.2)	GATA3 (2.1)	PLXNC1 (2.0)	CYFIP2 (1.8)	PTPRC (1.8)	IL18R1 (1.8)	MAP3K14 (1.8)	ENSG00000237943 (1.8)	ABCB5 (1.7)	RORA (1.7)	C17orf46 (1.7)	JAZF1 (1.7)	CLEC16A (1.7)	UBAC2 (1.7)	CCDC134 (1.6)	PRKRIR (1.6)	TNFSF4 (1.5)	NDFIP1 (1.5)	GNA15 (1.5)	TLR1 (1.4)	UBAC2-AS1 (1.4)	BACH2 (1.4)	ORMDL3 (1.3)	IL33 (1.3)	ENSG00000179240 (1.3)
GO:0031295	T cell costimulation	4.11e-11	<0.01	1	FALSE	FALSE	TLR10 (3.8)	IL21R (3.4)	GPR183 (3.2)	TNFRSF8 (3.0)	ITK (2.9)	GPR18 (2.9)	RUNX3 (2.9)	IKZF4 (2.9)	ENSG00000258442 (2.8)	FAM105B (2.8)	IL21 (2.5)	ADAM19 (2.5)	FMNL1 (2.5)	IKZF3 (2.5)	CTSW (2.4)	ABI3 (2.3)	CD247 (2.2)	GSDMB (2.2)	ENSG00000228739 (2.2)	GATA3 (2.1)	PLXNC1 (2.0)	CYFIP2 (1.8)	PTPRC (1.8)	IL18R1 (1.8)	MAP3K14 (1.8)	ENSG00000237943 (1.8)	ABCB5 (1.7)	RORA (1.7)	C17orf46 (1.7)	JAZF1 (1.7)	CLEC16A (1.7)	UBAC2 (1.7)	CCDC134 (1.6)	PRKRIR (1.6)	TNFSF4 (1.5)	NDFIP1 (1.5)	GNA15 (1.5)	TLR1 (1.4)	UBAC2-AS1 (1.4)	BACH2 (1.4)	ORMDL3 (1.3)	IL33 (1.3)	ENSG00000179240 (1.3)
GO:0046649	lymphocyte activation	9.37e-10	<0.01	1	FALSE	FALSE	TLR10 (5.2)	IKZF3 (4.3)	GPR18 (4.0)	IL21R (3.7)	RUNX3 (3.6)	ABI3 (3.5)	CTSW (3.4)	GPR183 (3.4)	ENSG00000237943 (3.1)	BACH2 (3.1)	MAP3K14 (3.0)	TNFSF4 (3.0)	ADAM19 (3.0)	ITK (3.0)	CYFIP2 (2.9)	CD247 (2.8)	TNFRSF8 (2.8)	IL21 (2.8)	PLXNC1 (2.7)	LRRC33 (2.7)	ENSG00000258442 (2.7)	GNA15 (2.7)	FMNL1 (2.6)	IL18R1 (2.6)	FAM105B (2.6)	PTPRC (2.5)	IL18RAP (2.5)	IKZF4 (2.4)	TLR6 (2.3)	TNFAIP8 (2.2)	ENSG00000253519 (2.2)	GATA3 (2.1)	RORA (2.1)	TLR1 (2.1)	IL2 (2.0)	C5orf56 (1.9)	ENSG00000223442 (1.9)	IL4R (1.8)	ENSG00000251405 (1.8)	GSDMB (1.8)	RUNX1 (1.6)	NAB2 (1.6)	ENSG00000232170 (1.6)
GO:0045321	leukocyte activation	2.14e-9	<0.01	1	FALSE	FALSE	TLR10 (4.9)	GPR18 (3.7)	ABI3 (3.7)	IKZF3 (3.7)	GPR183 (3.5)	CTSW (3.4)	IL18R1 (3.4)	IL18RAP (3.3)	IL21R (3.1)	TNFSF4 (3.0)	ENSG00000258442 (3.0)	GNA15 (3.0)	LRRC33 (2.9)	RUNX3 (2.9)	ITK (2.9)	BACH2 (2.9)	CYFIP2 (2.8)	TNFRSF8 (2.8)	MAP3K14 (2.8)	FMNL1 (2.7)	IL21 (2.7)	ADAM19 (2.6)	CD247 (2.6)	PTPRC (2.6)	ENSG00000237943 (2.6)	ENSG00000251405 (2.4)	PLXNC1 (2.4)	TLR6 (2.4)	TLR1 (2.3)	TNFAIP8 (2.3)	IKZF4 (2.3)	ENSG00000253519 (2.3)	ENSG00000223442 (2.2)	FAM105B (2.1)	RORA (2.1)	RUNX1 (2.1)	IL4R (2.0)	GATA3 (2.0)	TSLP (1.9)	IL2 (1.9)	C5orf56 (1.9)	IL13 (1.7)	FAM105A (1.6)
ENSG00000163599	CTLA4 PPI subnetwork	2.74e-8	<0.01	1	FALSE	FALSE	IL21R (5.3)	ITK (4.9)	CD247 (4.5)	IL18R1 (4.0)	TNFRSF8 (3.7)	IKZF4 (3.7)	GATA3 (3.5)	IKZF3 (3.2)	TNFSF4 (3.2)	RORA (2.9)	IL2 (2.8)	SUOX (2.8)	MAP3K14 (2.7)	PTPRC (2.7)	IL21 (2.7)	FAM105B (2.7)	RUNX3 (2.6)	CTSW (2.5)	JAZF1 (2.5)	IL4R (2.4)	ENSG00000237943 (2.1)	GPR18 (2.1)	SLC7A10 (1.9)	GSDMB (1.9)	DDX6 (1.9)	IL18RAP (1.8)	STAT6 (1.8)	IL13 (1.8)	PLXNC1 (1.7)	ITGB8 (1.7)	GPR183 (1.6)	UBAC2-AS1 (1.6)	SMARCE1 (1.6)	ADAM19 (1.6)	NSMCE1 (1.5)	ABI3 (1.5)	UBAC2 (1.5)	ORMDL3 (1.4)	ENSG00000197308 (1.3)	ENSG00000232170 (1.2)	RUNX1 (1.2)	WDR69 (1.2)	NDFIP1 (1.1)
GO:0045580	regulation of T cell differentiation	6.62e-13	<0.01	2	FALSE	TRUE	ENSG00000232170 (4.2)	IKZF4 (3.8)	TNFSF4 (3.7)	ENSG00000223442 (3.6)	IL21R (3.2)	GNA15 (2.9)	GPR183 (2.8)	ENSG00000237943 (2.7)	RUNX3 (2.7)	BACH2 (2.6)	TNFRSF8 (2.6)	ADAM19 (2.6)	MAP3K14 (2.6)	PRKRIR (2.5)	IL13 (2.3)	ENSG00000253519 (2.3)	UBAC2 (2.1)	FAM105B (2.1)	IL21 (2.1)	IL18R1 (2.0)	GATA3 (2.0)	GPR18 (2.0)	PLXNC1 (1.9)	IKZF3 (1.9)	CYFIP2 (1.9)	TNFAIP8 (1.9)	IL18RAP (1.8)	ITK (1.8)	ITGB8 (1.8)	IL4R (1.8)	CD247 (1.8)	STAT6 (1.8)	GSDMB (1.7)	FMNL1 (1.6)	ENSG00000251405 (1.6)	SHARPIN (1.6)	TMEM194A (1.6)	TSLP (1.6)	TLR10 (1.6)	IL2 (1.5)	TMEM232 (1.5)	TCHH (1.5)	PTPRC (1.5)
GO:0045619	regulation of lymphocyte differentiation	6.38e-12	<0.01	2	TRUE	FALSE	ENSG00000232170 (4.3)	TNFSF4 (4.2)	ENSG00000223442 (3.4)	IKZF4 (3.3)	IL21R (3.2)	GPR183 (3.0)	GNA15 (2.9)	RUNX3 (2.7)	ENSG00000237943 (2.7)	PLXNC1 (2.6)	ADAM19 (2.6)	UBAC2 (2.6)	MAP3K14 (2.6)	BACH2 (2.5)	TNFRSF8 (2.5)	IL13 (2.5)	PRKRIR (2.4)	CYFIP2 (2.0)	FMNL1 (2.0)	TNFAIP8 (2.0)	ITGB8 (2.0)	IL18R1 (2.0)	IL21 (1.9)	LINC00299 (1.9)	IL18RAP (1.9)	GPR18 (1.9)	IL2 (1.9)	IKZF3 (1.9)	GATA3 (1.8)	FAM105B (1.8)	TLR10 (1.8)	ENSG00000253519 (1.8)	IL4R (1.8)	STAT6 (1.8)	ITK (1.8)	ENSG00000179240 (1.7)	TMEM194A (1.7)	CD247 (1.7)	RUNX1 (1.7)	TCHH (1.7)	TSLP (1.6)	ABI3 (1.6)	CCDC134 (1.5)
GO:0045582	positive regulation of T cell differentiation	1.26e-10	<0.01	2	FALSE	FALSE	IKZF4 (4.3)	ENSG00000223442 (3.4)	ENSG00000232170 (3.3)	TNFSF4 (3.1)	GNA15 (3.0)	IL21R (2.9)	GPR183 (2.8)	ENSG00000237943 (2.8)	TNFRSF8 (2.7)	ADAM19 (2.6)	PRKRIR (2.6)	LINC00299 (2.5)	RUNX3 (2.5)	MAP3K14 (2.5)	ITGB8 (2.4)	IL13 (2.4)	CLEC16A (2.2)	BACH2 (2.2)	FAM105B (2.2)	CYFIP2 (2.1)	NSMCE1 (2.1)	IL4R (2.0)	UBAC2 (1.9)	TCHH (1.9)	IL18R1 (1.9)	PTPRC (1.8)	TNFAIP8 (1.8)	IL18RAP (1.7)	IL21 (1.7)	GATA3 (1.7)	GPR18 (1.7)	RUNX1 (1.7)	FMNL1 (1.6)	ITK (1.6)	LRRC33 (1.6)	STAT6 (1.6)	CD247 (1.5)	ENSG00000179428 (1.5)	ENSG00000253519 (1.5)	ENSG00000197308 (1.4)	PLXNC1 (1.4)	TLR1 (1.3)	ABCB5 (1.3)
GO:0045621	positive regulation of lymphocyte differentiation	5.44e-10	<0.01	2	FALSE	FALSE	IKZF4 (3.7)	ENSG00000232170 (3.7)	TNFSF4 (3.5)	ENSG00000223442 (3.0)	GNA15 (3.0)	ENSG00000237943 (2.9)	TNFRSF8 (2.8)	GPR183 (2.7)	MAP3K14 (2.7)	IL21R (2.7)	LINC00299 (2.7)	UBAC2 (2.6)	RUNX3 (2.6)	ITGB8 (2.5)	IL13 (2.5)	ADAM19 (2.5)	CLEC16A (2.3)	PRKRIR (2.2)	CYFIP2 (2.1)	TNFAIP8 (2.1)	PLXNC1 (2.0)	FAM105B (2.0)	IL18R1 (1.9)	FMNL1 (1.9)	BACH2 (1.9)	LRRC33 (1.9)	ENSG00000179428 (1.9)	PTPRC (1.8)	TCHH (1.8)	IL18RAP (1.8)	ENSG00000253519 (1.7)	IL4R (1.7)	ENSG00000228739 (1.6)	GATA3 (1.6)	NSMCE1 (1.6)	RUNX1 (1.6)	ITK (1.5)	CD247 (1.5)	UBAC2-AS1 (1.5)	GPR18 (1.5)	IL21 (1.5)	TLR10 (1.5)	IL2 (1.4)
GO:0045577	regulation of B cell differentiation	3.76e-4	<0.01	2	FALSE	FALSE	LINC00299 (3.8)	GNA15 (2.9)	PLXNC1 (2.8)	FMNL1 (2.6)	TNFSF4 (2.5)	TLR10 (2.5)	LRRC33 (2.4)	RUNX1 (2.1)	UBAC2 (2.1)	KRT223P (1.9)	MUS81 (1.9)	RUNX3 (1.9)	TGFBR1 (1.8)	CYFIP2 (1.7)	ENSG00000232170 (1.7)	FAM105A (1.6)	ENSG00000228739 (1.6)	ABI3 (1.5)	TCHH (1.5)	FAM105B (1.4)	D2HGDH (1.4)	PRKRIR (1.3)	C17orf46 (1.3)	DEXI (1.3)	STAT6 (1.2)	UBAC2-AS1 (1.2)	TNFAIP8 (1.2)	RORA (1.2)	PTPRC (1.2)	SHARPIN (1.1)	FIBP (1.1)	IL1RL1 (1.1)	GPR183 (1.0)	IL4R (1.0)	PHF5A (1.0)	ENSG00000179240 (1.0)	IL21R (1.0)	CSDC2 (0.9)	WDR69 (0.9)	IL18RAP (0.9)	ABCB5 (0.9)	COG6 (0.8)	IL18R1 (0.7)
GO:0045620	negative regulation of lymphocyte differentiation	9.05e-4	<0.01	2	FALSE	FALSE	TMEM232 (3.0)	ENSG00000232170 (2.8)	ENSG00000253519 (2.5)	D2HGDH (2.3)	C17orf46 (2.3)	DEXI (2.0)	ENSG00000223442 (2.0)	RUNX1 (2.0)	ADAM19 (2.0)	LINC00299 (1.9)	MUC5AC (1.9)	IL21 (1.8)	TNFSF4 (1.8)	BACH2 (1.8)	IL13 (1.7)	GNA15 (1.6)	FAM105A (1.5)	IL18RAP (1.5)	TCHH (1.5)	WDR69 (1.4)	IL21R (1.3)	NIPAL4 (1.3)	GPR183 (1.3)	ENSG00000228739 (1.3)	IL2 (1.3)	ENSG00000245888 (1.3)	JAZF1 (1.2)	IKZF4 (1.1)	UBAC2-AS1 (1.1)	TSLP (1.1)	CSDC2 (1.1)	RUNX3 (1.0)	C11orf9 (1.0)	ABI3 (0.9)	ENSG00000179240 (0.9)	TMEM194A (0.9)	C11orf30 (0.8)	LPP (0.8)	MAP3K14 (0.8)	IL4R (0.7)	GATA3 (0.7)	ENSG00000251405 (0.7)	FAM105B (0.7)
GO:0046634	regulation of alpha-beta T cell activation	6.93e-13	<0.01	3	FALSE	TRUE	TNFSF4 (3.3)	IL21R (2.9)	ENSG00000223442 (2.8)	ADAM19 (2.6)	IKZF4 (2.6)	RUNX3 (2.5)	GPR183 (2.5)	ENSG00000251405 (2.4)	ENSG00000258442 (2.3)	NIPAL4 (2.3)	IKZF3 (2.3)	TLR10 (2.3)	FAM105B (2.2)	ITGB8 (2.2)	GNA15 (2.2)	GPR18 (2.1)	MAP3K14 (2.1)	ENSG00000179428 (2.1)	TLR6 (2.0)	CCDC134 (2.0)	TNFRSF8 (2.0)	PLXNC1 (1.9)	FLG (1.9)	ZBTB10 (1.8)	LINC00299 (1.8)	CLEC16A (1.8)	MYO1A (1.8)	RUNX1 (1.7)	LRRC33 (1.7)	ENSG00000253519 (1.7)	CYFIP2 (1.7)	IL21 (1.6)	IL2 (1.6)	PTPRC (1.6)	TNFAIP8 (1.6)	FAM105A (1.5)	ENSG00000237943 (1.5)	ABCB5 (1.5)	TCHH (1.4)	IL13 (1.4)	FLG2 (1.4)	BACH2 (1.4)	TLR1 (1.4)
GO:2000514	regulation of CD4-positive, alpha-beta T cell activation	7.9e-13	<0.01	3	FALSE	FALSE	IKZF4 (3.9)	TNFSF4 (3.4)	ENSG00000223442 (3.0)	IL21R (2.8)	ZBTB10 (2.6)	ENSG00000258442 (2.4)	CLEC16A (2.4)	ITGB8 (2.3)	LINC00299 (2.3)	TNFRSF8 (2.3)	ENSG00000197308 (2.2)	GNA15 (2.2)	ENSG00000237943 (2.2)	GPR183 (2.2)	RUNX3 (2.2)	ADAM19 (2.1)	IL13 (2.1)	ZPBP2 (2.0)	ENSG00000251405 (2.0)	ENSG00000232170 (2.0)	MAP3K14 (1.9)	DEXI (1.9)	IL2 (1.9)	ENSG00000179428 (1.9)	TSLP (1.9)	FAM105B (1.9)	UBAC2 (1.8)	RUNX1 (1.8)	IL18RAP (1.8)	KRT222 (1.8)	IL21 (1.6)	PRKRIR (1.6)	NIPAL4 (1.6)	IL18R1 (1.5)	NSMCE1 (1.5)	FMNL1 (1.4)	GPR18 (1.4)	BACH2 (1.4)	TMEM194A (1.3)	IL4R (1.3)	GATA3 (1.3)	ZBTB39 (1.3)	WDR69 (1.2)
GO:0035710	CD4-positive, alpha-beta T cell activation	3.43e-12	<0.01	3	FALSE	FALSE	IKZF4 (4.1)	ENSG00000258442 (3.6)	IL21R (3.2)	ENSG00000237943 (2.9)	TNFSF4 (2.8)	CLEC16A (2.7)	RUNX3 (2.6)	ENSG00000251405 (2.6)	ADAM19 (2.5)	ZBTB10 (2.5)	BACH2 (2.5)	TNFRSF8 (2.4)	FAM105B (2.4)	GNA15 (2.4)	MAP3K14 (2.3)	ENSG00000223442 (2.3)	GPR183 (2.2)	TSLP (2.1)	FMNL1 (2.1)	IL4R (2.0)	ZPBP2 (1.9)	IL13 (1.8)	IL2 (1.7)	GPR18 (1.7)	ENSG00000197308 (1.7)	PRKRIR (1.7)	ENSG00000253519 (1.7)	IL18RAP (1.6)	IL18R1 (1.6)	IL21 (1.6)	DEXI (1.6)	ENSG00000255135 (1.6)	C11orf30 (1.6)	NSMCE1 (1.6)	RUNX1 (1.6)	CYFIP2 (1.5)	ITGB8 (1.5)	UBAC2 (1.4)	GATA3 (1.4)	LINC00299 (1.4)	C17orf46 (1.3)	ENSG00000232170 (1.3)	AAGAB (1.3)
GO:0043370	regulation of CD4-positive, alpha-beta T cell differentiation	9.12e-12	<0.01	3	TRUE	FALSE	IKZF4 (3.8)	ENSG00000223442 (3.2)	TNFSF4 (3.0)	IL21R (2.7)	ZBTB10 (2.6)	TNFRSF8 (2.6)	CLEC16A (2.5)	ENSG00000258442 (2.5)	ENSG00000179428 (2.5)	ENSG00000197308 (2.4)	ITGB8 (2.4)	ZPBP2 (2.3)	GPR183 (2.2)	GNA15 (2.2)	ADAM19 (2.1)	RUNX3 (2.1)	MAP3K14 (2.0)	ENSG00000232170 (2.0)	RUNX1 (1.9)	DEXI (1.9)	TSLP (1.9)	KRT222 (1.9)	FAM105B (1.8)	IL13 (1.8)	UBAC2 (1.8)	ENSG00000237943 (1.7)	ENSG00000251405 (1.7)	PRKRIR (1.7)	LINC00299 (1.7)	FMNL1 (1.5)	ZBTB39 (1.5)	NSMCE1 (1.5)	IL21 (1.4)	IL2 (1.4)	NIPAL4 (1.4)	TMEM194A (1.4)	IL18RAP (1.3)	WDR69 (1.2)	GATA3 (1.2)	IL4R (1.2)	TCHH (1.2)	IL18R1 (1.1)	GPR18 (1.1)
GO:0043367	CD4-positive, alpha-beta T cell differentiation	2.68e-11	<0.01	3	FALSE	FALSE	IKZF4 (3.9)	ENSG00000258442 (3.6)	IL21R (3.1)	CLEC16A (2.8)	TNFRSF8 (2.8)	RUNX3 (2.6)	ENSG00000237943 (2.5)	ZBTB10 (2.5)	TNFSF4 (2.4)	ADAM19 (2.4)	GNA15 (2.4)	ENSG00000223442 (2.4)	MAP3K14 (2.4)	FAM105B (2.4)	ENSG00000251405 (2.3)	GPR183 (2.2)	FMNL1 (2.2)	ZPBP2 (2.2)	TSLP (2.2)	BACH2 (2.1)	IL4R (2.0)	ENSG00000253519 (2.0)	ENSG00000197308 (1.9)	PRKRIR (1.8)	DEXI (1.6)	RUNX1 (1.6)	ENSG00000255135 (1.6)	IL13 (1.6)	ITGB8 (1.6)	NSMCE1 (1.5)	C11orf30 (1.5)	IL21 (1.5)	CYFIP2 (1.5)	GPR18 (1.5)	ENSG00000232170 (1.3)	IL18R1 (1.3)	GATA3 (1.3)	ENSG00000179428 (1.3)	UBAC2 (1.3)	IL2 (1.3)	KRT222 (1.2)	TMEM194A (1.2)	C17orf46 (1.2)
GO:0046637	regulation of alpha-beta T cell differentiation	2.88e-11	<0.01	3	FALSE	FALSE	ENSG00000223442 (3.3)	TNFSF4 (3.1)	IKZF4 (3.0)	IL21R (2.6)	CLEC16A (2.5)	FAM105B (2.5)	ENSG00000258442 (2.5)	GNA15 (2.4)	ENSG00000179428 (2.3)	ZBTB10 (2.2)	RUNX1 (2.2)	ITGB8 (2.2)	ENSG00000232170 (2.1)	LINC00299 (2.1)	NIPAL4 (2.1)	RUNX3 (2.0)	ADAM19 (2.0)	ENSG00000237943 (2.0)	ENSG00000197308 (2.0)	STAT6 (1.9)	GPR183 (1.9)	TNFRSF8 (1.9)	TCHH (1.8)	MAP3K14 (1.7)	ENSG00000251405 (1.7)	TSLP (1.7)	LRRC33 (1.7)	UBAC2 (1.7)	BACH2 (1.6)	KRT222 (1.5)	ZPBP2 (1.5)	GPR18 (1.4)	CYFIP2 (1.4)	IL4R (1.4)	DEXI (1.4)	IL13 (1.4)	ZBTB39 (1.3)	TNFAIP8 (1.3)	MYO1A (1.2)	ENSG00000253519 (1.2)	TMEM194A (1.2)	NSMCE1 (1.2)	IL2 (1.2)
GO:0045622	regulation of T-helper cell differentiation	9.46e-9	<0.01	3	FALSE	FALSE	ENSG00000179428 (3.1)	TNFSF4 (2.9)	ENSG00000223442 (2.8)	CLEC16A (2.7)	TNFRSF8 (2.7)	ZPBP2 (2.6)	IL21R (2.4)	ADAM19 (2.4)	LINC00299 (2.4)	ZBTB10 (2.3)	RUNX3 (2.2)	ENSG00000258442 (2.2)	TSLP (2.1)	ITGB8 (2.0)	MAP3K14 (2.0)	FAM105B (2.0)	DEXI (2.0)	UBAC2 (1.9)	KRT222 (1.8)	GPR183 (1.7)	RUNX1 (1.6)	TMEM194A (1.6)	ENSG00000251405 (1.6)	GNA15 (1.5)	IKZF4 (1.5)	IL13 (1.5)	NSMCE1 (1.5)	FMNL1 (1.3)	CCDC134 (1.3)	IL21 (1.2)	PRKRIR (1.2)	IL2 (1.2)	IL4R (1.2)	ENSG00000255135 (1.2)	ENSG00000228739 (1.1)	ZBTB39 (1.1)	IL6 (1.0)	IL18RAP (1.0)	ENSG00000253519 (1.0)	UBAC2-AS1 (1.0)	ENSG00000232170 (1.0)	CYFIP2 (0.9)	SHARPIN (0.9)
GO:0046635	positive regulation of alpha-beta T cell activation	8.25e-7	<0.01	3	FALSE	FALSE	ENSG00000223442 (2.6)	ENSG00000251405 (2.5)	IL21R (2.4)	GPR183 (2.4)	TNFSF4 (2.4)	ENSG00000179428 (2.4)	ADAM19 (2.3)	IKZF4 (2.3)	RUNX3 (2.2)	MYO1A (2.2)	ENSG00000258442 (2.1)	FAM105B (2.1)	ITGB8 (2.1)	GNA15 (2.1)	LRRC33 (2.0)	CLEC16A (2.0)	TLR6 (2.0)	ZBTB10 (1.8)	TLR1 (1.8)	TLR10 (1.8)	ENSG00000253519 (1.8)	PLXNC1 (1.8)	FLG (1.7)	TCHH (1.7)	MAP3K14 (1.7)	TNFRSF8 (1.6)	LINC00299 (1.6)	GPR18 (1.5)	TNFAIP8 (1.5)	PTPRC (1.5)	CYFIP2 (1.4)	CRNN (1.3)	NIPAL4 (1.3)	ABCB5 (1.3)	ZBTB39 (1.3)	RUNX1 (1.2)	FMNL1 (1.2)	UBAC2 (1.2)	ENSG00000228739 (1.2)	IL33 (1.1)	CCDC134 (1.1)	TMEM194A (1.1)	NSMCE1 (1.1)
GO:0002825	regulation of T-helper 1 type immune response	3.41e-6	<0.01	3	FALSE	FALSE	ENSG00000258442 (2.7)	ADAM19 (2.6)	TNFSF4 (2.6)	ENSG00000251405 (2.5)	ENSG00000248791 (2.4)	ENSG00000228739 (2.2)	IL18R1 (2.2)	TNFRSF8 (2.1)	FLG2 (2.1)	TCHH (2.1)	IL18RAP (2.0)	RUNX3 (2.0)	LINC00299 (1.9)	IKZF4 (1.8)	TSLP (1.7)	ZPBP2 (1.7)	PRKRIR (1.7)	IL21R (1.7)	ABI3 (1.7)	ALG2 (1.5)	ITGB8 (1.5)	NSMCE1 (1.5)	FAM105B (1.5)	MAP3K14 (1.5)	FAM105A (1.5)	CLEC16A (1.4)	FLG (1.4)	TLR6 (1.4)	GPR18 (1.3)	IL4R (1.2)	GNA15 (1.2)	TLR1 (1.2)	TLR10 (1.2)	TMEM194A (1.2)	JMJD5 (1.1)	IL6 (1.1)	ENSG00000232170 (1.1)	WDR69 (1.1)	NIPAL4 (1.0)	ZBTB39 (1.0)	CYFIP2 (1.0)	ZBTB10 (1.0)	FMNL1 (0.9)
GO:2000516	positive regulation of CD4-positive, alpha-beta T cell activation	1.15e-4	<0.01	3	FALSE	FALSE	IKZF4 (3.9)	GPR183 (3.0)	ENSG00000179428 (3.0)	CLEC16A (3.0)	IL21R (2.7)	ZBTB10 (2.4)	ENSG00000258442 (2.4)	ENSG00000251405 (2.3)	TNFSF4 (2.2)	PRKRIR (2.0)	IL33 (2.0)	MAP3K14 (1.9)	RUNX3 (1.9)	NSMCE1 (1.9)	ENSG00000223442 (1.9)	GNA15 (1.9)	LRRC33 (1.8)	ZBTB39 (1.8)	FAM105B (1.7)	RUNX1 (1.7)	UBAC2 (1.7)	TNFRSF8 (1.6)	TLR1 (1.6)	TSLP (1.5)	UBAC2-AS1 (1.5)	ADAM19 (1.5)	TGFBR1 (1.4)	KRT222 (1.4)	DEXI (1.4)	IL18R1 (1.3)	KRT223P (1.3)	IL18RAP (1.3)	PTPRC (1.2)	JMJD5 (1.1)	ENSG00000237943 (1.1)	FMNL1 (1.1)	AAGAB (1.1)	GPR18 (1.0)	WDR69 (1.0)	TLR6 (1.0)	ZPBP2 (0.8)	TLR10 (0.8)	IQCH (0.8)
GO:0043372	positive regulation of CD4-positive, alpha-beta T cell differentiation	1.15e-4	<0.01	3	FALSE	FALSE	IKZF4 (3.9)	GPR183 (3.0)	ENSG00000179428 (3.0)	CLEC16A (3.0)	IL21R (2.7)	ZBTB10 (2.4)	ENSG00000258442 (2.4)	ENSG00000251405 (2.3)	TNFSF4 (2.2)	PRKRIR (2.0)	IL33 (2.0)	MAP3K14 (1.9)	RUNX3 (1.9)	NSMCE1 (1.9)	ENSG00000223442 (1.9)	GNA15 (1.9)	LRRC33 (1.8)	ZBTB39 (1.8)	FAM105B (1.7)	RUNX1 (1.7)	UBAC2 (1.7)	TNFRSF8 (1.6)	TLR1 (1.6)	TSLP (1.5)	UBAC2-AS1 (1.5)	ADAM19 (1.5)	TGFBR1 (1.4)	KRT222 (1.4)	DEXI (1.4)	IL18R1 (1.3)	KRT223P (1.3)	IL18RAP (1.3)	PTPRC (1.2)	JMJD5 (1.1)	ENSG00000237943 (1.1)	FMNL1 (1.1)	AAGAB (1.1)	GPR18 (1.0)	WDR69 (1.0)	TLR6 (1.0)	ZPBP2 (0.8)	TLR10 (0.8)	IQCH (0.8)
GO:0002293	alpha-beta T cell differentiation involved in immune response	8.24e-12	<0.01	4	FALSE	FALSE	TNFSF4 (3.1)	IL21R (3.0)	FAM105B (2.9)	RUNX3 (2.8)	ADAM19 (2.6)	MAP3K14 (2.5)	ZBTB10 (2.5)	CLEC16A (2.5)	ENSG00000258442 (2.4)	ENSG00000255135 (2.4)	TNFRSF8 (2.4)	ZPBP2 (2.3)	ENSG00000223442 (2.2)	KRT222 (2.1)	IL21 (2.1)	IL18RAP (2.0)	ENSG00000251405 (2.0)	TSLP (1.9)	BACH2 (1.9)	IL2 (1.8)	GPR18 (1.8)	FMNL1 (1.7)	IL13 (1.7)	ENSG00000237943 (1.6)	UBAC2 (1.6)	IKZF3 (1.6)	ENSG00000228739 (1.6)	IL4R (1.5)	IKZF4 (1.4)	TMEM194A (1.4)	IL18R1 (1.4)	LINC00299 (1.4)	GPR183 (1.3)	ENSG00000179428 (1.3)	ENSG00000232170 (1.3)	PRKRIR (1.3)	ITGB8 (1.3)	GATA3 (1.2)	CCDC134 (1.2)	DEXI (1.2)	CYFIP2 (1.2)	NSMCE1 (1.1)	SHARPIN (1.1)
GO:0002287	alpha-beta T cell activation involved in immune response	8.24e-12	<0.01	4	FALSE	TRUE	TNFSF4 (3.1)	IL21R (3.0)	FAM105B (2.9)	RUNX3 (2.8)	ADAM19 (2.6)	MAP3K14 (2.5)	ZBTB10 (2.5)	CLEC16A (2.5)	ENSG00000258442 (2.4)	ENSG00000255135 (2.4)	TNFRSF8 (2.4)	ZPBP2 (2.3)	ENSG00000223442 (2.2)	KRT222 (2.1)	IL21 (2.1)	IL18RAP (2.0)	ENSG00000251405 (2.0)	TSLP (1.9)	BACH2 (1.9)	IL2 (1.8)	GPR18 (1.8)	FMNL1 (1.7)	IL13 (1.7)	ENSG00000237943 (1.6)	UBAC2 (1.6)	IKZF3 (1.6)	ENSG00000228739 (1.6)	IL4R (1.5)	IKZF4 (1.4)	TMEM194A (1.4)	IL18R1 (1.4)	LINC00299 (1.4)	GPR183 (1.3)	ENSG00000179428 (1.3)	ENSG00000232170 (1.3)	PRKRIR (1.3)	ITGB8 (1.3)	GATA3 (1.2)	CCDC134 (1.2)	DEXI (1.2)	CYFIP2 (1.2)	NSMCE1 (1.1)	SHARPIN (1.1)
GO:0002292	T cell differentiation involved in immune response	3.6e-11	<0.01	4	TRUE	FALSE	TNFSF4 (3.0)	IL21R (3.0)	FAM105B (3.0)	RUNX3 (2.8)	MAP3K14 (2.7)	ENSG00000255135 (2.6)	ZBTB10 (2.5)	ADAM19 (2.5)	TNFRSF8 (2.5)	ENSG00000258442 (2.4)	CLEC16A (2.4)	ENSG00000223442 (2.4)	ZPBP2 (2.2)	IL18RAP (2.1)	IL21 (2.1)	TSLP (1.9)	KRT222 (1.9)	ENSG00000251405 (1.8)	BACH2 (1.8)	ENSG00000179428 (1.8)	ENSG00000232170 (1.8)	IL2 (1.8)	GPR18 (1.7)	FMNL1 (1.7)	UBAC2 (1.7)	ENSG00000237943 (1.6)	IL13 (1.6)	TMEM194A (1.6)	IKZF3 (1.5)	IL4R (1.5)	ENSG00000228739 (1.3)	IL18R1 (1.3)	GPR183 (1.3)	CCDC134 (1.3)	PRKRIR (1.3)	IKZF4 (1.3)	GATA3 (1.2)	ITGB8 (1.2)	ENSG00000234336 (1.2)	DEXI (1.2)	CYFIP2 (1.1)	ENSG00000253519 (1.1)	SHARPIN (1.1)
GO:0046632	alpha-beta T cell differentiation	1.08e-10	<0.01	4	FALSE	FALSE	ENSG00000237943 (3.7)	FAM105B (3.5)	ENSG00000251405 (3.4)	IL21R (3.4)	BACH2 (3.2)	RUNX3 (3.1)	ENSG00000258442 (3.1)	TNFSF4 (2.9)	IKZF4 (2.8)	IL18RAP (2.5)	GPR18 (2.5)	ENSG00000223442 (2.5)	ZBTB10 (2.4)	CLEC16A (2.3)	CYFIP2 (2.2)	MAP3K14 (2.2)	CD247 (2.1)	GNA15 (2.1)	TNFRSF8 (2.0)	ADAM19 (2.0)	GATA3 (2.0)	IL18R1 (2.0)	GPR183 (1.9)	CTSW (1.9)	ITK (1.9)	IL4R (1.9)	STAT6 (1.8)	ENSG00000232170 (1.8)	IKZF3 (1.7)	TSLP (1.6)	IL2 (1.6)	RORA (1.6)	RUNX1 (1.5)	DEXI (1.5)	TNFAIP8 (1.5)	AAGAB (1.5)	IL21 (1.5)	ENSG00000255135 (1.4)	ENSG00000253519 (1.4)	UBAC2 (1.4)	IL13 (1.4)	LRRC33 (1.3)	TMEM194A (1.3)
GO:0042093	T-helper cell differentiation	4.52e-10	<0.01	4	FALSE	FALSE	ZPBP2 (2.8)	IL21R (2.8)	TNFRSF8 (2.8)	CLEC16A (2.6)	MAP3K14 (2.6)	ENSG00000258442 (2.6)	ADAM19 (2.5)	RUNX3 (2.5)	ENSG00000255135 (2.4)	TSLP (2.4)	TNFSF4 (2.4)	ENSG00000223442 (2.3)	ZBTB10 (2.2)	FAM105B (2.2)	FMNL1 (2.1)	ENSG00000179428 (2.0)	IL4R (1.8)	ENSG00000251405 (1.7)	IKZF4 (1.7)	BACH2 (1.6)	ITGB8 (1.6)	DEXI (1.6)	KRT222 (1.5)	GPR183 (1.5)	LINC00299 (1.5)	NSMCE1 (1.4)	RUNX1 (1.4)	UBAC2 (1.4)	TMEM194A (1.4)	ENSG00000232170 (1.4)	PRKRIR (1.4)	GNA15 (1.4)	IL13 (1.3)	IL21 (1.3)	ENSG00000237943 (1.3)	IL33 (1.2)	ENSG00000228739 (1.2)	IL6 (1.1)	IL2 (1.1)	GATA3 (1.1)	CCDC134 (1.1)	GPR18 (1.1)	ENSG00000253519 (1.1)
GO:0002294	CD4-positive, alpha-beta T cell differentiation involved in immune response	4.52e-10	<0.01	4	FALSE	FALSE	ZPBP2 (2.8)	IL21R (2.8)	TNFRSF8 (2.8)	CLEC16A (2.6)	MAP3K14 (2.6)	ENSG00000258442 (2.6)	ADAM19 (2.5)	RUNX3 (2.5)	ENSG00000255135 (2.4)	TSLP (2.4)	TNFSF4 (2.4)	ENSG00000223442 (2.3)	ZBTB10 (2.2)	FAM105B (2.2)	FMNL1 (2.1)	ENSG00000179428 (2.0)	IL4R (1.8)	ENSG00000251405 (1.7)	IKZF4 (1.7)	BACH2 (1.6)	ITGB8 (1.6)	DEXI (1.6)	KRT222 (1.5)	GPR183 (1.5)	LINC00299 (1.5)	NSMCE1 (1.4)	RUNX1 (1.4)	UBAC2 (1.4)	TMEM194A (1.4)	ENSG00000232170 (1.4)	PRKRIR (1.4)	GNA15 (1.4)	IL13 (1.3)	IL21 (1.3)	ENSG00000237943 (1.3)	IL33 (1.2)	ENSG00000228739 (1.2)	IL6 (1.1)	IL2 (1.1)	GATA3 (1.1)	CCDC134 (1.1)	GPR18 (1.1)	ENSG00000253519 (1.1)
GO:0002286	T cell activation involved in immune response	1.58e-9	<0.01	4	FALSE	FALSE	ENSG00000251405 (2.9)	TNFRSF8 (2.9)	ADAM19 (2.8)	RUNX3 (2.8)	TNFSF4 (2.7)	IL21R (2.7)	ENSG00000258442 (2.6)	ZBTB10 (2.6)	ZPBP2 (2.5)	MAP3K14 (2.4)	FAM105B (2.3)	FMNL1 (2.2)	IL18RAP (2.2)	ENSG00000223442 (2.1)	ENSG00000179428 (2.1)	GPR18 (2.0)	ENSG00000255135 (2.0)	IL21 (2.0)	TSLP (1.8)	IKZF3 (1.7)	CLEC16A (1.6)	CYFIP2 (1.6)	IL18R1 (1.6)	BACH2 (1.6)	ENSG00000253519 (1.5)	TMEM194A (1.5)	ENSG00000228739 (1.4)	IL4R (1.4)	IL2 (1.4)	UBAC2 (1.4)	GPR183 (1.4)	CTSW (1.4)	IL13 (1.3)	ENSG00000232170 (1.3)	ENSG00000237943 (1.2)	KRT222 (1.2)	TLR6 (1.2)	STAT6 (1.2)	ENSG00000234336 (1.2)	IKZF4 (1.2)	LRRC33 (1.1)	IL6 (1.1)	ITK (1.1)
GO:0042092	type 2 immune response	1.79e-8	<0.01	4	FALSE	FALSE	ENSG00000179428 (3.4)	CLEC16A (2.4)	ENSG00000234336 (2.4)	TNFRSF8 (2.4)	IL21 (2.3)	GPR183 (2.3)	MAP3K14 (2.2)	IL13 (2.2)	ZPBP2 (2.1)	DEXI (2.1)	RUNX1 (2.0)	IL21R (2.0)	IL4R (2.0)	UBAC2 (1.9)	ENSG00000255135 (1.9)	IL1RL1 (1.8)	JAZF1 (1.8)	WDR69 (1.8)	FAM105A (1.8)	ENSG00000223442 (1.7)	GNA15 (1.7)	ENSG00000251405 (1.6)	TNFSF4 (1.6)	ADAM19 (1.6)	IL18RAP (1.5)	IL2 (1.5)	FAM105B (1.4)	TLR6 (1.4)	LINC00299 (1.3)	GPR18 (1.3)	IL18R1 (1.3)	TLR1 (1.3)	C11orf9 (1.3)	KRT223P (1.2)	MYO1A (1.2)	NAB2 (1.2)	UBAC2-AS1 (1.2)	TMEM194A (1.2)	FMNL1 (1.1)	TCHH (1.1)	TSLP (1.0)	SNX32 (1.0)	BACH2 (0.9)
GO:0042088	T-helper 1 type immune response	1.93e-6	<0.01	4	FALSE	FALSE	ENSG00000258442 (3.4)	TLR1 (2.6)	TNFRSF8 (2.4)	ADAM19 (2.3)	MAP3K14 (2.2)	IL21R (2.2)	ENSG00000251405 (2.1)	ABI3 (2.1)	PRKRIR (2.1)	CLEC16A (2.0)	TNFSF4 (2.0)	TLR6 (2.0)	ALG2 (2.0)	ENSG00000245888 (2.0)	IKZF4 (1.9)	RUNX3 (1.9)	FLG2 (1.8)	FAM105B (1.8)	TLR10 (1.8)	IL18R1 (1.8)	ZBTB39 (1.7)	GPR182 (1.7)	IL4R (1.6)	GPR18 (1.4)	IL18RAP (1.4)	FLG (1.4)	ENSG00000228739 (1.4)	ZPBP2 (1.4)	NSMCE1 (1.4)	ZBTB10 (1.4)	ENSG00000255135 (1.3)	FAM105A (1.3)	ENSG00000248791 (1.3)	FMNL1 (1.3)	CCDC134 (1.2)	TSLP (1.2)	TCHH (1.1)	ADAD1 (1.1)	SEC61B (1.1)	ITGB8 (1.0)	ENSG00000232170 (1.0)	TMEM194A (1.0)	GNA15 (1.0)
MP:0005463	abnormal CD4-positive T cell physiology	1.1e-11	<0.01	5	FALSE	TRUE	IL2 (6.6)	IL21 (6.3)	GPR183 (5.9)	ITK (5.5)	IL21R (5.3)	GPR18 (4.8)	IL13 (4.5)	CD247 (4.4)	ENSG00000237943 (4.2)	IL18RAP (4.0)	IL18R1 (3.9)	CTSW (3.8)	IKZF3 (3.7)	ITGB8 (3.5)	PTPRC (3.4)	MAP3K14 (3.4)	TNFSF4 (3.4)	PLXNC1 (3.3)	IKZF4 (3.3)	GATA3 (3.3)	BACH2 (3.1)	GNA15 (3.0)	RORA (3.0)	CYFIP2 (2.9)	NDFIP1 (2.6)	RUNX3 (2.4)	TNFAIP8 (2.3)	IL6 (2.2)	IL4R (2.1)	TLR10 (2.0)	ADAM19 (2.0)	FNDC9 (2.0)	TLR1 (1.9)	LRRC33 (1.8)	RUNX1 (1.8)	DEXI (1.6)	ENSG00000234336 (1.6)	TSLP (1.6)	FAM105A (1.6)	FMNL1 (1.6)	FAM105B (1.5)	ORMDL3 (1.5)	TMEM194A (1.4)
MP:0002619	abnormal lymphocyte morphology	1.17e-10	<0.01	5	FALSE	FALSE	CD247 (5.2)	RUNX3 (4.9)	ABI3 (4.7)	ITK (4.7)	IL21 (4.3)	CTSW (4.2)	IL21R (4.1)	IKZF4 (4.0)	FMNL1 (3.8)	PLXNC1 (3.7)	IL13 (3.6)	IKZF3 (3.4)	GPR18 (3.3)	BACH2 (3.3)	C5orf56 (3.2)	ADAM19 (3.1)	IL4R (2.9)	GPR183 (2.7)	PTPRC (2.6)	MAP3K14 (2.6)	GATA3 (2.4)	IL18R1 (2.4)	STAT6 (2.3)	CYFIP2 (2.3)	TNFRSF8 (2.3)	ENSG00000232170 (2.0)	TLR6 (2.0)	TLR10 (1.9)	FAM105B (1.9)	NDFIP1 (1.8)	RORA (1.8)	TNFAIP8 (1.8)	IL18RAP (1.8)	JAZF1 (1.7)	SMAD3 (1.7)	ENSG00000237943 (1.5)	ENSG00000253519 (1.5)	COG6 (1.3)	ITGB8 (1.3)	ENSG00000237975 (1.3)	ABCB5 (1.3)	NAB2 (1.3)	CRNN (1.2)
MP:0002432	abnormal CD4-positive T cell morphology	8.27e-10	<0.01	5	FALSE	FALSE	IKZF4 (5.0)	CD247 (4.8)	IL2 (4.6)	ABI3 (4.6)	ITK (4.3)	IL21R (4.2)	IL13 (4.2)	GNA15 (3.8)	IKZF3 (3.4)	PTPRC (3.2)	TNFAIP8 (2.9)	TLR10 (2.9)	GPR183 (2.9)	PLXNC1 (2.8)	RUNX3 (2.7)	IL21 (2.6)	CTSW (2.6)	FMNL1 (2.5)	ADAM19 (2.5)	IL18R1 (2.4)	ENSG00000237943 (2.3)	RORA (2.3)	GPR18 (2.2)	LRRC33 (2.1)	MAP3K14 (2.1)	CYFIP2 (2.0)	GATA3 (2.0)	ENSG00000232170 (1.7)	KRT24 (1.7)	NIPAL4 (1.6)	ENSG00000253519 (1.6)	IL4R (1.6)	TNFRSF8 (1.6)	MEI1 (1.5)	CRNN (1.5)	TBL1XR1 (1.5)	BACH2 (1.4)	FAM105A (1.4)	RUNX1 (1.4)	C17orf46 (1.4)	C11orf30 (1.3)	TSLP (1.3)	FNDC9 (1.3)
MP:0002722	abnormal immune system organ morphology	1.02e-9	<0.01	5	FALSE	FALSE	ITK (5.7)	IL21 (5.0)	CD247 (4.8)	IL21R (4.6)	IKZF4 (4.4)	IKZF3 (4.3)	BACH2 (4.1)	IL13 (3.8)	FMNL1 (3.8)	ENSG00000237943 (3.3)	PTPRC (3.0)	ABI3 (3.0)	GATA3 (3.0)	CTSW (2.9)	IL4R (2.8)	TNFSF4 (2.8)	STAT6 (2.7)	GNA15 (2.5)	IL2 (2.5)	MAP3K14 (2.4)	IL18R1 (2.2)	RORA (2.2)	ADAM19 (2.2)	TNFAIP8 (2.2)	CYFIP2 (2.2)	RUNX3 (2.1)	TNFRSF8 (2.1)	GPR18 (2.0)	LRRC33 (1.9)	MEI1 (1.8)	FAM105B (1.7)	GPR183 (1.7)	TBL1XR1 (1.6)	PLXNC1 (1.5)	KIAA1109 (1.5)	ENSG00000228739 (1.5)	IL18RAP (1.4)	C11orf30 (1.4)	IL1RL1 (1.4)	C5orf56 (1.3)	NAB2 (1.2)	FNDC9 (1.2)	TLR1 (1.2)
MP:0005348	increased T cell proliferation	3.55e-9	<0.01	5	FALSE	FALSE	IL21 (5.5)	IL2 (5.0)	GPR183 (5.0)	ITK (4.9)	CD247 (4.8)	IKZF3 (4.6)	IL21R (4.5)	MAP3K14 (4.2)	PTPRC (4.2)	CTSW (4.0)	RUNX3 (4.0)	IL18R1 (4.0)	GATA3 (3.9)	TNFSF4 (3.8)	GPR18 (3.7)	IL13 (3.7)	CYFIP2 (3.6)	FMNL1 (3.5)	ADAM19 (3.2)	BACH2 (2.7)	PLXNC1 (2.7)	IL18RAP (2.7)	TNFAIP8 (2.6)	RORA (2.5)	TLR10 (2.4)	IKZF4 (2.1)	TLR6 (2.1)	ZBTB10 (1.9)	C5orf56 (1.9)	TOB2 (1.9)	GNA15 (1.8)	FNDC9 (1.7)	NDFIP1 (1.7)	LRRC33 (1.7)	ITGB8 (1.6)	IL4R (1.6)	ENSG00000237943 (1.6)	IL6 (1.5)	ENSG00000232170 (1.5)	JAZF1 (1.5)	TNFRSF8 (1.5)	TMEM194A (1.5)	ABI3 (1.5)
MP:0003945	abnormal lymphocyte physiology	4.97e-9	<0.01	5	FALSE	FALSE	RUNX3 (6.0)	GPR18 (5.2)	CD247 (4.5)	ABI3 (4.4)	IL18RAP (4.2)	TNFSF4 (4.2)	IKZF3 (4.1)	ITK (4.1)	MAP3K14 (3.9)	IL21R (3.8)	GPR183 (3.8)	BACH2 (3.7)	FMNL1 (3.7)	CTSW (3.5)	PLXNC1 (3.4)	C5orf56 (3.4)	IL18R1 (3.4)	IL6 (3.1)	IL4R (3.0)	CYFIP2 (2.9)	PTPRC (2.9)	IL21 (2.8)	STAT6 (2.7)	TNFAIP8 (2.7)	FAM105B (2.6)	ADAM19 (2.5)	IKZF4 (2.4)	LRRC33 (2.4)	TLR1 (2.4)	ENSG00000237943 (2.2)	IL13 (2.1)	TNFRSF8 (1.9)	TLR10 (1.9)	SMAD3 (1.9)	LINC00299 (1.9)	RORA (1.7)	ZC3H7B (1.7)	PRKRIR (1.7)	TMEM194A (1.6)	GATA3 (1.6)	GNA15 (1.6)	ITGB8 (1.5)	CLEC16A (1.5)
MP:0005094	abnormal T cell proliferation	6.42e-9	<0.01	5	FALSE	FALSE	CD247 (6.7)	ITK (6.6)	CTSW (6.1)	GPR18 (5.9)	PTPRC (5.8)	IL21R (5.3)	IL18RAP (4.4)	GPR183 (3.9)	CYFIP2 (3.9)	TNFSF4 (3.7)	MAP3K14 (3.6)	ABI3 (3.5)	RUNX3 (3.4)	BACH2 (3.1)	C5orf56 (3.0)	GATA3 (2.8)	IL18R1 (2.8)	IKZF3 (2.6)	IL2 (2.5)	TNFAIP8 (2.4)	RORA (2.4)	ENSG00000237943 (2.4)	TLR1 (2.3)	IL21 (2.0)	GNA15 (1.9)	ITGB8 (1.9)	ADAM19 (1.9)	NDFIP1 (1.8)	PLXNC1 (1.8)	IL13 (1.8)	FMNL1 (1.8)	IL4R (1.7)	GSDMB (1.6)	LRRC33 (1.6)	JAZF1 (1.5)	TMEM194A (1.5)	SHARPIN (1.5)	FAM105B (1.4)	PPPDE2 (1.4)	IKZF4 (1.4)	ZBTB10 (1.4)	RUNX1 (1.3)	STAT6 (1.3)
MP:0008687	increased interleukin-2 secretion	9.51e-9	<0.01	5	FALSE	FALSE	TNFSF4 (4.2)	GNA15 (4.0)	GPR183 (4.0)	MAP3K14 (3.9)	PTPRC (3.6)	ADAM19 (3.6)	IL2 (3.5)	IL4R (3.5)	IKZF4 (3.5)	RUNX3 (3.4)	ITGB8 (3.2)	CD247 (3.2)	GPR18 (3.0)	IL21 (2.9)	CTSW (2.9)	IL18R1 (2.8)	LRRC33 (2.8)	TNFAIP8 (2.8)	FMNL1 (2.7)	IL21R (2.7)	IL13 (2.6)	ITK (2.6)	FNDC9 (2.2)	TLR1 (2.2)	GSDMB (2.1)	GATA3 (2.1)	IL18RAP (1.9)	ENSG00000228739 (1.9)	S100A10 (1.8)	ABI3 (1.8)	PLXNC1 (1.7)	DDX6 (1.6)	CYFIP2 (1.6)	RORA (1.5)	IL33 (1.5)	JAZF1 (1.5)	SUOX (1.5)	IL6 (1.4)	TMEM194A (1.3)	C11orf9 (1.3)	STAT6 (1.2)	UBAC2-AS1 (1.2)	SHARPIN (1.2)
MP:0000708	thymus hyperplasia	2.28e-8	<0.01	5	FALSE	FALSE	GPR183 (3.0)	IL18R1 (2.7)	RUNX3 (2.6)	IKZF3 (2.6)	IL13 (2.6)	CYFIP2 (2.6)	ITGB8 (2.4)	PTPRC (2.4)	CD247 (2.3)	IKZF4 (2.2)	ADAM19 (2.2)	TLR1 (2.2)	GNA15 (2.0)	PLXNC1 (1.9)	FAM105B (1.9)	FAM105A (1.8)	RUNX1 (1.8)	IL21R (1.8)	NAB2 (1.8)	LINC00299 (1.8)	ITK (1.7)	TEF (1.7)	RORA (1.7)	TNFRSF8 (1.6)	NIPAL4 (1.5)	GLB1 (1.5)	FMNL1 (1.4)	MAP3K14 (1.4)	MYO1A (1.3)	IL21 (1.3)	TNFAIP8 (1.3)	S100A11 (1.3)	IL1RL1 (1.3)	TMEM194A (1.2)	C5orf56 (1.2)	COL16A1 (1.2)	TCHH (1.1)	GSDMB (1.1)	TBL1XR1 (1.1)	LPP (1.1)	FNDC9 (1.1)	ENSG00000258442 (1.1)	TSLP (1.1)
MP:0001828	abnormal T cell activation	3.36e-8	<0.01	5	FALSE	FALSE	CD247 (6.9)	ITK (6.2)	GPR18 (6.0)	PTPRC (5.5)	IL2 (5.4)	CTSW (5.1)	IL21 (4.8)	IKZF3 (4.7)	IL18R1 (4.3)	IL21R (4.2)	ENSG00000237943 (4.0)	IL18RAP (3.9)	IL13 (3.7)	FMNL1 (3.6)	TNFSF4 (3.6)	BACH2 (3.5)	TNFAIP8 (3.5)	CYFIP2 (3.5)	LRRC33 (3.4)	GATA3 (3.3)	ABI3 (3.1)	MAP3K14 (3.0)	RUNX3 (2.9)	GPR183 (2.7)	IKZF4 (2.7)	NDFIP1 (2.7)	PLXNC1 (2.5)	IL4R (2.4)	RORA (2.3)	NAB2 (2.2)	ADAM19 (2.1)	TNFRSF8 (2.0)	GNA15 (2.0)	UBAC2 (1.7)	FNDC9 (1.7)	PRKRIR (1.7)	SMAD3 (1.7)	S100A10 (1.7)	FAM105A (1.7)	MUS81 (1.5)	STAT6 (1.4)	FAM105B (1.4)	ORMDL3 (1.4)
MP:0008076	abnormal CD4-positive T cell differentiation	5.69e-8	<0.01	5	FALSE	FALSE	IL21R (6.6)	CTSW (6.2)	CD247 (6.0)	ITK (5.3)	GPR18 (5.2)	RUNX3 (4.9)	PTPRC (4.0)	ABI3 (4.0)	IL18RAP (3.8)	IKZF3 (3.6)	TNFRSF8 (3.0)	CYFIP2 (2.8)	LRRC33 (2.7)	RORA (2.7)	IL18R1 (2.7)	GNA15 (2.4)	GPR183 (2.3)	NAB2 (2.3)	TGFBR1 (2.3)	MAP3K14 (2.2)	PLXNC1 (2.2)	FAM105B (2.2)	TNFAIP8 (2.1)	GATA3 (2.0)	ZPBP2 (2.0)	PRKRIR (1.9)	AAGAB (1.8)	FMNL1 (1.7)	IL4R (1.7)	C5orf56 (1.7)	TLR1 (1.6)	GSDMB (1.6)	MEI1 (1.4)	IKZF4 (1.4)	ENSG00000232170 (1.3)	ENSG00000251405 (1.3)	TNFSF4 (1.3)	RUNX1 (1.3)	TSLP (1.2)	JMJD5 (1.2)	FNDC9 (1.1)	IL2 (1.1)	ENSG00000255135 (1.1)
MP:0005095	decreased T cell proliferation	7.51e-8	<0.01	5	TRUE	FALSE	PTPRC (7.0)	CD247 (6.2)	ITK (6.0)	IL21R (5.8)	GPR18 (5.3)	FMNL1 (4.9)	GPR183 (4.8)	CTSW (4.7)	CYFIP2 (4.4)	IL2 (4.3)	RUNX3 (4.1)	TNFAIP8 (4.0)	IL18R1 (3.9)	LRRC33 (3.9)	BACH2 (3.7)	IKZF3 (3.7)	IL21 (3.6)	IL18RAP (3.6)	ABI3 (3.5)	GATA3 (3.5)	MAP3K14 (3.4)	IL13 (3.3)	GNA15 (3.0)	TNFRSF8 (2.9)	TNFSF4 (2.9)	IL4R (2.8)	TLR1 (2.8)	RORA (2.7)	ADAM19 (2.7)	PLXNC1 (2.4)	FAM105A (2.2)	FAM105B (1.9)	ENSG00000237943 (1.9)	NAB2 (1.8)	IKZF4 (1.7)	GSDMB (1.7)	NDFIP1 (1.6)	TBL1XR1 (1.6)	PRKRIR (1.5)	TGFBR1 (1.5)	IL6 (1.5)	RUNX1 (1.5)	STAT6 (1.4)
MP:0002490	abnormal immunoglobulin level	9.87e-8	<0.01	5	FALSE	FALSE	IL21R (6.3)	GPR18 (5.2)	IL2 (5.1)	TLR10 (4.6)	CD247 (4.5)	ITK (4.4)	IKZF3 (4.3)	IL21 (4.1)	CTSW (4.0)	RUNX3 (3.6)	TLR1 (3.4)	IL18R1 (3.4)	ABI3 (3.2)	BACH2 (3.2)	MAP3K14 (3.2)	PTPRC (3.1)	IL18RAP (3.1)	TNFSF4 (3.0)	TNFAIP8 (3.0)	STAT6 (2.8)	RORA (2.8)	FMNL1 (2.7)	IL4R (2.6)	FAM105B (2.5)	ZBTB10 (2.5)	GPR183 (2.4)	NAB2 (2.4)	TLR6 (2.0)	LRRC33 (2.0)	IKZF4 (1.8)	ENSG00000258442 (1.7)	CYFIP2 (1.7)	C5orf56 (1.7)	GATA3 (1.7)	PTPRK (1.6)	PLXNC1 (1.5)	GSDMB (1.5)	IL13 (1.3)	MYO1A (1.3)	TNFRSF8 (1.3)	ZC3H7B (1.3)	ENSG00000237943 (1.2)	ENSG00000232170 (1.2)
KEGG_T_CELL_RECEPTOR_SIGNALING_PATHWAY	KEGG_T_CELL_RECEPTOR_SIGNALING_PATHWAY	1.54e-7	<0.01	5	FALSE	FALSE	ITK (8.1)	IL21 (7.4)	CD247 (7.3)	IL2 (7.1)	IL13 (7.0)	GPR18 (5.1)	GATA3 (4.3)	CTSW (4.2)	IKZF3 (4.1)	ENSG00000237943 (3.8)	IL21R (3.7)	IL18R1 (3.7)	PTPRC (3.5)	RORA (3.4)	FMNL1 (3.3)	BACH2 (3.3)	GPR183 (3.1)	TNFAIP8 (3.1)	IL18RAP (2.9)	RUNX3 (2.9)	TBL1XR1 (2.8)	IL4R (2.7)	SMAD3 (2.7)	NDFIP1 (2.6)	FAM105B (2.6)	ADAM19 (2.5)	CYFIP2 (2.1)	ENSG00000253519 (1.7)	ENSG00000223442 (1.7)	GSDMB (1.6)	UBAC2 (1.6)	DEXI (1.6)	NAB2 (1.6)	ABI3 (1.5)	GNA15 (1.5)	LRRC33 (1.5)	ENSG00000197308 (1.5)	PRKRIR (1.5)	KRT222 (1.4)	TNFRSF8 (1.4)	FNDC9 (1.4)	TNFSF4 (1.4)	PLXNC1 (1.4)
MP:0008078	increased CD8-positive T cell number	1.74e-7	<0.01	5	FALSE	FALSE	CD247 (5.8)	ITK (5.7)	IL21R (5.3)	CTSW (5.2)	IKZF3 (5.1)	GPR18 (4.8)	IL21 (4.7)	IL2 (4.2)	IL13 (4.1)	BACH2 (3.3)	NDFIP1 (3.3)	IL18RAP (3.2)	ADAM19 (3.1)	CYFIP2 (3.1)	MAP3K14 (3.1)	PTPRC (3.0)	RUNX3 (3.0)	GATA3 (3.0)	TNFSF4 (2.9)	IL18R1 (2.9)	RORA (2.9)	IKZF4 (2.7)	ABI3 (2.6)	PTPRK (2.5)	GPR182 (2.4)	GNA15 (2.3)	ENSG00000258442 (2.3)	FMNL1 (2.1)	IL4R (2.0)	GPR183 (1.9)	TNFRSF8 (1.5)	ENSG00000253519 (1.5)	TOB2 (1.5)	LRRC33 (1.2)	TNFAIP8 (1.2)	ENSG00000228739 (1.2)	ENSG00000237943 (1.2)	TBL1XR1 (1.2)	FAM105A (1.2)	ZC3H7B (1.1)	FAM105B (1.1)	C5orf56 (1.1)	IL33 (1.0)
MP:0008688	decreased interleukin-2 secretion	1.77e-7	<0.01	5	FALSE	FALSE	IL2 (6.4)	PTPRC (5.5)	CD247 (5.5)	GPR18 (5.1)	CTSW (4.9)	ITK (4.7)	IL18RAP (4.3)	CYFIP2 (4.2)	IL18R1 (4.1)	IL21R (4.0)	GPR183 (3.9)	RUNX3 (3.7)	IL21 (3.4)	FMNL1 (3.3)	BACH2 (3.3)	ENSG00000237943 (3.2)	IL13 (3.2)	FAM105A (3.2)	TNFSF4 (3.1)	IKZF3 (3.1)	LRRC33 (3.1)	GATA3 (3.1)	ABI3 (3.1)	MAP3K14 (2.9)	PLXNC1 (2.6)	RORA (2.6)	TLR1 (2.5)	TNFAIP8 (2.5)	JAZF1 (2.4)	NDFIP1 (2.2)	FAM105B (2.0)	SMAD3 (2.0)	IL4R (1.9)	ENSG00000248791 (1.8)	ADAM19 (1.7)	NAB2 (1.7)	IL33 (1.6)	IL6 (1.5)	GNA15 (1.5)	IKZF4 (1.5)	ORMDL3 (1.4)	TNFRSF8 (1.4)	TGFBR1 (1.4)
MP:0008049	increased memory T cell number	1.9e-7	<0.01	5	FALSE	FALSE	CD247 (5.4)	ITK (4.9)	IL4R (4.3)	FMNL1 (4.2)	CTSW (3.9)	IL2 (3.9)	IL13 (3.5)	CYFIP2 (3.4)	TNFAIP8 (3.4)	PTPRC (3.2)	GATA3 (3.2)	IKZF3 (3.1)	GPR18 (2.9)	ENSG00000237943 (2.8)	ADAM19 (2.8)	IL21 (2.8)	RUNX3 (2.7)	RORA (2.7)	LINC00299 (2.7)	IL18R1 (2.7)	IL21R (2.6)	IL6 (2.6)	GNA15 (2.5)	GPR183 (2.5)	TNFRSF8 (2.5)	TNFSF4 (2.4)	IL18RAP (2.2)	MEI1 (2.1)	BACH2 (2.1)	NDFIP1 (2.0)	MAP3K14 (2.0)	ABI3 (1.9)	LRRC33 (1.9)	PLXNC1 (1.8)	STAT6 (1.7)	IKZF4 (1.7)	JAZF1 (1.6)	TBL1XR1 (1.6)	TOB2 (1.5)	UBAC2 (1.4)	ORMDL3 (1.3)	IL1RL1 (1.3)	DEXI (1.2)
MP:0008074	increased CD4-positive T cell number	2.01e-7	<0.01	5	FALSE	FALSE	IL21R (6.1)	ITK (5.2)	IL21 (5.1)	CD247 (4.9)	IKZF3 (4.7)	CTSW (4.3)	GPR18 (4.1)	TNFSF4 (3.7)	GPR183 (3.7)	ADAM19 (3.7)	MAP3K14 (3.6)	IL13 (3.6)	IL2 (3.4)	RUNX3 (3.3)	GATA3 (3.3)	PTPRC (3.3)	NDFIP1 (2.9)	BACH2 (2.8)	LRRC33 (2.8)	IL4R (2.7)	FMNL1 (2.7)	ABI3 (2.6)	RORA (2.4)	CYFIP2 (2.1)	IKZF4 (2.1)	NAB2 (2.1)	GNA15 (2.0)	ITGB8 (1.9)	TNFRSF8 (1.9)	IL18R1 (1.8)	TNFAIP8 (1.8)	IL18RAP (1.8)	ENSG00000258442 (1.8)	ENSG00000237943 (1.7)	PTPRK (1.7)	RUNX1 (1.4)	IL6 (1.4)	IL1RL1 (1.3)	C11orf30 (1.3)	ENSG00000253519 (1.2)	PRKRIR (1.2)	PLXNC1 (1.2)	FNDC9 (1.1)
MP:0002444	abnormal T cell physiology	2.59e-7	<0.01	5	FALSE	FALSE	CD247 (5.5)	ITK (5.4)	GPR18 (5.0)	IL21R (4.7)	PTPRC (4.7)	IKZF3 (4.3)	TNFAIP8 (4.3)	GPR183 (4.2)	ENSG00000237943 (3.8)	CTSW (3.6)	IL18R1 (3.6)	IL21 (3.6)	IKZF4 (3.5)	IL4R (3.5)	TLR1 (3.3)	LRRC33 (3.2)	RUNX3 (3.2)	MAP3K14 (3.1)	IL18RAP (3.1)	FMNL1 (2.9)	CYFIP2 (2.9)	ADAM19 (2.8)	IL2 (2.8)	ABI3 (2.8)	IL6 (2.4)	GATA3 (2.3)	IL33 (2.2)	GNA15 (2.1)	TNFSF4 (2.0)	TSLP (2.0)	BACH2 (1.9)	ENSG00000258442 (1.9)	TNFRSF8 (1.8)	PRKRIR (1.7)	JAZF1 (1.6)	GSDMB (1.6)	IL13 (1.4)	FAM105B (1.3)	UBAC2-AS1 (1.3)	UBAC2 (1.3)	ITGB8 (1.2)	FAM105A (1.2)	TLR6 (1.2)
MP:0008075	decreased CD4-positive T cell number	3.73e-7	<0.01	5	FALSE	FALSE	CD247 (7.0)	ITK (6.6)	PTPRC (6.5)	IKZF3 (5.2)	GPR18 (5.1)	CTSW (4.7)	GPR183 (4.6)	IL21R (4.1)	ABI3 (4.0)	IL2 (3.8)	FMNL1 (3.7)	GATA3 (3.6)	IL21 (3.6)	GNA15 (3.3)	TNFAIP8 (3.3)	LRRC33 (3.2)	RUNX3 (3.2)	CYFIP2 (3.1)	IL18R1 (3.0)	IL18RAP (3.0)	TLR1 (2.9)	TLR10 (2.9)	ENSG00000237943 (2.8)	RORA (2.7)	TNFRSF8 (2.7)	IL13 (2.6)	BACH2 (2.6)	PLXNC1 (2.2)	MAP3K14 (1.9)	TLR6 (1.8)	STAT6 (1.7)	KIAA1109 (1.7)	ENSG00000253519 (1.6)	ENSG00000258442 (1.6)	TNFSF4 (1.5)	FAM105A (1.5)	IKZF4 (1.5)	FAM105B (1.4)	TBL1XR1 (1.4)	C5orf56 (1.3)	PTPRK (1.3)	UBAC2 (1.2)	IL4R (1.2)
MP:0008050	decreased memory T cell number	5.59e-7	<0.01	5	FALSE	FALSE	IL18RAP (6.2)	CTSW (6.0)	IL18R1 (5.6)	CD247 (5.4)	IL21R (5.3)	TNFRSF8 (4.6)	ITK (4.5)	IKZF3 (4.5)	C5orf56 (3.5)	GPR18 (3.4)	ABI3 (3.3)	TNFSF4 (3.2)	CYFIP2 (3.1)	MAP3K14 (2.9)	BACH2 (2.9)	RUNX3 (2.8)	PTPRC (2.6)	FAM105B (2.4)	PLXNC1 (2.4)	IL13 (2.1)	IL2 (2.1)	GATA3 (2.0)	STAT6 (1.8)	LRRC33 (1.7)	ADAM19 (1.6)	IKZF4 (1.5)	RORA (1.4)	TNFAIP8 (1.4)	ITGB8 (1.4)	IL4R (1.4)	ZC3H7B (1.3)	IL21 (1.3)	TMEM232 (1.3)	TLR10 (1.3)	ORMDL3 (1.3)	IL6 (1.2)	IL1RL1 (1.2)	ZBTB10 (1.2)	TOB2 (1.1)	TMEM194A (1.0)	FMNL1 (1.0)	PTPRK (1.0)	GPR183 (0.9)
MP:0005015	increased T cell number	5.85e-7	<0.01	5	FALSE	FALSE	CD247 (4.9)	ITK (4.8)	IL21 (4.6)	GPR183 (4.5)	GPR18 (4.2)	ADAM19 (4.0)	IKZF3 (3.9)	IL13 (3.7)	IL21R (3.5)	TLR1 (3.5)	TNFAIP8 (3.4)	MAP3K14 (3.2)	IL2 (3.0)	PTPRC (3.0)	ENSG00000237943 (2.9)	LRRC33 (2.7)	IL18R1 (2.6)	IKZF4 (2.6)	IL18RAP (2.5)	GNA15 (2.4)	FMNL1 (2.3)	CTSW (2.2)	ITGB8 (2.2)	BACH2 (2.1)	GATA3 (2.0)	ENSG00000228739 (2.0)	TLR6 (2.0)	IL4R (1.9)	RUNX3 (1.9)	NDFIP1 (1.9)	PLXNC1 (1.8)	ABI3 (1.8)	ENSG00000258442 (1.8)	CYFIP2 (1.8)	TLR10 (1.8)	RORA (1.7)	IL6 (1.6)	MEI1 (1.6)	STAT6 (1.6)	KRT222 (1.4)	ENSG00000253519 (1.4)	ENSG00000248791 (1.3)	TSLP (1.3)
MP:0004804	decreased susceptibility to autoimmune diabetes	6.01e-7	<0.01	5	FALSE	FALSE	IL2 (5.9)	GPR183 (5.7)	ITK (5.3)	IL21R (5.2)	IL21 (4.9)	GPR18 (4.8)	CD247 (4.7)	IL18R1 (4.3)	PTPRC (3.8)	RUNX3 (3.8)	TNFSF4 (3.6)	IL4R (3.4)	MAP3K14 (3.4)	TLR1 (3.3)	IL18RAP (3.3)	IL13 (3.2)	BACH2 (3.2)	TNFRSF8 (3.1)	IKZF3 (3.1)	ABI3 (3.0)	RORA (2.8)	SUOX (2.7)	FAM105B (2.7)	IKZF4 (2.5)	CTSW (2.4)	GATA3 (2.2)	RAD51B (2.1)	TNFAIP8 (1.9)	NDFIP1 (1.9)	GNA15 (1.8)	TLR10 (1.8)	PLXNC1 (1.7)	ENSG00000237943 (1.7)	ENSG00000223442 (1.6)	ADAM19 (1.6)	STAT6 (1.6)	DEXI (1.6)	NAB2 (1.5)	CYFIP2 (1.5)	GLB1 (1.3)	FNDC9 (1.2)	UBAC2-AS1 (1.1)	CLEC16A (1.1)
MP:0001860	liver inflammation	6.67e-7	<0.01	5	FALSE	FALSE	IL2 (3.9)	IL21R (3.8)	IL21 (3.6)	BACH2 (3.6)	IL4R (3.2)	MAP3K14 (3.2)	FMNL1 (3.1)	ADAM19 (3.1)	LRRC33 (3.0)	GNA15 (2.9)	RDH16 (2.8)	IL13 (2.7)	TNFSF4 (2.7)	PTPRC (2.6)	GPR18 (2.6)	CD247 (2.6)	RUNX3 (2.6)	IKZF4 (2.5)	STAT6 (2.4)	NAB2 (2.4)	ITK (2.4)	IKZF3 (2.2)	TLR6 (2.2)	RAD51B (2.2)	TLR1 (2.0)	GPR183 (1.9)	RUNX1 (1.8)	IL18RAP (1.8)	ABI3 (1.8)	IL18R1 (1.7)	TNFAIP8 (1.7)	TLR10 (1.7)	SMAD3 (1.7)	CTSW (1.6)	IL6 (1.6)	GATA3 (1.6)	SLC7A10 (1.5)	FNDC9 (1.4)	ENSG00000251405 (1.4)	PLXNC1 (1.4)	GPR182 (1.2)	TSLP (1.2)	FAM114A1 (1.2)
MP:0002442	abnormal leukocyte physiology	7.04e-7	<0.01	5	FALSE	FALSE	IL18R1 (5.4)	PTPRC (4.9)	IL18RAP (4.5)	FAM105A (4.2)	CTSW (4.1)	ABI3 (3.9)	GPR18 (3.7)	GPR183 (3.6)	LRRC33 (3.5)	FMNL1 (3.5)	TGFBR1 (3.4)	RUNX3 (3.3)	GNA15 (3.3)	ITK (3.1)	CD247 (3.0)	TLR1 (2.9)	S100A11 (2.9)	IKZF3 (2.5)	IL4R (2.4)	IL13 (2.3)	STAT6 (2.3)	TLR6 (2.2)	TNFSF4 (2.1)	TNFRSF8 (2.1)	RDH16 (1.9)	FAM105B (1.9)	GATA3 (1.8)	ENSG00000248791 (1.8)	TNFAIP8 (1.8)	IL6 (1.8)	CYFIP2 (1.7)	S100A10 (1.7)	IQCH (1.7)	IL21R (1.7)	PLXNC1 (1.7)	RORA (1.6)	IL2 (1.4)	ADAM19 (1.4)	AAGAB (1.3)	UBAC2-AS1 (1.3)	ENSG00000253519 (1.2)	TLR10 (1.2)	MAP3K14 (1.2)
ENSG00000182866	LCK PPI subnetwork	7.9e-7	<0.01	5	FALSE	FALSE	CD247 (8.1)	ITK (7.1)	CTSW (6.3)	ABI3 (5.4)	GPR18 (5.3)	PTPRC (5.1)	IL21R (4.9)	IKZF3 (4.5)	GATA3 (3.4)	ENSG00000237943 (3.4)	FMNL1 (3.3)	IL2 (3.0)	TLR10 (3.0)	RUNX3 (2.9)	TLR1 (2.9)	IL18RAP (2.8)	CYFIP2 (2.7)	IL4R (2.7)	GNA15 (2.7)	BACH2 (2.4)	IL21 (2.3)	IKZF4 (2.2)	LRRC33 (2.2)	IL18R1 (2.2)	ENSG00000258442 (1.8)	TNFAIP8 (1.7)	TBL1XR1 (1.7)	ADAM19 (1.7)	NAB2 (1.7)	MAP3K14 (1.6)	RORA (1.6)	TNFRSF8 (1.5)	ENSG00000197308 (1.5)	IL13 (1.5)	PPPDE2 (1.4)	PLXNC1 (1.3)	NDFIP1 (1.2)	GSDMB (1.2)	TLR6 (1.2)	UBAC2-AS1 (1.1)	STAT6 (1.1)	SMAD3 (1.1)	ENSG00000255135 (1.1)
MP:0004974	decreased regulatory T cell number	8.19e-7	<0.01	5	FALSE	FALSE	IL13 (6.9)	IL21 (6.7)	ITK (5.7)	IL2 (5.6)	CD247 (5.4)	GPR18 (4.2)	BACH2 (4.1)	IL21R (4.1)	IKZF4 (4.0)	GPR183 (3.9)	IL18R1 (3.6)	ADAM19 (3.6)	TNFSF4 (3.6)	RUNX3 (3.5)	MAP3K14 (3.3)	ENSG00000237943 (3.1)	IL4R (2.9)	CTSW (2.9)	GATA3 (2.8)	STAT6 (2.5)	IL18RAP (2.5)	TNFRSF8 (2.3)	RORA (2.3)	FMNL1 (2.3)	IKZF3 (2.2)	NDFIP1 (2.2)	ABI3 (2.2)	GNA15 (1.9)	TNFAIP8 (1.8)	FNDC9 (1.7)	PTPRC (1.7)	PTPRK (1.5)	GLB1 (1.5)	MYO1A (1.4)	AAGAB (1.4)	FAM105A (1.4)	ENSG00000237975 (1.4)	NSMCE1 (1.3)	FAM105B (1.3)	ORMDL3 (1.3)	JAZF1 (1.1)	ENSG00000197308 (1.1)	COL16A1 (1.1)
REACTOME_ADAPTIVE_IMMUNE_SYSTEM	REACTOME_ADAPTIVE_IMMUNE_SYSTEM	3.9e-6	<0.01	5	FALSE	FALSE	CTSW (4.8)	CD247 (4.7)	ITK (4.3)	PTPRC (3.9)	IKZF3 (3.6)	GPR18 (3.4)	C5orf56 (3.2)	ABI3 (3.2)	TLR1 (2.9)	IL21R (2.9)	RORA (2.4)	SMAD3 (2.4)	RUNX3 (2.3)	CYFIP2 (2.2)	COG6 (2.2)	ENSG00000237943 (2.1)	GSDMB (1.9)	SLC25A46 (1.8)	FMNL1 (1.8)	FAM114A1 (1.8)	GPR183 (1.8)	GATA3 (1.7)	IL2 (1.7)	MAP3K14 (1.7)	TLR10 (1.6)	FAM105B (1.6)	ADAM19 (1.4)	BACH2 (1.4)	ORMDL3 (1.3)	TNFAIP8 (1.3)	KIAA1109 (1.3)	SMARCE1 (1.3)	FIBP (1.2)	IL18R1 (1.2)	CFL1 (1.1)	IL4R (1.1)	SHARPIN (1.1)	NSMCE1 (1.0)	LRRC33 (1.0)	ZNF652 (1.0)	NDFIP1 (0.9)	TNFSF4 (0.9)	AAGAB (0.9)
MP:0000717	abnormal lymphocyte cell number	3.9e-6	<0.01	5	FALSE	FALSE	IL21 (4.6)	IKZF3 (4.6)	IL13 (4.4)	CD247 (4.0)	BACH2 (3.9)	ITK (3.7)	TNFAIP8 (3.4)	IL21R (3.3)	PTPRC (3.3)	GPR18 (3.1)	FMNL1 (3.0)	CYFIP2 (2.9)	IL4R (2.8)	IL18RAP (2.7)	GATA3 (2.7)	ITGB8 (2.7)	ENSG00000179428 (2.6)	GNA15 (2.5)	ENSG00000237943 (2.5)	LRRC33 (2.4)	GPR183 (2.4)	MAP3K14 (2.3)	TNFSF4 (2.1)	RORA (2.0)	TNFRSF8 (1.9)	RUNX1 (1.9)	STAT6 (1.9)	MUS81 (1.8)	IL18R1 (1.7)	KRT222 (1.7)	TSLP (1.6)	ABI3 (1.6)	UBAC2 (1.6)	TLR10 (1.5)	RUNX3 (1.5)	ENSG00000258442 (1.4)	FLG2 (1.3)	NIPAL4 (1.3)	KRT24 (1.3)	ADAM19 (1.2)	TLR1 (1.2)	IL6 (1.1)	TBL1XR1 (1.1)
MP:0003850	abnormal thymocyte activation	4.34e-6	<0.01	5	FALSE	FALSE	ITK (7.7)	CD247 (6.9)	PTPRC (6.3)	CTSW (5.8)	IL21 (5.3)	GPR18 (5.1)	RUNX3 (4.5)	LRRC33 (4.4)	FMNL1 (4.3)	CYFIP2 (4.3)	IL21R (4.2)	BACH2 (4.0)	TNFAIP8 (3.8)	IL2 (3.5)	ABI3 (3.1)	GPR183 (2.9)	IL13 (2.8)	IKZF3 (2.8)	GATA3 (2.7)	ENSG00000237943 (2.7)	IL4R (2.5)	PLXNC1 (2.4)	IL18R1 (2.4)	NDFIP1 (2.2)	IL18RAP (2.2)	NAB2 (2.1)	RORA (2.1)	STAT6 (1.8)	FAM105B (1.8)	JAZF1 (1.6)	UBAC2 (1.6)	IQCH (1.6)	KIAA1109 (1.5)	GSDMB (1.5)	MAP3K14 (1.4)	TMEM194A (1.3)	TNFSF4 (1.3)	SHARPIN (1.2)	ENSG00000232170 (1.2)	PHOSPHO1 (1.1)	GNA15 (1.1)	FAM105A (1.1)	MUS81 (1.0)
MP:0008040	decreased NK T cell number	4.76e-6	<0.01	5	FALSE	FALSE	CTSW (5.8)	CD247 (5.3)	ENSG00000237943 (5.1)	ITK (5.0)	IL18RAP (4.3)	IL18R1 (4.2)	GPR18 (3.9)	IL21 (3.5)	RUNX3 (3.4)	ABI3 (3.3)	C5orf56 (3.2)	RORA (3.2)	FMNL1 (3.0)	PTPRC (3.0)	GATA3 (2.9)	IL21R (2.8)	IL2 (2.7)	TNFSF4 (2.6)	BACH2 (2.6)	TNFAIP8 (2.5)	FAM105A (2.4)	IL13 (2.3)	IKZF3 (2.2)	CYFIP2 (2.2)	LRRC33 (2.1)	NDFIP1 (1.9)	MAP3K14 (1.8)	GNA15 (1.7)	JAZF1 (1.6)	TMEM232 (1.6)	STAT6 (1.5)	KRT223P (1.5)	IL4R (1.5)	FAM105B (1.4)	PRKRIR (1.3)	LPP (1.3)	PLXNC1 (1.2)	ENSG00000234336 (1.1)	ENSG00000248791 (1.1)	IKZF4 (0.9)	C11orf30 (0.9)	TLR1 (0.9)	LINC00299 (0.9)
MP:0008079	decreased CD8-positive T cell number	1.24e-5	<0.01	5	FALSE	FALSE	CD247 (7.5)	CTSW (6.8)	ITK (6.5)	PTPRC (6.1)	IKZF3 (4.9)	GPR18 (4.6)	GATA3 (4.1)	ABI3 (4.0)	C5orf56 (3.9)	IL21R (3.7)	CYFIP2 (3.7)	LRRC33 (3.4)	TNFAIP8 (3.4)	IL18R1 (3.3)	RUNX3 (3.2)	IL18RAP (3.1)	FMNL1 (3.1)	ENSG00000237943 (2.9)	RORA (2.6)	BACH2 (2.4)	GPR183 (2.4)	TLR1 (2.2)	TLR10 (2.1)	GNA15 (2.0)	MAP3K14 (1.9)	TNFRSF8 (1.8)	GSDMB (1.7)	ENSG00000258442 (1.7)	KIAA1109 (1.5)	IL21 (1.5)	TNFSF4 (1.4)	PLXNC1 (1.4)	PTPRK (1.3)	IKZF4 (1.3)	STAT6 (1.3)	UBAC2 (1.2)	IL2 (1.2)	TBL1XR1 (1.1)	FAM105B (1.1)	GPR182 (1.1)	IL13 (1.0)	ZC3H7B (1.0)	TAC3 (0.9)
MP:0002461	increased immunoglobulin level	1.45e-5	<0.01	5	FALSE	FALSE	PTPRC (5.3)	TNFAIP8 (5.1)	FMNL1 (4.6)	IL2 (4.5)	IL21R (4.3)	GPR18 (4.0)	ABI3 (3.9)	GPR183 (3.8)	LRRC33 (3.8)	RUNX3 (3.8)	CD247 (3.6)	IKZF3 (3.5)	CTSW (3.5)	STAT6 (3.3)	ITK (3.1)	IL4R (2.6)	TLR1 (2.6)	GNA15 (2.5)	FAM105B (2.4)	MAP3K14 (2.3)	TLR10 (2.2)	BACH2 (2.2)	RORA (1.9)	NAB2 (1.9)	GATA3 (1.9)	IL18R1 (1.9)	TGFBR1 (1.8)	TLR6 (1.8)	TNFSF4 (1.8)	ENSG00000258442 (1.7)	IL18RAP (1.5)	UBAC2 (1.4)	PLXNC1 (1.4)	IL21 (1.3)	MEI1 (1.3)	WDR69 (1.3)	IL13 (1.3)	JAZF1 (1.2)	NIPAL4 (1.2)	SHARPIN (1.2)	COL16A1 (1.1)	TAC3 (1.1)	IL33 (1.1)
MP:0002339	abnormal lymph node morphology	1.49e-5	<0.01	5	FALSE	FALSE	IL2 (4.7)	IL21R (4.3)	MAP3K14 (3.7)	TNFSF4 (3.6)	IKZF3 (3.2)	FMNL1 (3.1)	CD247 (3.0)	CTSW (3.0)	TNFAIP8 (2.9)	ITK (2.8)	IL21 (2.8)	ADAM19 (2.4)	C5orf56 (2.4)	ABI3 (2.2)	IL4R (2.2)	BACH2 (2.2)	IKZF4 (2.2)	ENSG00000237943 (2.0)	IL18R1 (2.0)	GPR18 (2.0)	ITGB8 (1.9)	IL13 (1.9)	KRT222 (1.9)	S100A10 (1.9)	TSLP (1.9)	GPR183 (1.9)	IL18RAP (1.8)	STAT6 (1.8)	RUNX3 (1.7)	ENSG00000251405 (1.7)	CYFIP2 (1.7)	GNA15 (1.7)	FAM105A (1.6)	ENSG00000258442 (1.6)	CLEC16A (1.4)	ZBTB10 (1.4)	PTPRC (1.4)	FAM105B (1.4)	RUNX1 (1.4)	ENSG00000237975 (1.2)	IL6 (1.2)	PRKRIR (1.1)	TLR1 (1.1)
MP:0005079	defective cytotoxic T cell cytolysis	2.94e-5	<0.01	5	FALSE	FALSE	CD247 (7.5)	ITK (7.4)	CTSW (7.2)	IL18RAP (6.1)	GPR18 (6.0)	IKZF3 (4.7)	IL2 (4.5)	IL18R1 (4.4)	IL21R (4.1)	IL21 (4.0)	TNFSF4 (3.6)	RUNX3 (3.5)	GATA3 (3.3)	PTPRC (3.3)	ABI3 (3.2)	TNFRSF8 (3.1)	IL13 (3.1)	ENSG00000237943 (2.9)	CYFIP2 (2.7)	IL4R (2.4)	BACH2 (2.3)	RORA (2.2)	FAM105A (2.2)	FMNL1 (1.9)	LINC00299 (1.8)	ADAM19 (1.7)	FAM105B (1.6)	TNFAIP8 (1.6)	UBAC2 (1.5)	GPR183 (1.5)	MAP3K14 (1.4)	ENSG00000179428 (1.4)	LRRC33 (1.3)	ENSG00000234336 (1.2)	ENSG00000237975 (1.2)	GPR182 (1.1)	FNDC9 (1.1)	STAT6 (1.1)	TGFBR1 (0.9)	PLXNC1 (0.9)	CRNN (0.9)	RDH16 (0.8)	JAZF1 (0.8)
MP:0000714	increased thymocyte number	3.3e-5	<0.01	5	FALSE	FALSE	FMNL1 (3.4)	IL18R1 (3.2)	RORA (3.1)	IL13 (3.0)	PLXNC1 (2.9)	CD247 (2.9)	CYFIP2 (2.8)	C11orf30 (2.8)	ORMDL3 (2.8)	CTSW (2.7)	MEI1 (2.7)	DDX6 (2.7)	ITK (2.5)	IL21R (2.2)	RUNX3 (2.2)	ZPBP2 (2.1)	FAM105A (2.1)	IKZF3 (2.0)	GNA15 (2.0)	IL2 (2.0)	ENSG00000237975 (1.9)	IKZF4 (1.8)	TNFAIP8 (1.8)	MAP3K14 (1.8)	ITGB8 (1.7)	IL1RL1 (1.7)	CFL1 (1.7)	ADAM19 (1.7)	CLEC16A (1.7)	IL18RAP (1.6)	ENSG00000258442 (1.6)	TLR1 (1.6)	IL21 (1.6)	GSDMB (1.4)	ENSG00000228739 (1.4)	ENSG00000248791 (1.4)	GPR183 (1.3)	IL4R (1.3)	WDR69 (1.3)	ABCB5 (1.3)	ABI3 (1.3)	PMM1 (1.2)	BACH2 (1.2)
MP:0008827	abnormal thymus cell ratio	4.06e-5	<0.01	5	FALSE	FALSE	CD247 (7.0)	CTSW (6.3)	IL2 (4.8)	ITK (4.4)	GPR18 (3.9)	C5orf56 (3.5)	BACH2 (3.2)	IL21 (3.2)	IKZF3 (3.1)	IL21R (3.0)	RUNX3 (3.0)	CYFIP2 (3.0)	GATA3 (2.9)	MAP3K14 (2.9)	ABI3 (2.6)	TNFAIP8 (2.5)	NAB2 (2.3)	IL18RAP (2.3)	ENSG00000237943 (2.3)	IL13 (2.2)	FMNL1 (2.1)	PTPRC (2.1)	ENSG00000258442 (2.0)	PLXNC1 (1.8)	SMAD3 (1.7)	NDFIP1 (1.7)	TMEM194A (1.6)	STAT6 (1.6)	GSDMB (1.4)	TSLP (1.3)	ENSG00000251405 (1.3)	IL4R (1.3)	MEI1 (1.3)	TNFSF4 (1.2)	ORMDL3 (1.1)	IL18R1 (1.1)	GNA15 (1.0)	SHARPIN (1.0)	TMEM232 (1.0)	ENSG00000234336 (0.9)	ADAM19 (0.9)	PTPRK (0.9)	ENSG00000232170 (0.9)
MP:0008826	abnormal splenic cell ratio	4.35e-5	<0.01	5	FALSE	FALSE	CD247 (4.7)	PTPRC (4.4)	CYFIP2 (4.1)	GPR18 (3.9)	IKZF3 (3.7)	ITK (3.6)	ENSG00000258442 (3.4)	CTSW (3.4)	GPR182 (3.2)	IL21R (3.0)	GATA3 (2.8)	LRRC33 (2.6)	TNFAIP8 (2.6)	RUNX3 (2.4)	BACH2 (2.4)	KRT222 (2.4)	FMNL1 (2.3)	GPR183 (2.3)	MAP3K14 (2.2)	ENSG00000253519 (2.1)	ABI3 (2.0)	GNA15 (2.0)	IL2 (1.9)	ENSG00000237943 (1.7)	ENSG00000197308 (1.7)	IL18R1 (1.7)	IL6 (1.6)	TLR1 (1.6)	RORA (1.6)	RUNX1 (1.6)	IL4R (1.5)	UBAC2 (1.5)	IL18RAP (1.5)	TLR6 (1.4)	C5orf56 (1.2)	NAB2 (1.2)	TMEM194A (1.2)	SMARCE1 (1.2)	TNFSF4 (1.1)	IL21 (1.1)	TLR10 (1.1)	IL13 (1.0)	ENSG00000255135 (0.9)
MP:0008246	abnormal leukocyte morphology	1.14e-4	<0.01	5	FALSE	FALSE	LRRC33 (5.1)	PTPRC (4.0)	TLR1 (3.6)	ABI3 (3.6)	GNA15 (3.3)	TNFRSF8 (3.1)	FMNL1 (2.9)	GPR183 (2.9)	IL21R (2.9)	ENSG00000237943 (2.8)	CYFIP2 (2.8)	CD247 (2.7)	ADAM19 (2.6)	IL21 (2.5)	ITK (2.4)	TSLP (2.3)	IKZF3 (2.3)	NAB2 (2.2)	IL13 (2.2)	TNFAIP8 (2.0)	PLXNC1 (2.0)	GPR18 (1.9)	IL4R (1.7)	GATA3 (1.7)	RUNX3 (1.7)	FAM105A (1.6)	ENSG00000253519 (1.6)	TBL1XR1 (1.5)	CCDC85B (1.4)	CTSW (1.4)	ENSG00000258442 (1.4)	RUNX1 (1.3)	MYO1A (1.3)	TGFBR1 (1.3)	TLR10 (1.2)	TNFSF4 (1.2)	ITGB8 (1.2)	NSMCE1 (1.2)	MAP3K14 (1.2)	ABCB5 (1.1)	RORA (1.1)	GPR182 (1.1)	ZPBP2 (1.1)
MP:0008044	increased NK cell number	1.8e-4	<0.01	5	FALSE	FALSE	IL18RAP (4.5)	CTSW (3.9)	CYFIP2 (3.6)	LRRC33 (3.6)	TNFSF4 (3.6)	PTPRC (3.5)	FMNL1 (3.3)	ABI3 (3.3)	CD247 (3.2)	IKZF3 (2.8)	TGFBR1 (2.7)	IL18R1 (2.6)	GPR18 (2.5)	RUNX3 (2.5)	ITK (2.4)	C5orf56 (2.4)	TNFAIP8 (2.3)	PLXNC1 (2.3)	ENSG00000253519 (2.2)	IL2 (2.2)	UBAC2 (1.8)	AAGAB (1.6)	BACH2 (1.6)	TLR1 (1.4)	ENSG00000237943 (1.4)	KIAA1109 (1.3)	CRNN (1.2)	FAM105A (1.2)	GPR182 (1.2)	IL1RL1 (1.2)	RORA (1.2)	MYO1A (1.1)	FAM105B (1.0)	GNA15 (1.0)	ZBTB10 (0.9)	ENSG00000251405 (0.9)	JAZF1 (0.8)	IL21 (0.8)	LINC00299 (0.8)	PA2G4 (0.8)	SHARPIN (0.7)	TMEM194A (0.7)	KRT24 (0.7)
ENSG00000158517	NCF1 PPI subnetwork	3.27e-4	<0.01	5	FALSE	FALSE	BACH2 (3.4)	ABI3 (3.3)	STAT6 (3.1)	PTPRC (3.0)	TNFAIP8 (2.7)	CTSW (2.7)	MUS81 (2.6)	ZPBP2 (2.5)	NSMCE1 (2.4)	TLR1 (2.3)	FMNL1 (2.3)	CFL1 (2.2)	PPPDE2 (2.2)	IL2 (2.2)	C11orf9 (2.1)	CD247 (2.0)	CSDC2 (1.9)	GNA15 (1.9)	IL21R (1.8)	GPR18 (1.8)	FAM105B (1.8)	S100A11 (1.8)	LPP (1.7)	IKZF3 (1.6)	TLR6 (1.6)	IL4R (1.6)	LRRC33 (1.5)	FAM105A (1.5)	S100A10 (1.5)	IL18RAP (1.5)	PA2G4 (1.4)	LINC00299 (1.4)	ENSG00000258442 (1.4)	ENSG00000228739 (1.3)	RUNX3 (1.3)	SMAD3 (1.3)	JAZF1 (1.3)	SHARPIN (1.3)	IL18R1 (1.2)	RUNX1 (1.2)	FNDC9 (1.2)	MAP3K14 (1.2)	NIPAL4 (1.1)
GO:0001772	immunological synapse	4.16e-4	<0.01	5	FALSE	FALSE	CD247 (7.7)	CTSW (7.2)	ITK (6.0)	ENSG00000237943 (4.7)	PTPRC (4.3)	GPR18 (4.0)	ABI3 (3.5)	CYFIP2 (3.3)	FMNL1 (3.2)	ADAM19 (2.9)	PPPDE2 (2.6)	RUNX3 (2.4)	IKZF3 (2.1)	IL18RAP (2.1)	CFL1 (2.0)	C11orf9 (2.0)	GATA3 (1.8)	IL18R1 (1.7)	LRRC33 (1.6)	RORA (1.6)	IL21R (1.5)	PMM1 (1.5)	GSDMB (1.5)	ABCB5 (1.5)	ENSG00000197308 (1.5)	BACH2 (1.4)	KRT24 (1.4)	TNFAIP8 (1.4)	ENSG00000251405 (1.4)	ZC3H7B (1.3)	LPP (1.3)	S100A10 (1.2)	GNA15 (1.2)	FAM105B (1.2)	TNFRSF8 (1.2)	ENSG00000234336 (1.2)	S100A11 (1.1)	CCDC134 (1.1)	CRNN (1.1)	ENSG00000223442 (1.1)	RUNX1 (1.1)	NAB2 (1.0)	TBL1XR1 (0.9)
ENSG00000117091	CD48 PPI subnetwork	7.81e-4	<0.01	5	FALSE	FALSE	IL18RAP (8.3)	CTSW (7.1)	IL18R1 (6.3)	CD247 (5.4)	GPR18 (5.0)	FAM105A (4.9)	ITK (4.8)	IL1RL1 (4.3)	ENSG00000248791 (4.1)	PTPRC (3.6)	RORA (3.5)	FAM105B (3.2)	RUNX3 (3.2)	CYFIP2 (3.1)	IL2 (2.9)	ABI3 (2.6)	BACH2 (2.4)	TNFSF4 (2.1)	TLR10 (1.9)	ENSG00000251405 (1.8)	ENSG00000237943 (1.8)	LINC00299 (1.7)	IKZF3 (1.7)	GATA3 (1.6)	GSDMB (1.5)	IL21R (1.5)	TGFBR1 (1.3)	TNFAIP8 (1.3)	IL33 (1.3)	SHARPIN (1.3)	GNA15 (1.2)	MEI1 (1.1)	RDH16 (1.1)	TNFRSF8 (1.1)	IL4R (1.1)	GPR183 (1.0)	PLXNC1 (1.0)	IQCH (1.0)	LRRC33 (1.0)	ABCB5 (1.0)	NSMCE1 (0.9)	IKZF4 (0.9)	PHF5A (0.8)
GO:0046631	alpha-beta T cell activation	4.09e-11	<0.01	6	FALSE	TRUE	ENSG00000251405 (3.5)	RUNX3 (3.5)	IL21R (3.3)	ENSG00000237943 (3.3)	FAM105B (3.1)	TNFSF4 (2.9)	ENSG00000258442 (2.8)	IKZF3 (2.8)	GPR18 (2.8)	CTSW (2.6)	BACH2 (2.5)	MAP3K14 (2.5)	CYFIP2 (2.4)	ADAM19 (2.4)	IKZF4 (2.3)	CD247 (2.3)	IL18RAP (2.3)	IL18R1 (2.3)	GPR183 (2.3)	ITK (2.2)	TNFRSF8 (2.1)	GATA3 (2.0)	GNA15 (1.9)	TLR10 (1.9)	TNFAIP8 (1.9)	ZBTB10 (1.9)	IL21 (1.8)	CLEC16A (1.8)	IL2 (1.8)	ENSG00000253519 (1.8)	PLXNC1 (1.8)	TLR6 (1.8)	RORA (1.7)	ENSG00000223442 (1.7)	CRNN (1.6)	PTPRC (1.6)	ENSG00000232170 (1.5)	IL4R (1.5)	FAM105A (1.5)	FLG (1.5)	MYO1A (1.5)	LRRC33 (1.5)	FMNL1 (1.4)
GO:0030098	lymphocyte differentiation	3e-09	<0.01	6	TRUE	FALSE	IKZF3 (3.9)	ENSG00000237943 (3.7)	TLR10 (3.7)	BACH2 (3.7)	ENSG00000223442 (3.5)	RUNX3 (3.2)	IL21R (3.2)	MAP3K14 (3.0)	TNFSF4 (3.0)	GPR18 (3.0)	ADAM19 (3.0)	GPR183 (2.8)	FMNL1 (2.7)	ITK (2.7)	CYFIP2 (2.7)	CD247 (2.6)	ABI3 (2.6)	GNA15 (2.6)	ENSG00000232170 (2.4)	GATA3 (2.3)	ENSG00000251405 (2.3)	IL21 (2.3)	STAT6 (2.2)	CTSW (2.2)	TNFRSF8 (2.1)	RORA (2.1)	RUNX1 (2.1)	ENSG00000253519 (2.0)	PLXNC1 (2.0)	IKZF4 (2.0)	RAD51B (1.9)	UBAC2 (1.9)	PTPRC (1.9)	LRRC33 (1.8)	IL2 (1.8)	IL18RAP (1.7)	TNFAIP8 (1.7)	FAM105B (1.7)	IL13 (1.7)	ENSG00000258442 (1.7)	NAB2 (1.6)	ENSG00000228739 (1.6)	IL18R1 (1.6)
GO:0030217	T cell differentiation	4.22e-9	<0.01	6	FALSE	FALSE	ENSG00000237943 (4.2)	BACH2 (3.9)	ENSG00000223442 (3.5)	ITK (3.3)	IL21R (3.3)	TNFSF4 (3.1)	CD247 (3.0)	RUNX3 (2.9)	IKZF3 (2.9)	ENSG00000251405 (2.9)	ADAM19 (2.8)	GATA3 (2.8)	CTSW (2.7)	MAP3K14 (2.7)	GPR18 (2.6)	GPR183 (2.6)	CYFIP2 (2.5)	ENSG00000253519 (2.4)	FMNL1 (2.4)	GNA15 (2.4)	IKZF4 (2.3)	TNFRSF8 (2.3)	FAM105B (2.3)	ENSG00000232170 (2.2)	IL21 (2.2)	IL18R1 (2.2)	IL18RAP (2.2)	UBAC2 (2.0)	GSDMB (2.0)	PRKRIR (2.0)	TLR10 (2.0)	ABI3 (1.9)	STAT6 (1.9)	IL13 (1.8)	RORA (1.8)	PTPRC (1.7)	TNFAIP8 (1.7)	IL2 (1.7)	IL4R (1.7)	PLXNC1 (1.7)	TSLP (1.6)	RAD51B (1.6)	ENSG00000255135 (1.6)
GO:0042113	B cell activation	1.04e-8	<0.01	6	FALSE	FALSE	TLR10 (6.0)	IKZF3 (4.1)	GPR18 (3.4)	BACH2 (3.2)	GPR183 (3.1)	IL21 (3.1)	TNFSF4 (3.0)	CYFIP2 (2.8)	IL21R (2.8)	GNA15 (2.7)	MAP3K14 (2.6)	ENSG00000237943 (2.5)	RUNX3 (2.5)	ABI3 (2.3)	ENSG00000253519 (2.3)	TLR6 (2.2)	TNFAIP8 (2.1)	PLXNC1 (2.1)	FAM105B (2.1)	RUNX1 (2.0)	TLR1 (2.0)	LRRC33 (1.8)	TNFRSF8 (1.8)	IL18RAP (1.8)	ENSG00000179428 (1.8)	IL18R1 (1.7)	ENSG00000223442 (1.7)	ADAM19 (1.7)	FMNL1 (1.7)	IL2 (1.6)	IKZF4 (1.6)	PTPRC (1.6)	TBL1XR1 (1.6)	IL13 (1.5)	KRT222 (1.4)	IL4R (1.3)	CLEC16A (1.3)	RORA (1.3)	CD247 (1.3)	UBAC2 (1.2)	ITK (1.2)	CCDC134 (1.2)	STAT6 (1.2)
GO:0002521	leukocyte differentiation	1.79e-8	<0.01	6	FALSE	FALSE	BACH2 (3.4)	ENSG00000237943 (3.4)	ENSG00000223442 (3.2)	TNFSF4 (3.1)	MAP3K14 (3.0)	GNA15 (3.0)	TLR10 (3.0)	IKZF3 (3.0)	GATA3 (3.0)	GPR183 (2.9)	RUNX3 (2.8)	FMNL1 (2.8)	IL13 (2.8)	ADAM19 (2.7)	ENSG00000232170 (2.6)	LRRC33 (2.5)	RUNX1 (2.5)	GPR18 (2.5)	ITK (2.5)	CYFIP2 (2.4)	IL21 (2.4)	ENSG00000251405 (2.4)	STAT6 (2.4)	IL21R (2.3)	CD247 (2.3)	CTSW (2.2)	IL2 (2.2)	TNFRSF8 (2.2)	TSLP (2.1)	ABI3 (2.0)	IL18RAP (2.0)	TNFAIP8 (2.0)	RAD51B (1.9)	ENSG00000253519 (1.9)	ENSG00000258442 (1.8)	IL18R1 (1.8)	PLXNC1 (1.7)	NAB2 (1.7)	PTPRC (1.6)	IL4R (1.6)	C5orf56 (1.6)	ORMDL3 (1.5)	ENSG00000228739 (1.5)
GO:0048534	hemopoietic or lymphoid organ development	521000000	<0.01	6	FALSE	FALSE	BACH2 (3.1)	ENSG00000237943 (3.1)	GNA15 (2.9)	ENSG00000223442 (2.9)	STAT6 (2.8)	RUNX3 (2.7)	GPR183 (2.7)	TNFSF4 (2.7)	IKZF3 (2.6)	MAP3K14 (2.6)	RUNX1 (2.6)	ADAM19 (2.5)	GATA3 (2.5)	IL13 (2.4)	ENSG00000253519 (2.3)	ENSG00000232170 (2.3)	GPR18 (2.2)	IL18R1 (2.2)	LRRC33 (2.1)	FMNL1 (2.1)	IL18RAP (2.1)	TNFAIP8 (2.1)	ENSG00000251405 (2.1)	ABI3 (2.1)	TBL1XR1 (2.1)	TLR10 (2.0)	TSLP (2.0)	IL21 (1.9)	ITK (1.9)	IL2 (1.9)	CTSW (1.9)	ZBTB39 (1.9)	NAB2 (1.9)	CD247 (1.8)	IKZF4 (1.8)	ORMDL3 (1.8)	IL21R (1.8)	ENSG00000258442 (1.7)	UBAC2 (1.7)	TNFRSF8 (1.7)	CYFIP2 (1.6)	RORA (1.5)	IL4R (1.5)
GO:0030097	hemopoiesis	8.96e-8	<0.01	6	FALSE	FALSE	BACH2 (3.1)	ENSG00000223442 (3.0)	GNA15 (2.8)	STAT6 (2.8)	GPR183 (2.7)	GATA3 (2.7)	TNFSF4 (2.7)	ENSG00000237943 (2.7)	MAP3K14 (2.7)	RUNX1 (2.6)	IKZF3 (2.5)	RUNX3 (2.5)	ADAM19 (2.5)	LRRC33 (2.4)	ENSG00000232170 (2.4)	FMNL1 (2.3)	IL18RAP (2.3)	IL13 (2.3)	IL18R1 (2.2)	ABI3 (2.1)	ENSG00000251405 (2.1)	IL21 (2.0)	GPR18 (2.0)	ENSG00000253519 (2.0)	TNFAIP8 (2.0)	ORMDL3 (1.9)	ITK (1.9)	TNFRSF8 (1.9)	CTSW (1.8)	CD247 (1.8)	CLEC16A (1.8)	CYFIP2 (1.8)	TSLP (1.8)	IL2 (1.8)	TLR10 (1.7)	UBAC2 (1.7)	RORA (1.7)	TBL1XR1 (1.7)	ENSG00000258442 (1.7)	IL4R (1.6)	IL21R (1.6)	NAB2 (1.6)	RAD51B (1.6)
GO:0030183	B cell differentiation	2.45e-6	<0.01	6	FALSE	FALSE	TLR10 (4.7)	IKZF3 (3.3)	RUNX1 (3.0)	GNA15 (2.8)	MUS81 (2.6)	ABI3 (2.6)	CYFIP2 (2.5)	BACH2 (2.4)	ENSG00000228739 (2.4)	FMNL1 (2.3)	GPR18 (2.3)	LRRC33 (2.2)	MAP3K14 (2.1)	STAT6 (1.9)	RAD51B (1.8)	ENSG00000253519 (1.7)	TNFSF4 (1.7)	GPR183 (1.7)	C5orf56 (1.7)	RUNX3 (1.6)	IL21R (1.5)	ENSG00000179428 (1.5)	ENSG00000237943 (1.4)	TLR1 (1.4)	PTPRC (1.4)	UBAC2 (1.3)	IL21 (1.2)	LINC00299 (1.2)	TLR6 (1.2)	TNFAIP8 (1.2)	PLXNC1 (1.2)	CLEC16A (1.2)	ENSG00000223442 (1.1)	FAM105B (1.1)	ORMDL3 (1.1)	TBL1XR1 (1.1)	ITGB8 (1.0)	MYO1A (1.0)	TNFRSF8 (1.0)	ADAM19 (0.9)	SHARPIN (0.8)	AAGAB (0.8)	FLG2 (0.8)
GO:0033077	T cell differentiation in thymus	7.08e-5	<0.01	6	FALSE	FALSE	ENSG00000237943 (3.4)	RAD51B (3.3)	GSDMB (2.6)	ENSG00000223442 (2.6)	BACH2 (2.4)	TMEM232 (2.4)	TLR10 (2.4)	ITK (2.4)	FMNL1 (2.3)	ENSG00000253519 (2.2)	GATA3 (2.1)	CD247 (2.0)	STAT6 (2.0)	CTSW (1.8)	GNA15 (1.8)	IKZF3 (1.8)	IKZF4 (1.7)	TNFSF4 (1.7)	IL21R (1.6)	CYFIP2 (1.6)	ORMDL3 (1.6)	MAP3K14 (1.5)	CCDC134 (1.4)	TBL1XR1 (1.4)	ABI3 (1.4)	RORA (1.3)	ENSG00000228739 (1.3)	GPR183 (1.3)	PLXNC1 (1.3)	ADAM19 (1.3)	RUNX1 (1.2)	ENSG00000251405 (1.2)	TNFRSF8 (1.2)	ENSG00000232170 (1.1)	RUNX3 (1.1)	PTPRC (1.1)	IL18R1 (1.1)	MYO1A (1.0)	KIAA1109 (1.0)	TNFAIP8 (1.0)	PRKRIR (1.0)	CLEC16A (1.0)	ENSG00000255135 (0.9)
GO:0050671	positive regulation of lymphocyte proliferation	4.81e-11	<0.01	7	FALSE	TRUE	TNFSF4 (3.7)	ENSG00000237943 (3.6)	IL21 (3.2)	IL13 (3.2)	IKZF4 (3.2)	ITGB8 (3.1)	IL2 (2.9)	ENSG00000251405 (2.8)	ADAM19 (2.7)	RUNX3 (2.7)	ENSG00000223442 (2.6)	IKZF3 (2.4)	CLEC16A (2.3)	GPR18 (2.3)	MAP3K14 (2.2)	TNFRSF8 (2.2)	GPR183 (2.2)	GNA15 (2.1)	PLXNC1 (2.0)	ENSG00000253519 (2.0)	UBAC2 (1.9)	FAM105B (1.9)	CRNN (1.9)	GPR182 (1.9)	IL18R1 (1.9)	TLR6 (1.9)	NDFIP1 (1.9)	IL18RAP (1.8)	TSLP (1.8)	CCDC134 (1.8)	TLR10 (1.7)	CYFIP2 (1.7)	TNFAIP8 (1.7)	KRT222 (1.7)	IL4R (1.7)	DEXI (1.6)	ENSG00000245888 (1.6)	IL21R (1.6)	ITK (1.6)	ENSG00000258442 (1.6)	LINC00299 (1.6)	BACH2 (1.6)	ENSG00000179428 (1.5)
GO:0042102	positive regulation of T cell proliferation	6.78e-11	<0.01	7	FALSE	FALSE	ENSG00000237943 (4.0)	TNFSF4 (3.5)	ENSG00000251405 (3.1)	ADAM19 (2.7)	IL21 (2.7)	CRNN (2.7)	IKZF4 (2.6)	RUNX3 (2.6)	ITGB8 (2.6)	IL13 (2.6)	ENSG00000223442 (2.5)	IL2 (2.5)	GPR182 (2.4)	IKZF3 (2.4)	PLXNC1 (2.3)	ENSG00000258442 (2.3)	UBAC2 (2.2)	NDFIP1 (2.2)	IL18R1 (2.1)	PRKRIR (2.0)	GPR183 (2.0)	CLEC16A (1.9)	TNFRSF8 (1.9)	GPR18 (1.9)	ENSG00000253519 (1.8)	MEI1 (1.8)	CTSW (1.8)	CCDC134 (1.8)	TNFAIP8 (1.8)	ENSG00000245888 (1.8)	ENSG00000179428 (1.7)	MAP3K14 (1.7)	IL21R (1.7)	GATA3 (1.7)	CYFIP2 (1.6)	DEXI (1.6)	RORA (1.6)	GNA15 (1.6)	IL18RAP (1.6)	IL33 (1.5)	FAM105B (1.5)	C5orf56 (1.5)	ITK (1.5)
GO:0032946	positive regulation of mononuclear cell proliferation	1.12e-10	<0.01	7	FALSE	FALSE	TNFSF4 (3.6)	ENSG00000237943 (3.6)	IL13 (3.3)	IKZF4 (3.2)	IL21 (3.2)	ITGB8 (3.1)	ENSG00000251405 (3.0)	IL2 (2.9)	ADAM19 (2.6)	RUNX3 (2.6)	ENSG00000223442 (2.6)	CLEC16A (2.3)	IKZF3 (2.3)	MAP3K14 (2.2)	GPR18 (2.2)	ENSG00000253519 (2.1)	TNFRSF8 (2.1)	GNA15 (2.1)	GPR182 (2.1)	GPR183 (2.1)	TLR6 (2.0)	IL18R1 (1.9)	TSLP (1.9)	IL18RAP (1.9)	CRNN (1.9)	PLXNC1 (1.9)	FAM105B (1.9)	UBAC2 (1.8)	ENSG00000245888 (1.8)	NDFIP1 (1.8)	KRT222 (1.8)	CCDC134 (1.8)	ENSG00000258442 (1.7)	TNFAIP8 (1.7)	IL4R (1.7)	TLR10 (1.7)	CYFIP2 (1.7)	DEXI (1.6)	ITK (1.6)	LRRC33 (1.5)	IL21R (1.5)	BACH2 (1.5)	CTSW (1.5)
GO:0042129	regulation of T cell proliferation	1.26e-10	<0.01	7	FALSE	FALSE	ENSG00000251405 (3.5)	TNFSF4 (3.5)	ENSG00000237943 (3.1)	ADAM19 (3.0)	IL21 (2.9)	IKZF3 (2.9)	IL2 (2.7)	C5orf56 (2.5)	ENSG00000223442 (2.5)	RUNX3 (2.4)	IL18R1 (2.4)	IL13 (2.3)	ITGB8 (2.3)	CRNN (2.2)	PLXNC1 (2.1)	ENSG00000253519 (2.1)	ENSG00000258442 (2.0)	GPR183 (2.0)	GPR182 (1.9)	TNFAIP8 (1.9)	UBAC2 (1.8)	IKZF4 (1.8)	IL21R (1.8)	TNFRSF8 (1.7)	CCDC134 (1.7)	GPR18 (1.7)	CTSW (1.7)	TSLP (1.7)	NDFIP1 (1.6)	LINC00299 (1.6)	MEI1 (1.5)	NIPAL4 (1.5)	FAM105B (1.5)	TBL1XR1 (1.5)	GSDMB (1.5)	ENSG00000228739 (1.5)	MAP3K14 (1.5)	CYFIP2 (1.4)	GNA15 (1.4)	ITK (1.4)	ENSG00000232170 (1.4)	PTPRC (1.4)	CD247 (1.4)
GO:0042098	T cell proliferation	2.06e-10	<0.01	7	FALSE	FALSE	TNFSF4 (3.5)	ENSG00000237943 (3.3)	IKZF3 (3.2)	IL21 (3.1)	ENSG00000251405 (2.9)	IL2 (2.9)	ENSG00000223442 (2.7)	ADAM19 (2.7)	RUNX3 (2.6)	GPR182 (2.6)	IL18R1 (2.6)	IL13 (2.6)	ENSG00000253519 (2.5)	TNFRSF8 (2.5)	PLXNC1 (2.4)	ENSG00000258442 (2.4)	IKZF4 (2.2)	CTSW (2.1)	IL21R (2.1)	GPR183 (2.0)	GNA15 (2.0)	TNFAIP8 (2.0)	ITGB8 (1.9)	C5orf56 (1.9)	GPR18 (1.9)	CYFIP2 (1.9)	LINC00299 (1.9)	NIPAL4 (1.8)	LRRC33 (1.8)	IL18RAP (1.7)	MEI1 (1.7)	FAM105B (1.7)	ITK (1.7)	CCDC134 (1.7)	PTPRC (1.6)	ENSG00000245888 (1.6)	CRNN (1.6)	TLR10 (1.6)	ENSG00000248791 (1.5)	CD247 (1.5)	NDFIP1 (1.5)	FAM105A (1.5)	ENSG00000232170 (1.5)
GO:0050670	regulation of lymphocyte proliferation	4.03e-10	<0.01	7	FALSE	FALSE	TNFSF4 (3.7)	IL21 (3.5)	ADAM19 (3.2)	IKZF3 (3.0)	RUNX3 (3.0)	IKZF4 (3.0)	IL2 (2.9)	ENSG00000237943 (2.9)	IL13 (2.9)	ENSG00000251405 (2.7)	ITGB8 (2.7)	TSLP (2.6)	GPR183 (2.5)	IL18R1 (2.3)	ENSG00000223442 (2.3)	TLR10 (2.2)	GPR18 (2.1)	TNFRSF8 (2.1)	C5orf56 (2.1)	ENSG00000253519 (2.1)	KRT222 (2.1)	MAP3K14 (2.0)	PLXNC1 (2.0)	GNA15 (2.0)	TLR1 (1.9)	TNFAIP8 (1.9)	FAM105B (1.9)	CCDC134 (1.8)	LRRC33 (1.8)	TLR6 (1.8)	IL21R (1.8)	CYFIP2 (1.7)	TBL1XR1 (1.7)	IL18RAP (1.6)	LINC00299 (1.6)	NIPAL4 (1.6)	ITK (1.6)	CTSW (1.6)	CRNN (1.6)	UBAC2 (1.5)	ABI3 (1.5)	IL4R (1.5)	CD247 (1.5)
GO:0070665	positive regulation of leukocyte proliferation	5.42e-10	<0.01	7	FALSE	FALSE	TNFSF4 (3.6)	ENSG00000237943 (3.5)	IL13 (3.2)	IKZF4 (3.2)	ITGB8 (3.2)	IL21 (3.2)	ENSG00000251405 (2.9)	IL2 (2.8)	ADAM19 (2.7)	RUNX3 (2.5)	ENSG00000223442 (2.5)	CLEC16A (2.3)	ENSG00000253519 (2.2)	GPR18 (2.2)	MAP3K14 (2.1)	GPR182 (2.1)	IKZF3 (2.1)	GPR183 (2.0)	TNFRSF8 (2.0)	GNA15 (2.0)	ENSG00000245888 (2.0)	TSLP (2.0)	IL18R1 (2.0)	KRT222 (1.9)	FAM105B (1.9)	PLXNC1 (1.9)	IL18RAP (1.9)	CRNN (1.8)	NDFIP1 (1.8)	TLR6 (1.8)	TNFAIP8 (1.8)	CCDC134 (1.8)	UBAC2 (1.7)	IL4R (1.7)	ENSG00000258442 (1.7)	CYFIP2 (1.7)	DEXI (1.7)	ITK (1.6)	TLR10 (1.6)	PRKRIR (1.6)	IL21R (1.5)	MEI1 (1.5)	CTSW (1.5)
GO:0032944	regulation of mononuclear cell proliferation	7.2e-10	<0.01	7	TRUE	FALSE	TNFSF4 (3.6)	IL21 (3.5)	ADAM19 (3.1)	IKZF4 (3.0)	ENSG00000251405 (2.9)	IL13 (2.9)	IKZF3 (2.9)	IL2 (2.9)	RUNX3 (2.9)	ENSG00000237943 (2.9)	ITGB8 (2.7)	TSLP (2.7)	GPR183 (2.4)	IL18R1 (2.4)	ENSG00000223442 (2.2)	ENSG00000253519 (2.2)	TLR10 (2.2)	KRT222 (2.1)	C5orf56 (2.1)	MAP3K14 (2.1)	GPR18 (2.1)	TNFRSF8 (2.1)	GNA15 (2.0)	PLXNC1 (1.9)	TNFAIP8 (1.9)	TLR6 (1.9)	TLR1 (1.9)	LRRC33 (1.9)	FAM105B (1.8)	CCDC134 (1.8)	TBL1XR1 (1.7)	IL21R (1.7)	IL18RAP (1.7)	CYFIP2 (1.7)	NIPAL4 (1.6)	ITK (1.6)	CTSW (1.6)	ENSG00000258442 (1.6)	CRNN (1.6)	IL4R (1.5)	ABI3 (1.5)	LINC00299 (1.5)	CD247 (1.5)
GO:0046651	lymphocyte proliferation	3.81e-9	<0.01	7	FALSE	FALSE	TNFSF4 (3.9)	IL21 (3.3)	IKZF3 (3.2)	ENSG00000237943 (3.1)	TLR10 (2.9)	ADAM19 (2.9)	IL2 (2.8)	ENSG00000253519 (2.8)	IL13 (2.8)	IKZF4 (2.7)	RUNX3 (2.7)	TNFRSF8 (2.6)	GPR183 (2.6)	GNA15 (2.5)	CYFIP2 (2.4)	GPR18 (2.4)	ENSG00000251405 (2.3)	PLXNC1 (2.3)	IL18R1 (2.3)	IL18RAP (2.3)	C5orf56 (2.2)	TSLP (2.2)	LRRC33 (2.2)	IL21R (2.1)	ITGB8 (2.0)	ENSG00000223442 (2.0)	TNFAIP8 (2.0)	CTSW (2.0)	MAP3K14 (1.9)	TLR1 (1.9)	CCDC134 (1.9)	BACH2 (1.8)	ABI3 (1.8)	ITK (1.8)	NIPAL4 (1.8)	FAM105B (1.8)	GPR182 (1.8)	KRT222 (1.7)	TLR6 (1.7)	PTPRC (1.7)	LINC00299 (1.7)	ENSG00000258442 (1.6)	CD247 (1.6)
GO:0070663	regulation of leukocyte proliferation	4.06e-9	<0.01	7	FALSE	FALSE	TNFSF4 (3.6)	IL21 (3.4)	ADAM19 (3.1)	IKZF4 (3.0)	RUNX3 (2.9)	ENSG00000251405 (2.9)	IL13 (2.9)	ITGB8 (2.8)	IL2 (2.8)	ENSG00000237943 (2.8)	IKZF3 (2.8)	TSLP (2.7)	IL18R1 (2.5)	GPR183 (2.4)	ENSG00000253519 (2.4)	KRT222 (2.3)	ENSG00000223442 (2.1)	TLR10 (2.1)	TNFAIP8 (2.1)	C5orf56 (2.0)	MAP3K14 (2.0)	GPR18 (2.0)	PLXNC1 (2.0)	TNFRSF8 (2.0)	FAM105B (1.9)	GNA15 (1.9)	CCDC134 (1.9)	LRRC33 (1.8)	TLR6 (1.8)	TLR1 (1.8)	IL18RAP (1.7)	IL21R (1.7)	CYFIP2 (1.7)	CTSW (1.6)	TBL1XR1 (1.6)	ITK (1.6)	ENSG00000258442 (1.6)	MYO1A (1.5)	CRNN (1.5)	IL4R (1.5)	GPR182 (1.5)	CD247 (1.5)	ABI3 (1.5)
GO:0032943	mononuclear cell proliferation	7.55e-9	<0.01	7	FALSE	FALSE	TNFSF4 (3.8)	IL21 (3.3)	ENSG00000237943 (3.1)	IKZF3 (3.1)	ENSG00000253519 (3.0)	IL13 (2.8)	ADAM19 (2.8)	TLR10 (2.8)	IL2 (2.7)	IKZF4 (2.6)	RUNX3 (2.5)	TNFRSF8 (2.5)	GPR183 (2.4)	GNA15 (2.4)	IL18R1 (2.4)	ENSG00000251405 (2.3)	IL18RAP (2.3)	TSLP (2.3)	GPR18 (2.3)	LRRC33 (2.2)	CYFIP2 (2.2)	C5orf56 (2.2)	PLXNC1 (2.1)	MAP3K14 (2.0)	ITGB8 (2.0)	CTSW (2.0)	IL21R (2.0)	TNFAIP8 (1.9)	ABI3 (1.9)	ENSG00000223442 (1.9)	GPR182 (1.9)	CCDC134 (1.9)	KRT222 (1.9)	TLR1 (1.8)	BACH2 (1.8)	ITK (1.8)	TLR6 (1.8)	FAM105B (1.7)	NIPAL4 (1.7)	PTPRC (1.7)	CD247 (1.6)	ENSG00000258442 (1.6)	MEI1 (1.5)
GO:0070661	leukocyte proliferation	7.01e-8	<0.01	7	FALSE	FALSE	TNFSF4 (3.8)	ENSG00000237943 (3.5)	ENSG00000253519 (3.3)	IL21 (3.1)	ADAM19 (2.9)	IL13 (2.8)	TLR10 (2.8)	IKZF3 (2.8)	RUNX3 (2.8)	IL2 (2.7)	IL18R1 (2.5)	TSLP (2.5)	IKZF4 (2.5)	GPR183 (2.4)	TNFRSF8 (2.4)	ENSG00000251405 (2.4)	LRRC33 (2.3)	GNA15 (2.3)	C5orf56 (2.3)	IL18RAP (2.3)	PLXNC1 (2.3)	CYFIP2 (2.2)	GPR18 (2.1)	TNFAIP8 (2.1)	CTSW (2.0)	KRT222 (1.9)	MAP3K14 (1.9)	ITGB8 (1.9)	GPR182 (1.9)	CCDC134 (1.9)	ABI3 (1.8)	TLR6 (1.8)	ENSG00000223442 (1.8)	IL21R (1.8)	ITK (1.8)	ENSG00000245888 (1.8)	BACH2 (1.8)	FAM105B (1.7)	TLR1 (1.7)	MEI1 (1.7)	PTPRC (1.6)	CD247 (1.6)	MYO1A (1.6)
GO:0002697	regulation of immune effector process	5.37e-11	<0.01	8	FALSE	TRUE	IL21 (3.4)	TNFRSF8 (3.1)	IL2 (3.1)	TNFSF4 (3.0)	ENSG00000251405 (2.9)	IL13 (2.9)	ENSG00000223442 (2.8)	IKZF3 (2.7)	CTSW (2.5)	IL18RAP (2.5)	IL18R1 (2.4)	FAM105B (2.4)	ADAM19 (2.3)	FMNL1 (2.3)	JAZF1 (2.3)	GNA15 (2.2)	IL21R (2.2)	ENSG00000245888 (2.2)	MAP3K14 (2.1)	RUNX3 (2.1)	TSLP (2.1)	GPR18 (2.1)	CCDC134 (2.0)	ITK (2.0)	NDFIP1 (2.0)	ITGB8 (2.0)	IKZF4 (2.0)	GPR183 (1.9)	LRRC33 (1.9)	IL4R (1.8)	ENSG00000237943 (1.7)	STAT6 (1.7)	BACH2 (1.7)	ABI3 (1.6)	CD247 (1.6)	TNFAIP8 (1.6)	PTPRC (1.5)	IL6 (1.4)	GATA3 (1.4)	ORMDL3 (1.4)	SHARPIN (1.4)	C5orf56 (1.4)	ENSG00000179428 (1.4)
GO:0002706	regulation of lymphocyte mediated immunity	6.99e-10	<0.01	8	TRUE	FALSE	IL2 (3.8)	IL21 (3.5)	IKZF3 (3.5)	ENSG00000237943 (3.3)	LINC00299 (2.9)	TNFSF4 (2.9)	IL13 (2.8)	IL18R1 (2.8)	CTSW (2.7)	IL18RAP (2.6)	DEXI (2.6)	ENSG00000223442 (2.5)	IL21R (2.5)	GPR18 (2.5)	FAM105B (2.5)	ITGB8 (2.5)	MEI1 (2.5)	NDFIP1 (2.3)	JAZF1 (2.3)	RUNX3 (2.2)	ZPBP2 (2.2)	RORA (2.1)	GPR183 (2.1)	CCDC134 (2.1)	TMEM194A (1.9)	MAP3K14 (1.9)	ITK (1.8)	TNFRSF8 (1.7)	BACH2 (1.7)	ADAM19 (1.7)	UBAC2 (1.7)	IKZF4 (1.6)	CD247 (1.6)	MUS81 (1.6)	C5orf56 (1.6)	TNFAIP8 (1.5)	GATA3 (1.3)	CYFIP2 (1.3)	CLEC16A (1.3)	ENSG00000228739 (1.3)	CRNN (1.2)	FLG (1.2)	FMNL1 (1.2)
GO:0002819	regulation of adaptive immune response	1.35e-9	<0.01	8	FALSE	FALSE	IL18R1 (3.5)	GPR183 (3.2)	TNFSF4 (3.2)	IL21R (3.1)	LINC00299 (3.0)	CCDC134 (2.9)	FAM105B (2.8)	IL21 (2.7)	IKZF3 (2.7)	ITGB8 (2.7)	GPR18 (2.6)	IL18RAP (2.6)	RUNX3 (2.6)	ADAM19 (2.4)	ZPBP2 (2.4)	ENSG00000223442 (2.3)	IL2 (2.3)	IL13 (2.1)	TLR10 (2.1)	TLR1 (2.1)	MAP3K14 (2.0)	ENSG00000228739 (2.0)	TNFAIP8 (1.9)	ZBTB10 (1.8)	TMEM194A (1.8)	CTSW (1.7)	TNFRSF8 (1.7)	GNA15 (1.6)	FLG2 (1.6)	IKZF4 (1.6)	CLEC16A (1.6)	ENSG00000237943 (1.5)	DEXI (1.5)	IL6 (1.4)	PTPRC (1.4)	ITK (1.4)	NIPAL4 (1.4)	BACH2 (1.4)	FLG (1.4)	RORA (1.3)	ABI3 (1.3)	C5orf56 (1.3)	TSLP (1.2)
GO:0002703	regulation of leukocyte mediated immunity	2.71e-9	<0.01	8	FALSE	FALSE	IL21 (3.4)	IL2 (3.3)	IL18RAP (3.0)	LINC00299 (2.9)	IKZF3 (2.9)	IL18R1 (2.9)	ENSG00000223442 (2.8)	ENSG00000237943 (2.8)	CTSW (2.8)	MEI1 (2.8)	TNFSF4 (2.8)	IL13 (2.8)	CCDC134 (2.4)	ITGB8 (2.3)	GPR18 (2.2)	FAM105B (2.2)	GPR183 (1.9)	IL21R (1.9)	RUNX3 (1.9)	DEXI (1.9)	FAM105A (1.8)	JAZF1 (1.8)	MAP3K14 (1.8)	RORA (1.8)	ZPBP2 (1.8)	IKZF4 (1.8)	CRNN (1.8)	ABI3 (1.7)	TNFRSF8 (1.7)	CYFIP2 (1.7)	C5orf56 (1.7)	ENSG00000245888 (1.7)	FMNL1 (1.6)	ITK (1.6)	NDFIP1 (1.5)	GNA15 (1.5)	ADAM19 (1.5)	IL4R (1.5)	CD247 (1.5)	TMEM194A (1.3)	ENSG00000251405 (1.3)	MUS81 (1.3)	BACH2 (1.3)
GO:0002822	regulation of adaptive immune response based on somatic recombination of immune receptors built from immunoglobulin superfamily domains	5.47e-9	<0.01	8	FALSE	FALSE	IL18R1 (3.4)	LINC00299 (3.3)	TNFSF4 (3.1)	IL21R (2.9)	GPR183 (2.9)	CCDC134 (2.8)	IKZF3 (2.8)	IL21 (2.7)	IL18RAP (2.7)	FAM105B (2.6)	GPR18 (2.6)	ITGB8 (2.5)	ZPBP2 (2.5)	RUNX3 (2.4)	ENSG00000223442 (2.3)	IL2 (2.3)	ADAM19 (2.2)	TLR10 (2.2)	IL13 (2.2)	ENSG00000228739 (2.0)	TLR1 (2.0)	TMEM194A (1.9)	MAP3K14 (1.9)	CTSW (1.8)	TNFAIP8 (1.8)	FLG2 (1.8)	DEXI (1.7)	IKZF4 (1.6)	TNFRSF8 (1.6)	GNA15 (1.6)	CLEC16A (1.5)	ZBTB10 (1.5)	BACH2 (1.5)	IL6 (1.4)	FLG (1.4)	C5orf56 (1.4)	NIPAL4 (1.4)	TSLP (1.3)	ENSG00000237943 (1.3)	MEI1 (1.3)	ABI3 (1.3)	ENSG00000251405 (1.3)	ITK (1.3)
GO:0002712	regulation of B cell mediated immunity	2.02e-7	<0.01	8	FALSE	FALSE	IL21 (4.5)	IL2 (4.0)	IKZF3 (3.8)	IL13 (3.5)	IL18R1 (3.4)	GPR183 (3.3)	ENSG00000223442 (3.3)	IL21R (3.0)	LINC00299 (2.9)	ENSG00000237943 (2.5)	ZPBP2 (2.3)	IL18RAP (2.3)	TLR10 (2.3)	DEXI (2.3)	FAM105B (2.1)	JAZF1 (2.0)	IKZF4 (2.0)	WDR69 (2.0)	RORA (1.9)	CLEC16A (1.9)	GPR18 (1.9)	ITGB8 (1.7)	TNFSF4 (1.7)	TLR1 (1.7)	LRRC33 (1.6)	BACH2 (1.6)	ADAM19 (1.5)	ITK (1.5)	NDFIP1 (1.5)	IL4R (1.5)	TMEM194A (1.5)	MAP3K14 (1.5)	TNFAIP8 (1.5)	MUS81 (1.4)	CTSW (1.3)	NAB2 (1.3)	GNA15 (1.3)	TNFRSF8 (1.2)	ENSG00000228739 (1.1)	GATA3 (1.1)	RUNX3 (1.1)	ENSG00000253519 (1.1)	CD247 (1.0)
GO:0002889	regulation of immunoglobulin mediated immune response	2.73e-7	<0.01	8	FALSE	FALSE	IL21 (4.6)	IL2 (4.1)	IKZF3 (3.7)	IL13 (3.6)	IL18R1 (3.5)	ENSG00000223442 (3.4)	GPR183 (3.2)	IL21R (3.0)	LINC00299 (2.9)	ENSG00000237943 (2.6)	DEXI (2.4)	IL18RAP (2.4)	JAZF1 (2.2)	FAM105B (2.1)	ZPBP2 (2.1)	RORA (2.0)	IKZF4 (2.0)	WDR69 (2.0)	CLEC16A (1.9)	GPR18 (1.8)	ITGB8 (1.7)	NDFIP1 (1.7)	ADAM19 (1.7)	TLR10 (1.6)	TNFSF4 (1.6)	ITK (1.6)	TMEM194A (1.5)	IL4R (1.5)	MAP3K14 (1.5)	TLR1 (1.4)	BACH2 (1.4)	CTSW (1.4)	LRRC33 (1.4)	TNFAIP8 (1.3)	MUS81 (1.3)	NAB2 (1.3)	TNFRSF8 (1.2)	ENSG00000253519 (1.2)	GATA3 (1.2)	CD247 (1.1)	RUNX3 (1.1)	ENSG00000228739 (1.1)	STAT6 (1.1)
GO:0002699	positive regulation of immune effector process	4.44e-7	<0.01	8	FALSE	FALSE	IL21 (3.1)	IL2 (3.1)	TNFSF4 (3.0)	ENSG00000223442 (3.0)	IKZF3 (2.5)	MAP3K14 (2.5)	ENSG00000245888 (2.5)	IL13 (2.4)	IL18RAP (2.4)	TSLP (2.3)	IKZF4 (2.2)	IL21R (2.2)	ENSG00000237943 (2.2)	IL18R1 (2.2)	FAM105B (2.0)	GPR183 (2.0)	IL4R (2.0)	GPR18 (1.9)	ADAM19 (1.9)	ITGB8 (1.9)	C5orf56 (1.9)	RUNX3 (1.9)	TNFRSF8 (1.8)	CCDC134 (1.8)	TLR6 (1.7)	ENSG00000179428 (1.6)	TLR1 (1.6)	CTSW (1.6)	MEI1 (1.5)	CRNN (1.5)	LRRC33 (1.5)	TNFAIP8 (1.5)	JAZF1 (1.4)	IL6 (1.4)	ENSG00000234336 (1.3)	FMNL1 (1.3)	CLEC16A (1.3)	GSDMB (1.2)	ITK (1.2)	GNA15 (1.2)	NDFIP1 (1.2)	RORA (1.2)	NSMCE1 (1.2)
GO:0002705	positive regulation of leukocyte mediated immunity	7.91e-6	<0.01	8	FALSE	FALSE	ENSG00000237943 (3.4)	MEI1 (3.3)	IL2 (3.1)	IKZF4 (2.5)	ENSG00000245888 (2.5)	TNFSF4 (2.4)	IKZF3 (2.4)	C5orf56 (2.4)	ITGB8 (2.4)	ENSG00000223442 (2.3)	IL21R (2.3)	CTSW (2.3)	TNFRSF8 (2.1)	RUNX3 (2.0)	IL18R1 (2.0)	ZPBP2 (1.9)	GPR18 (1.9)	CCDC134 (1.8)	RORA (1.8)	MAP3K14 (1.8)	FAM105B (1.8)	LINC00299 (1.7)	DEXI (1.7)	NDFIP1 (1.7)	CRNN (1.7)	FLG (1.6)	IL13 (1.6)	GATA3 (1.6)	ADAM19 (1.6)	IL21 (1.5)	IL18RAP (1.4)	ENSG00000251405 (1.2)	JAZF1 (1.2)	ITK (1.2)	TMEM194A (1.2)	MUS81 (1.2)	PLXNC1 (1.1)	ABI3 (1.1)	TNFAIP8 (1.1)	UBAC2 (1.1)	IL4R (1.1)	GPR183 (1.1)	SUOX (1.0)
GO:0002708	positive regulation of lymphocyte mediated immunity	7.91e-6	<0.01	8	FALSE	FALSE	ENSG00000237943 (3.4)	MEI1 (3.3)	IL2 (3.1)	IKZF4 (2.5)	ENSG00000245888 (2.5)	TNFSF4 (2.4)	IKZF3 (2.4)	C5orf56 (2.4)	ITGB8 (2.4)	ENSG00000223442 (2.3)	IL21R (2.3)	CTSW (2.3)	TNFRSF8 (2.1)	RUNX3 (2.0)	IL18R1 (2.0)	ZPBP2 (1.9)	GPR18 (1.9)	CCDC134 (1.8)	RORA (1.8)	MAP3K14 (1.8)	FAM105B (1.8)	LINC00299 (1.7)	DEXI (1.7)	NDFIP1 (1.7)	CRNN (1.7)	FLG (1.6)	IL13 (1.6)	GATA3 (1.6)	ADAM19 (1.6)	IL21 (1.5)	IL18RAP (1.4)	ENSG00000251405 (1.2)	JAZF1 (1.2)	ITK (1.2)	TMEM194A (1.2)	MUS81 (1.2)	PLXNC1 (1.1)	ABI3 (1.1)	TNFAIP8 (1.1)	UBAC2 (1.1)	IL4R (1.1)	GPR183 (1.1)	SUOX (1.0)
GO:0002821	positive regulation of adaptive immune response	3.4e-4	<0.01	8	FALSE	FALSE	MEI1 (2.8)	ITGB8 (2.8)	ENSG00000245888 (2.6)	C5orf56 (2.5)	ENSG00000248791 (2.3)	IKZF4 (2.2)	TLR1 (2.2)	RUNX3 (2.1)	IL18R1 (2.1)	LINC00299 (2.1)	CCDC134 (2.1)	ENSG00000237943 (2.1)	CTSW (2.0)	ADAM19 (1.9)	GPR18 (1.8)	ENSG00000251405 (1.8)	FAM105B (1.8)	GPR183 (1.7)	FLG (1.7)	IKZF3 (1.7)	TNFSF4 (1.7)	IL21R (1.6)	MAP3K14 (1.6)	ABI3 (1.6)	ZPBP2 (1.5)	PPPDE2 (1.5)	ENSG00000228739 (1.5)	IL2 (1.4)	SEC61B (1.4)	CRNN (1.4)	FAM105A (1.3)	SUOX (1.3)	FLG2 (1.2)	ZBTB10 (1.2)	TNFAIP8 (1.2)	TMEM194A (1.2)	TNFRSF8 (1.1)	IL18RAP (1.1)	GATA3 (1.1)	UBAC2 (1.1)	ENSG00000223442 (1.1)	UBAC2-AS1 (1.0)	TLR6 (1.0)
GO:0002824	positive regulation of adaptive immune response based on somatic recombination of immune receptors built from immunoglobulin superfamily domains	9.42e-4	<0.01	8	FALSE	FALSE	MEI1 (2.8)	ITGB8 (2.7)	ENSG00000245888 (2.6)	C5orf56 (2.4)	RUNX3 (2.2)	TLR1 (2.2)	IKZF4 (2.2)	CCDC134 (2.1)	IL18R1 (2.1)	CTSW (2.0)	LINC00299 (2.0)	ENSG00000248791 (2.0)	ENSG00000237943 (1.9)	ADAM19 (1.9)	ENSG00000251405 (1.8)	GPR18 (1.8)	IKZF3 (1.7)	FAM105B (1.7)	TNFSF4 (1.7)	GPR183 (1.7)	FLG (1.7)	ZPBP2 (1.7)	ABI3 (1.6)	IL21R (1.6)	MAP3K14 (1.4)	IL2 (1.4)	CRNN (1.4)	SEC61B (1.4)	PPPDE2 (1.3)	TNFRSF8 (1.3)	ENSG00000228739 (1.3)	FLG2 (1.2)	IL18RAP (1.2)	ENSG00000223442 (1.2)	SUOX (1.2)	TMEM194A (1.1)	ZBTB10 (1.1)	TNFAIP8 (1.1)	GNA15 (1.1)	UBAC2-AS1 (1.1)	FAM105A (1.0)	TLR6 (1.0)	GATA3 (1.0)
MP:0002391	abnormal Peyer's patch germinal center morphology	2.16e-10	<0.01	9	FALSE	TRUE	GPR18 (5.7)	IL21R (5.1)	GPR183 (4.6)	IL2 (4.2)	IL4R (4.2)	TLR10 (3.8)	IKZF3 (3.8)	BACH2 (3.6)	IL21 (3.6)	MAP3K14 (3.5)	IL18R1 (3.5)	TLR6 (3.3)	TLR1 (2.9)	PTPRC (2.8)	CD247 (2.6)	ITK (2.6)	RORA (2.6)	STAT6 (2.4)	IKZF4 (2.3)	CYFIP2 (2.2)	FMNL1 (2.2)	IL18RAP (2.1)	SMAD3 (2.1)	RUNX3 (2.0)	IL6 (2.0)	ENSG00000248791 (2.0)	UBAC2-AS1 (2.0)	PLXNC1 (1.9)	IL13 (1.9)	CTSW (1.9)	ENSG00000228739 (1.8)	TNFAIP8 (1.8)	FAM105B (1.7)	ADAM19 (1.6)	TNFSF4 (1.6)	KRT222 (1.5)	TBL1XR1 (1.5)	FAM105A (1.5)	ABCB5 (1.5)	RUNX1 (1.4)	NAB2 (1.4)	FLG2 (1.2)	ENSG00000234336 (1.2)
MP:0000696	abnormal Peyer's patch morphology	5.2e-9	<0.01	9	FALSE	FALSE	FMNL1 (4.4)	IL21R (4.2)	MAP3K14 (4.0)	STAT6 (3.6)	IL4R (3.6)	TLR10 (3.3)	IKZF3 (3.1)	GPR18 (2.9)	IL21 (2.8)	IKZF4 (2.6)	GNA15 (2.4)	PTPRC (2.4)	ABI3 (2.4)	BACH2 (2.3)	NAB2 (2.3)	IL6 (2.2)	CLEC16A (2.2)	NIPAL4 (2.1)	TNFAIP8 (1.8)	IL33 (1.8)	ADAM19 (1.7)	ZBTB10 (1.6)	RUNX1 (1.6)	PA2G4 (1.5)	FIBP (1.5)	CFL1 (1.4)	CD247 (1.4)	TNFRSF8 (1.4)	CYFIP2 (1.4)	TBL1XR1 (1.4)	TLR6 (1.3)	ENSG00000258442 (1.3)	GPR183 (1.3)	TLR1 (1.3)	IL2 (1.3)	IL18R1 (1.2)	GPR182 (1.2)	AAGAB (1.2)	COL16A1 (1.2)	FAM105B (1.2)	TNFSF4 (1.2)	RAD51B (1.2)	CTSW (1.2)
MP:0008484	decreased spleen germinal center size	5.36e-8	<0.01	9	FALSE	FALSE	IL21R (4.7)	GPR18 (4.1)	GPR183 (3.8)	TLR1 (3.8)	PTPRC (3.6)	IKZF4 (3.4)	IL4R (3.4)	TLR10 (3.1)	TLR6 (2.9)	IL21 (2.8)	IL33 (2.7)	ITK (2.7)	MYO1A (2.5)	FMNL1 (2.5)	GSDMB (2.5)	MAP3K14 (2.5)	GNA15 (2.4)	RUNX3 (2.2)	TNFAIP8 (2.2)	ERBB3 (2.2)	ENSG00000223442 (2.0)	ENSG00000179428 (2.0)	IKZF3 (2.0)	PLXNC1 (1.9)	CD247 (1.9)	ABI3 (1.9)	CRNN (1.8)	TNFRSF8 (1.7)	GRB7 (1.7)	IL13 (1.7)	ENSG00000258442 (1.6)	C11orf9 (1.5)	KRT24 (1.4)	IL18R1 (1.4)	ENSG00000237943 (1.4)	IL2 (1.4)	TGFBR1 (1.3)	LRRC33 (1.3)	ITGB8 (1.3)	GLB1 (1.2)	FAM105B (1.1)	PTPRK (1.1)	FAM105A (1.1)
MP:0008475	intermingled spleen red and white pulp	2.28e-7	<0.01	9	FALSE	FALSE	MAP3K14 (3.7)	IL4R (3.3)	ENSG00000258442 (3.1)	TSLP (2.6)	GPR183 (2.6)	FMNL1 (2.5)	ADAM19 (2.5)	IKZF4 (2.3)	GLB1 (2.3)	IL6 (2.2)	ENSG00000232170 (2.1)	BACH2 (2.1)	IL21R (2.0)	CD247 (1.9)	IKZF3 (1.9)	RUNX3 (1.8)	IL33 (1.8)	IL18RAP (1.7)	IL18R1 (1.7)	NDFIP1 (1.6)	IL2 (1.5)	TNFRSF8 (1.4)	IL13 (1.4)	STAT6 (1.4)	ENSG00000255135 (1.4)	ENSG00000251405 (1.3)	D2HGDH (1.3)	CTSW (1.3)	GNA15 (1.3)	PTPRC (1.3)	IQCH (1.2)	WDR69 (1.1)	NAB2 (1.0)	C11orf9 (1.0)	IL1RL1 (1.0)	JAZF1 (1.0)	KRT222 (1.0)	PHOSPHO1 (1.0)	SLC7A10 (0.9)	TAC3 (0.9)	MUC5AC (0.9)	RUNX1 (0.9)	GPR182 (0.8)
MP:0002344	abnormal lymph node B cell domain morphology	1.09e-6	<0.01	9	FALSE	FALSE	IKZF4 (4.3)	MAP3K14 (4.0)	IL4R (4.0)	IL21R (3.5)	TNFRSF8 (3.5)	CLEC16A (3.1)	IL18R1 (2.8)	RUNX3 (2.8)	IL21 (2.5)	COL16A1 (2.5)	TBL1XR1 (2.4)	RORA (2.4)	TLR1 (2.2)	IL6 (2.1)	S100A11 (2.0)	FMNL1 (2.0)	ADAM19 (1.9)	TLR6 (1.7)	IKZF3 (1.7)	STAT6 (1.6)	IL18RAP (1.4)	RUNX1 (1.4)	IL13 (1.4)	S100A10 (1.3)	GNA15 (1.2)	C11orf30 (1.2)	TSLP (1.2)	AAGAB (1.2)	LPP (1.1)	ENSG00000228739 (1.1)	KIAA1109 (1.1)	IL33 (1.1)	TOB2 (1.1)	CFL1 (1.0)	KRT222 (1.0)	ENSG00000237975 (1.0)	FLG2 (0.9)	ABI3 (0.9)	ENSG00000223442 (0.9)	ZPBP2 (0.9)	ZBTB10 (0.9)	PPPDE2 (0.9)	SUOX (0.8)
MP:0008470	abnormal spleen B cell follicle morphology	1.36e-6	<0.01	9	FALSE	FALSE	IKZF3 (5.2)	BACH2 (3.5)	IL21R (3.4)	ABI3 (3.2)	IKZF4 (3.2)	GPR183 (3.1)	GPR18 (3.0)	MAP3K14 (2.8)	IL18R1 (2.7)	IL4R (2.6)	TLR10 (2.4)	PTPRC (2.2)	STAT6 (2.1)	CD247 (2.1)	RUNX3 (2.1)	CTSW (2.0)	ENSG00000258442 (1.8)	TLR6 (1.8)	TLR1 (1.8)	LPP (1.7)	FMNL1 (1.6)	FAM105B (1.6)	TNFSF4 (1.6)	IL2 (1.5)	ITK (1.5)	AAGAB (1.5)	CYFIP2 (1.4)	SMAD3 (1.4)	NAB2 (1.3)	IL18RAP (1.3)	TNFAIP8 (1.2)	ENSG00000228739 (1.2)	SLC7A10 (1.2)	ENSG00000248791 (1.1)	PMM1 (1.0)	ZNF652 (0.9)	COL16A1 (0.9)	GPR182 (0.9)	ENSG00000255135 (0.9)	KRT24 (0.9)	C11orf30 (0.8)	ZPBP2 (0.8)	TAC3 (0.8)
MP:0008135	small Peyer's patches	2.62e-6	<0.01	9	TRUE	FALSE	MAP3K14 (4.6)	IL21R (4.5)	GPR183 (4.4)	TLR10 (4.0)	GPR18 (3.8)	PTPRC (3.5)	CD247 (3.2)	IL4R (3.2)	ITK (3.0)	FMNL1 (2.9)	ENSG00000258442 (2.9)	IL18R1 (2.8)	RUNX3 (2.8)	IL2 (2.6)	IKZF3 (2.5)	IL6 (2.4)	BACH2 (2.1)	IKZF4 (2.1)	TNFRSF8 (2.0)	CTSW (1.9)	TNFAIP8 (1.8)	ABI3 (1.8)	IL21 (1.8)	UBAC2 (1.7)	GNA15 (1.7)	ZBTB10 (1.7)	TLR1 (1.6)	CYFIP2 (1.6)	TLR6 (1.6)	FAM105B (1.6)	STAT6 (1.6)	TNFSF4 (1.6)	GATA3 (1.6)	COL16A1 (1.6)	MYO1A (1.5)	AAGAB (1.4)	IL13 (1.4)	RAD51B (1.4)	PTPRK (1.3)	ADAM19 (1.2)	PLXNC1 (1.2)	ENSG00000251405 (1.2)	NAB2 (1.1)
MP:0005036	diarrhea	9.03e-6	<0.01	9	FALSE	FALSE	MYO1A (5.3)	IKZF4 (5.0)	IL13 (5.0)	IL21 (4.0)	IL4R (3.3)	ADAM19 (3.3)	IL18R1 (3.3)	ITGB8 (3.0)	IL2 (2.9)	ITK (2.7)	TNFSF4 (2.6)	IL6 (2.6)	IL18RAP (2.5)	MAP3K14 (2.4)	CD247 (2.4)	BACH2 (2.3)	TLR6 (2.2)	TSLP (2.1)	TLR1 (2.1)	IKZF3 (2.1)	GPR183 (2.0)	LPP (2.0)	PTPRC (2.0)	GPR18 (1.9)	RUNX3 (1.7)	PLXNC1 (1.7)	FAM105A (1.5)	JAZF1 (1.5)	GLB1 (1.5)	AAGAB (1.4)	NSMCE1 (1.4)	KRT223P (1.4)	IL21R (1.3)	TNFAIP8 (1.3)	RUNX1 (1.3)	UBAC2-AS1 (1.3)	CTSW (1.3)	FNDC9 (1.2)	KRT222 (1.2)	FAM105B (1.1)	TNFRSF8 (1.0)	STAT6 (1.0)	ENSG00000253519 (1.0)
MP:0008024	absent lymph nodes	2.68e-5	<0.01	9	FALSE	FALSE	IL21R (4.4)	IL21 (4.1)	GPR183 (3.9)	MAP3K14 (3.8)	RUNX3 (3.4)	ENSG00000258442 (3.4)	IL4R (3.1)	FMNL1 (3.1)	ABI3 (2.8)	IL2 (2.7)	GPR18 (2.5)	CLEC16A (2.5)	IKZF3 (2.2)	TLR10 (2.1)	CD247 (2.1)	IL13 (1.9)	PTPRK (1.9)	IKZF4 (1.9)	BACH2 (1.8)	COL16A1 (1.8)	CTSW (1.7)	ENSG00000251405 (1.7)	FAM105B (1.7)	LPP (1.6)	GATA3 (1.6)	CYFIP2 (1.5)	ADAM19 (1.4)	PLXNC1 (1.4)	ENSG00000197308 (1.4)	GPR182 (1.4)	CCDC134 (1.3)	ENSG00000223442 (1.3)	ENSG00000245888 (1.2)	GLB1 (1.2)	PTPRC (1.2)	NDFIP1 (1.2)	C17orf46 (1.1)	STAT6 (1.1)	LINC00299 (1.1)	UBAC2 (1.1)	TNFRSF8 (1.0)	TNFSF4 (1.0)	IL18R1 (1.0)
MP:0008133	decreased Peyer's patch number	4.73e-5	<0.01	9	FALSE	FALSE	TLR10 (3.9)	MAP3K14 (3.3)	GPR183 (3.1)	GPR18 (3.0)	PTPRC (3.0)	IKZF3 (2.7)	IL4R (2.5)	IL21R (2.5)	ENSG00000258442 (2.3)	IL6 (2.3)	CD247 (2.1)	IL18R1 (2.0)	ABCB5 (2.0)	SMAD3 (2.0)	BACH2 (1.9)	COL16A1 (1.8)	GATA3 (1.8)	ABI3 (1.6)	PTPRK (1.6)	GPR182 (1.5)	TLR6 (1.5)	TOB2 (1.4)	NAB2 (1.4)	MYO1A (1.4)	ZC3H7B (1.4)	ITGB8 (1.4)	ERBB3 (1.4)	FMNL1 (1.3)	AAGAB (1.3)	KRT24 (1.3)	CFL1 (1.3)	RAD51B (1.2)	FAM105B (1.2)	UBAC2 (1.2)	TLR1 (1.2)	TNFAIP8 (1.2)	ENSG00000197308 (1.2)	PLXNC1 (1.2)	STAT6 (1.1)	TMEM232 (1.1)	ZBTB39 (1.1)	CTSW (1.0)	ITK (1.0)
MP:0002358	abnormal spleen periarteriolar lymphoid sheath morphology	7.27e-5	<0.01	9	FALSE	FALSE	IL21R (7.0)	CD247 (5.4)	GPR18 (5.1)	CTSW (4.9)	ITK (4.6)	TNFRSF8 (3.8)	RUNX3 (3.8)	MAP3K14 (3.6)	GPR183 (3.5)	ABI3 (3.2)	BACH2 (2.9)	ENSG00000258442 (2.6)	IKZF3 (2.5)	ADAM19 (2.4)	PTPRC (2.4)	TLR10 (2.3)	D2HGDH (2.1)	CYFIP2 (2.1)	NAB2 (1.7)	IL4R (1.7)	FMNL1 (1.7)	ENSG00000228739 (1.6)	STAT6 (1.5)	CCDC134 (1.4)	TNFSF4 (1.4)	ENSG00000253519 (1.4)	FIBP (1.3)	IKZF4 (1.3)	SUOX (1.3)	NDFIP1 (1.1)	ALG2 (1.1)	CLEC16A (1.1)	ENSG00000255135 (1.1)	PTPRK (1.1)	KRT24 (1.1)	IL33 (1.1)	IL18RAP (1.1)	GATA3 (1.0)	NIPAL4 (1.0)	ZBTB10 (0.9)	TMEM194A (0.9)	PHOSPHO1 (0.9)	TNFAIP8 (0.9)
MP:0008127	decreased dendritic cell number	1.29e-4	<0.01	9	FALSE	FALSE	MAP3K14 (4.8)	BACH2 (4.7)	IL21R (4.6)	RUNX3 (4.2)	TNFSF4 (3.8)	GPR18 (3.6)	TLR10 (3.1)	IL2 (3.0)	PLXNC1 (2.9)	GPR183 (2.9)	FMNL1 (2.8)	ADAM19 (2.6)	FAM105B (2.5)	CLEC16A (2.3)	ENSG00000228739 (2.3)	FAM105A (2.2)	IL13 (2.0)	CD247 (2.0)	IL18R1 (2.0)	ZBTB10 (2.0)	STAT6 (1.9)	ENSG00000258442 (1.9)	IL4R (1.9)	PRKRIR (1.8)	CTSW (1.8)	TMEM194A (1.8)	ENSG00000248791 (1.7)	IKZF3 (1.7)	FLG (1.7)	FLG2 (1.7)	IL18RAP (1.6)	FIBP (1.6)	TNFRSF8 (1.6)	CYFIP2 (1.5)	ENSG00000232170 (1.4)	ZBTB39 (1.4)	MUS81 (1.3)	ENSG00000245888 (1.3)	ENSG00000234336 (1.3)	ITK (1.3)	C5orf56 (1.3)	ENSG00000255135 (1.1)	JMJD5 (1.1)
MP:0002389	abnormal Peyer's patch follicle morphology	1.33e-4	<0.01	9	FALSE	FALSE	GPR183 (4.2)	MAP3K14 (4.1)	IKZF3 (3.5)	TLR10 (3.4)	TLR6 (2.9)	RUNX3 (2.9)	GPR18 (2.9)	IL6 (2.7)	MUC5AC (2.4)	FMNL1 (2.4)	IL21R (2.3)	IKZF4 (2.2)	TSLP (2.2)	TLR1 (2.2)	IL4R (2.2)	ADAM19 (2.1)	ABI3 (2.0)	COL16A1 (1.7)	TNFRSF8 (1.7)	TCHH (1.6)	MYO1A (1.6)	BACH2 (1.6)	SMAD3 (1.6)	SUOX (1.6)	PLXNC1 (1.5)	IL18R1 (1.5)	MEI1 (1.4)	FIBP (1.4)	CTSW (1.4)	CCDC134 (1.3)	IL33 (1.3)	FLG (1.3)	ZPBP2 (1.3)	AAGAB (1.3)	TNFAIP8 (1.1)	CD247 (1.1)	STAT6 (1.1)	PTPRC (1.1)	ERBB3 (1.1)	D2HGDH (1.1)	TMEM232 (1.0)	ENSG00000251405 (1.0)	UBAC2-AS1 (0.9)
MP:0002362	abnormal spleen marginal zone morphology	1.36e-4	<0.01	9	FALSE	FALSE	GPR18 (3.3)	TLR10 (2.9)	ENSG00000258442 (2.8)	IL21R (2.7)	BACH2 (2.6)	IL2 (2.6)	MYO1A (2.6)	MAP3K14 (2.5)	PTPRC (2.3)	ENSG00000248791 (2.3)	CD247 (2.2)	IL18R1 (2.1)	SMAD3 (2.0)	IKZF3 (2.0)	TLR1 (1.9)	ITK (1.9)	NDFIP1 (1.9)	TGFBR1 (1.9)	RUNX3 (1.9)	GPR182 (1.7)	IL13 (1.7)	ABI3 (1.7)	CTSW (1.6)	TLR6 (1.6)	IL33 (1.5)	TSLP (1.5)	IL21 (1.4)	CYFIP2 (1.4)	ENSG00000251405 (1.4)	NIPAL4 (1.3)	GSDMB (1.2)	TNFAIP8 (1.2)	FAM114A1 (1.2)	LINC00299 (1.1)	AAGAB (1.1)	IKZF4 (1.1)	ORMDL3 (1.0)	ENSG00000223442 (1.0)	FAM105A (0.9)	TNFSF4 (0.8)	UBAC2 (0.8)	KRT24 (0.8)	GPR183 (0.8)
MP:0008098	decreased plasma cell number	4.59e-4	<0.01	9	FALSE	FALSE	PTPRC (4.9)	GPR18 (4.4)	GPR183 (4.2)	ITK (3.6)	TLR10 (3.5)	IL2 (3.5)	IL21R (3.4)	RUNX3 (3.1)	IL18R1 (3.0)	TNFSF4 (3.0)	CD247 (3.0)	IL21 (2.7)	RORA (2.6)	TLR1 (2.2)	IL18RAP (2.1)	MAP3K14 (2.0)	IKZF3 (2.0)	ENSG00000258442 (1.9)	ENSG00000253519 (1.9)	FAM105A (1.8)	CTSW (1.7)	IL13 (1.7)	PLXNC1 (1.4)	CYFIP2 (1.4)	ADORA1 (1.4)	FAM105B (1.4)	RERE (1.3)	ENSG00000237943 (1.3)	GSDMB (1.3)	TNFAIP8 (1.3)	ADAM19 (1.2)	ABI3 (1.1)	LRRC33 (1.1)	D2HGDH (1.1)	MYO1A (1.1)	PRKRIR (1.0)	ABCB5 (1.0)	ENSG00000197308 (1.0)	SUOX (0.9)	IKZF4 (0.9)	ENSG00000232170 (0.9)	ENSG00000248791 (0.8)	ZBTB10 (0.8)
MP:0008700	decreased interleukin-4 secretion	2.56e-10	<0.01	10	FALSE	TRUE	IL2 (7.4)	IL21 (6.4)	IL13 (6.0)	IL18R1 (5.0)	IL4R (4.5)	GPR183 (4.5)	ITK (4.4)	IL18RAP (4.2)	IL6 (4.1)	IL21R (4.0)	GATA3 (4.0)	IKZF4 (3.8)	GNA15 (3.7)	TLR1 (3.5)	BACH2 (3.4)	CD247 (3.4)	ENSG00000237943 (3.2)	GPR18 (3.1)	ENSG00000223442 (3.1)	RORA (3.1)	PTPRC (3.1)	TNFRSF8 (2.6)	LRRC33 (2.6)	NSMCE1 (2.5)	TNFAIP8 (2.5)	TSLP (2.4)	ENSG00000197308 (2.4)	RUNX3 (2.3)	IKZF3 (2.2)	ADAM19 (2.2)	NDFIP1 (2.1)	RUNX1 (2.1)	IL1RL1 (2.1)	FAM105A (2.0)	MAP3K14 (2.0)	SMAD3 (2.0)	DEXI (1.8)	TNFSF4 (1.8)	CYFIP2 (1.8)	JAZF1 (1.8)	FMNL1 (1.7)	ABI3 (1.7)	CLEC16A (1.6)
MP:0004799	increased susceptibility to experimental autoimmune encephalomyelitis	9.1e-9	<0.01	10	FALSE	FALSE	IL2 (6.5)	GPR18 (5.1)	IL21 (5.1)	GPR183 (4.8)	IL21R (4.3)	IL18R1 (3.9)	RORA (3.7)	ITK (3.5)	TNFSF4 (3.4)	IL13 (3.3)	IL18RAP (3.3)	BACH2 (3.2)	CD247 (3.2)	TLR1 (3.2)	PTPRC (3.1)	CTSW (3.0)	IKZF3 (3.0)	TLR10 (2.8)	RUNX3 (2.8)	ERBB3 (2.7)	TNFRSF8 (2.5)	MAP3K14 (2.4)	ADAM19 (2.1)	C5orf56 (2.1)	IKZF4 (2.1)	GNA15 (2.1)	IL4R (1.9)	IL6 (1.7)	ENSG00000251405 (1.6)	ABI3 (1.5)	IL33 (1.5)	FAM105B (1.5)	LRRC33 (1.4)	TNFAIP8 (1.4)	CCDC134 (1.3)	ENSG00000234336 (1.3)	ENSG00000228739 (1.3)	COL16A1 (1.3)	NDFIP1 (1.2)	GATA3 (1.2)	C11orf9 (1.2)	CYFIP2 (1.2)	TBL1XR1 (1.1)
MP:0003009	abnormal cytokine secretion	9.59e-9	<0.01	10	FALSE	FALSE	IL18R1 (5.6)	GPR183 (5.0)	IL2 (5.0)	TLR1 (4.8)	IL21R (4.7)	ITK (4.5)	IL21 (4.3)	GPR18 (4.0)	CD247 (4.0)	PTPRC (3.9)	IL13 (3.9)	IL6 (3.9)	IL18RAP (3.8)	CTSW (3.5)	TNFAIP8 (3.4)	IKZF4 (3.3)	LRRC33 (3.3)	MAP3K14 (3.2)	GNA15 (3.0)	IL4R (2.9)	IKZF3 (2.9)	FAM105A (2.9)	TLR6 (2.8)	RUNX3 (2.7)	TNFRSF8 (2.5)	GATA3 (2.4)	FMNL1 (2.2)	STAT6 (2.1)	ABI3 (2.0)	FAM105B (2.0)	ITGB8 (2.0)	TSLP (2.0)	TLR10 (2.0)	RUNX1 (1.9)	ADAM19 (1.8)	ENSG00000237943 (1.7)	RORA (1.7)	PLXNC1 (1.6)	TNFSF4 (1.6)	NAB2 (1.5)	ENSG00000223442 (1.4)	IL1RL1 (1.4)	BACH2 (1.2)
MP:0005027	increased susceptibility to parasitic infection	1.05e-8	<0.01	10	FALSE	FALSE	IL13 (8.1)	IL2 (6.8)	IL21 (5.5)	CD247 (4.4)	TNFRSF8 (4.3)	ITK (4.3)	GPR183 (4.2)	TNFSF4 (4.0)	RUNX3 (3.9)	IL18RAP (3.8)	IL18R1 (3.8)	ADAM19 (3.7)	IL21R (3.6)	IL4R (3.2)	GPR18 (3.2)	PTPRC (3.1)	IL6 (3.1)	MAP3K14 (3.1)	IKZF3 (3.0)	TLR1 (2.9)	GATA3 (2.7)	ENSG00000179428 (2.4)	CTSW (2.4)	IL1RL1 (2.3)	FAM105B (2.3)	S100A11 (2.2)	BACH2 (2.2)	LRRC33 (2.2)	RORA (2.1)	FMNL1 (2.0)	PLXNC1 (2.0)	ENSG00000223442 (2.0)	NDFIP1 (2.0)	FAM105A (2.0)	TNFAIP8 (2.0)	CLEC16A (1.8)	GNA15 (1.8)	GSDMB (1.8)	ITGB8 (1.7)	SMAD3 (1.7)	TLR6 (1.7)	MYO1A (1.6)	TSLP (1.6)
MP:0004800	decreased susceptibility to experimental autoimmune encephalomyelitis	1.33e-8	<0.01	10	FALSE	FALSE	IL2 (7.0)	GPR183 (5.9)	TLR1 (5.6)	PTPRC (4.9)	IL13 (4.8)	IL21 (4.1)	GNA15 (4.0)	TNFAIP8 (3.5)	LRRC33 (3.3)	GPR18 (3.2)	ITK (2.9)	IL18RAP (2.9)	ENSG00000237943 (2.8)	IKZF3 (2.7)	TNFRSF8 (2.7)	IL6 (2.6)	ABI3 (2.6)	CD247 (2.5)	ITGB8 (2.5)	IL21R (2.4)	CTSW (2.3)	IKZF4 (2.3)	FAM105A (2.3)	RORA (2.2)	IL18R1 (2.2)	ENSG00000232170 (2.2)	RUNX1 (2.1)	PLXNC1 (2.1)	FMNL1 (2.1)	SMAD3 (2.1)	RUNX3 (2.1)	TLR6 (2.0)	NIPAL4 (1.9)	MEI1 (1.9)	TLR10 (1.7)	TAC3 (1.7)	MAP3K14 (1.6)	TSLP (1.6)	IL4R (1.5)	CYFIP2 (1.5)	SLC7A10 (1.5)	FNDC9 (1.5)	GATA3 (1.4)
MP:0002455	abnormal dendritic cell antigen presentation	2.86e-8	<0.01	10	FALSE	FALSE	IL21 (7.1)	IL2 (6.2)	GPR183 (4.7)	IL13 (4.5)	LRRC33 (4.4)	FAM105A (3.9)	RUNX3 (3.6)	GNA15 (3.6)	TNFSF4 (3.6)	IL21R (3.5)	GPR18 (3.5)	IL18R1 (3.3)	FAM105B (3.0)	PTPRC (2.8)	TNFRSF8 (2.8)	IL18RAP (2.7)	CLEC16A (2.5)	ADAM19 (2.4)	MAP3K14 (2.4)	FMNL1 (2.2)	IL4R (2.1)	TLR10 (2.1)	ITK (2.0)	TLR1 (2.0)	C5orf56 (1.9)	IL6 (1.9)	CYFIP2 (1.8)	CTSW (1.7)	ABI3 (1.7)	TNFAIP8 (1.7)	PLXNC1 (1.6)	STAT6 (1.6)	CD247 (1.5)	NDFIP1 (1.5)	ZBTB10 (1.4)	ENSG00000248791 (1.3)	GLB1 (1.3)	RUNX1 (1.3)	BACH2 (1.2)	UBAC2 (1.2)	TLR6 (1.2)	IKZF4 (1.2)	ENSG00000223442 (1.1)
MP:0008567	decreased interferon-gamma secretion	5.76e-8	<0.01	10	TRUE	FALSE	IL2 (6.1)	IL18RAP (6.1)	CTSW (5.9)	GPR18 (5.7)	CD247 (4.9)	PTPRC (4.7)	ITK (4.6)	IL18R1 (4.4)	IL21 (4.2)	RUNX3 (4.2)	IL13 (4.1)	GPR183 (3.7)	TNFSF4 (3.4)	TLR1 (3.3)	IL6 (3.3)	MAP3K14 (2.9)	GNA15 (2.9)	CYFIP2 (2.8)	LRRC33 (2.8)	BACH2 (2.8)	TNFAIP8 (2.8)	GATA3 (2.7)	FAM105A (2.6)	IL21R (2.6)	C5orf56 (2.6)	IL4R (2.6)	ENSG00000237943 (2.5)	FMNL1 (2.5)	PLXNC1 (2.4)	FAM105B (2.4)	RORA (2.4)	IKZF4 (2.2)	ABI3 (2.2)	IKZF3 (2.1)	ITGB8 (2.1)	TNFRSF8 (1.7)	ADAM19 (1.7)	ENSG00000179428 (1.5)	GSDMB (1.4)	IL33 (1.3)	TSLP (1.3)	UBAC2 (1.3)	IL1RL1 (1.1)
MP:0005025	abnormal response to infection	1.35e-7	<0.01	10	FALSE	FALSE	IL18RAP (5.6)	IL13 (5.1)	IL2 (5.0)	GPR183 (4.9)	IL18R1 (4.8)	ENSG00000237943 (4.6)	GPR18 (4.5)	IL21 (4.3)	PTPRC (4.1)	TLR1 (3.9)	IL6 (3.8)	ITK (3.5)	CD247 (3.5)	GNA15 (3.5)	TNFSF4 (3.4)	CTSW (3.4)	FAM105A (3.2)	TNFAIP8 (3.0)	LRRC33 (2.8)	ADAM19 (2.7)	S100A11 (2.7)	IL4R (2.6)	TSLP (2.4)	RORA (2.4)	TNFRSF8 (2.2)	RUNX3 (2.2)	S100A10 (2.2)	C5orf56 (1.9)	BACH2 (1.9)	RUNX1 (1.8)	STAT6 (1.7)	CYFIP2 (1.6)	GSDMB (1.6)	CCDC134 (1.6)	GATA3 (1.5)	C11orf30 (1.5)	GLB1 (1.5)	UBAC2 (1.5)	TLR6 (1.5)	MAP3K14 (1.4)	MYO1A (1.3)	IL21R (1.3)	ABI3 (1.2)
MP:0008045	decreased NK cell number	1.64e-7	<0.01	10	FALSE	FALSE	CTSW (5.5)	C5orf56 (5.0)	IKZF3 (4.9)	IL18RAP (4.8)	CD247 (4.3)	IL18R1 (3.9)	IL21R (3.5)	GATA3 (3.2)	ABI3 (3.1)	PLXNC1 (3.0)	PTPRC (2.8)	RUNX3 (2.7)	ITK (2.6)	RORA (2.6)	FAM105A (2.4)	STAT6 (2.4)	GPR18 (2.4)	TNFRSF8 (2.2)	FMNL1 (2.2)	TNFSF4 (2.1)	LRRC33 (2.1)	FNDC9 (2.0)	MAP3K14 (2.0)	TGFBR1 (1.9)	ZPBP2 (1.9)	TNFAIP8 (1.9)	GNA15 (1.9)	RUNX1 (1.8)	ENSG00000237943 (1.7)	BACH2 (1.6)	RAD51B (1.5)	TBL1XR1 (1.4)	TLR1 (1.3)	RERE (1.3)	AAGAB (1.2)	ZNF652 (1.2)	IL6 (1.2)	ITGB8 (1.2)	ENSG00000258442 (1.2)	ENSG00000245888 (1.1)	KRT222 (1.1)	IL4R (1.1)	ORMDL3 (1.0)
MP:0008699	increased interleukin-4 secretion	1.82e-7	<0.01	10	FALSE	FALSE	IL2 (5.5)	CD247 (5.4)	ITK (5.0)	GPR183 (4.6)	IL13 (4.5)	RUNX3 (3.9)	PTPRC (3.9)	GPR18 (3.8)	IKZF3 (3.7)	IL21 (3.7)	IL18R1 (3.6)	GATA3 (3.6)	MAP3K14 (3.5)	IL21R (3.5)	IL18RAP (3.5)	TNFSF4 (3.2)	GNA15 (2.9)	CTSW (2.9)	ADAM19 (2.9)	IKZF4 (2.8)	CYFIP2 (2.7)	FMNL1 (2.7)	GSDMB (2.7)	BACH2 (2.7)	TNFAIP8 (2.6)	RORA (2.5)	C11orf9 (2.3)	DDX6 (2.2)	TNFRSF8 (2.1)	LRRC33 (1.9)	KRT223P (1.9)	TLR1 (1.9)	IL33 (1.8)	NDFIP1 (1.7)	ITGB8 (1.6)	MUC5AC (1.6)	ENSG00000251405 (1.6)	FAM105A (1.6)	ENSG00000179428 (1.6)	IL1RL1 (1.5)	RUNX1 (1.5)	PLXNC1 (1.4)	ENSG00000223442 (1.4)
MP:0010766	abnormal NK cell physiology	2.05e-7	<0.01	10	FALSE	FALSE	IL18RAP (7.1)	CTSW (7.0)	CD247 (5.8)	ITK (5.5)	IL2 (4.8)	IKZF3 (4.7)	IL18R1 (4.7)	RUNX3 (4.6)	GPR18 (4.5)	TNFSF4 (3.5)	IL21 (3.5)	IL21R (3.4)	PTPRC (3.4)	PLXNC1 (3.2)	C5orf56 (2.9)	RORA (2.7)	MAP3K14 (2.6)	FAM105B (2.5)	ABI3 (2.4)	LRRC33 (2.4)	GNA15 (2.3)	FAM105A (2.2)	BACH2 (2.0)	TNFRSF8 (2.0)	IL13 (2.0)	GPR183 (2.0)	TLR1 (1.9)	TMEM194A (1.9)	FMNL1 (1.8)	STAT6 (1.8)	TGFBR1 (1.7)	ENSG00000237943 (1.6)	CYFIP2 (1.3)	IL4R (1.2)	LINC00299 (1.2)	NDFIP1 (1.2)	TBL1XR1 (1.1)	UBAC2 (1.1)	FNDC9 (1.1)	ORMDL3 (1.0)	TNFAIP8 (1.0)	ABCB5 (1.0)	ENSG00000237975 (1.0)
MP:0005465	abnormal T-helper 1 physiology	5.2e-7	<0.01	10	FALSE	FALSE	IL18RAP (5.8)	IL6 (3.6)	GPR183 (3.6)	ITK (3.4)	TNFSF4 (3.3)	MAP3K14 (3.2)	GPR18 (3.2)	ENSG00000179428 (3.1)	PTPRC (3.0)	CTSW (2.9)	RUNX3 (2.8)	ITGB8 (2.6)	RORA (2.5)	CYFIP2 (2.3)	IKZF3 (2.3)	IL2 (2.2)	S100A10 (2.2)	IL4R (2.2)	TLR1 (2.2)	IL1RL1 (2.1)	TNFAIP8 (2.1)	IL18R1 (2.0)	RUNX1 (2.0)	BACH2 (2.0)	KRT222 (1.9)	GNA15 (1.9)	FAM105B (1.9)	S100A11 (1.8)	DEXI (1.8)	GATA3 (1.7)	PLXNC1 (1.7)	IL33 (1.7)	FLG (1.5)	CD247 (1.5)	TLR10 (1.4)	TSLP (1.4)	IL21R (1.3)	ENSG00000255135 (1.3)	FMNL1 (1.3)	ENSG00000234336 (1.3)	IL21 (1.3)	CLEC16A (1.2)	IL13 (1.2)
MP:0005616	decreased susceptibility to type IV hypersensitivity reaction	5.3e-7	<0.01	10	FALSE	FALSE	IL6 (6.7)	GPR183 (4.9)	TNFSF4 (4.0)	PTPRC (3.5)	RUNX3 (3.4)	IL2 (3.4)	MAP3K14 (3.3)	IL18RAP (3.2)	GNA15 (3.1)	TNFAIP8 (3.1)	IL18R1 (3.1)	IL21R (2.9)	GPR18 (2.8)	IL21 (2.8)	LRRC33 (2.7)	TSLP (2.6)	IL33 (2.5)	IL4R (2.5)	ZBTB10 (2.4)	CTSW (2.2)	TLR1 (2.1)	CD247 (2.0)	IL13 (2.0)	ITGB8 (1.8)	GATA3 (1.8)	STAT6 (1.7)	TMEM194A (1.7)	S100A11 (1.7)	CLEC16A (1.6)	FMNL1 (1.6)	IKZF4 (1.6)	ITK (1.5)	S100A10 (1.5)	PLXNC1 (1.4)	PRKRIR (1.3)	ADAM19 (1.3)	RUNX1 (1.3)	ENSG00000237943 (1.2)	ENSG00000258442 (1.2)	C5orf56 (1.2)	BACH2 (1.2)	FAM105A (1.2)	NSMCE1 (1.0)
MP:0005078	abnormal cytotoxic T cell physiology	1.58e-6	<0.01	10	FALSE	FALSE	IL21R (6.2)	CTSW (5.2)	IKZF3 (5.0)	IL21 (4.9)	GPR18 (4.9)	IL2 (4.5)	CD247 (4.5)	ITK (4.5)	IL18R1 (4.4)	TNFAIP8 (3.5)	RUNX3 (3.4)	TNFSF4 (3.4)	MAP3K14 (3.4)	PTPRC (3.2)	IL13 (3.1)	IL18RAP (3.1)	FAM105B (2.9)	GPR183 (2.9)	STAT6 (2.8)	IL4R (2.7)	C5orf56 (2.5)	ABI3 (2.4)	GSDMB (2.3)	RORA (2.0)	NAB2 (2.0)	NDFIP1 (1.8)	TNFRSF8 (1.8)	UBAC2 (1.8)	TMEM194A (1.7)	FNDC9 (1.7)	TLR1 (1.6)	ADAM19 (1.6)	BACH2 (1.6)	ENSG00000237943 (1.5)	GATA3 (1.5)	LRRC33 (1.4)	FMNL1 (1.4)	SMAD3 (1.4)	MYO1A (1.4)	PLXNC1 (1.3)	ENSG00000228739 (1.3)	TLR6 (1.3)	FAM105A (1.2)
MP:0008578	decreased circulating interferon-gamma level	1.67e-6	<0.01	10	FALSE	FALSE	GPR18 (5.4)	C5orf56 (4.9)	GPR183 (4.1)	TLR1 (3.9)	IL18RAP (3.3)	IL18R1 (3.2)	ITK (3.1)	IL21R (3.1)	RUNX3 (3.0)	CTSW (2.9)	TNFSF4 (2.9)	CD247 (2.7)	PLXNC1 (2.6)	IL21 (2.5)	FAM105B (2.4)	TNFAIP8 (2.4)	TLR10 (2.4)	PTPRC (2.3)	IKZF3 (2.0)	ENSG00000237943 (2.0)	TLR6 (1.9)	FAM105A (1.8)	IL2 (1.8)	MAP3K14 (1.8)	UBAC2 (1.8)	CYFIP2 (1.8)	FMNL1 (1.8)	GNA15 (1.6)	BACH2 (1.6)	CCDC134 (1.6)	MYO1A (1.5)	ADAM19 (1.4)	ITGB8 (1.4)	TMEM232 (1.4)	RORA (1.3)	FLG (1.2)	GPR182 (1.2)	ENSG00000253519 (1.2)	ABI3 (1.2)	MEI1 (1.2)	DDX6 (1.1)	LRRC33 (1.0)	IL13 (1.0)
MP:0005070	impaired NK cell cytolysis	2.87e-6	<0.01	10	FALSE	FALSE	IL18RAP (7.4)	CTSW (7.4)	CD247 (4.8)	TNFSF4 (4.7)	C5orf56 (4.6)	RUNX3 (4.4)	PTPRC (4.4)	IL18R1 (4.2)	IKZF3 (4.2)	GPR18 (4.1)	ITK (4.0)	IL21 (3.2)	PLXNC1 (3.1)	LRRC33 (3.0)	TNFAIP8 (3.0)	IL2 (2.9)	MAP3K14 (2.8)	FAM105B (2.6)	RORA (2.5)	IL13 (2.4)	IL21R (2.3)	ABI3 (2.2)	CYFIP2 (2.2)	BACH2 (2.0)	FAM105A (2.0)	ITGB8 (1.9)	FMNL1 (1.8)	ENSG00000237943 (1.8)	GNA15 (1.8)	IL6 (1.8)	TNFRSF8 (1.7)	TMEM194A (1.6)	STAT6 (1.6)	TGFBR1 (1.6)	IL4R (1.4)	TLR1 (1.4)	ZBTB10 (1.3)	S100A11 (1.2)	FNDC9 (1.1)	GPR182 (1.0)	ZC3H7B (0.9)	ENSG00000237975 (0.9)	LINC00299 (0.9)
MP:0004392	abnormal CD8-positive T cell physiology	6.49e-6	<0.01	10	FALSE	FALSE	C5orf56 (4.5)	IKZF3 (4.1)	ITGB8 (3.9)	TNFSF4 (3.8)	CTSW (3.4)	IKZF4 (3.4)	TLR6 (3.2)	CD247 (3.2)	GPR18 (3.2)	CYFIP2 (3.0)	PLXNC1 (3.0)	TMEM194A (3.0)	IL18R1 (2.9)	MAP3K14 (2.9)	ENSG00000237943 (2.8)	IL21R (2.6)	GATA3 (2.5)	GPR183 (2.5)	IL2 (2.4)	TLR1 (2.3)	PRKRIR (2.3)	ADAM19 (2.2)	PTPRC (2.1)	TNFAIP8 (2.1)	TSLP (2.1)	RUNX3 (2.1)	IL6 (2.0)	TGFBR1 (1.9)	ITK (1.9)	GSDMB (1.9)	IL4R (1.8)	IL18RAP (1.7)	TCHH (1.7)	TLR10 (1.5)	FAM105B (1.5)	LRRC33 (1.3)	ENSG00000228739 (1.3)	NDFIP1 (1.2)	ZPBP2 (1.2)	ENSG00000255135 (1.2)	GLB1 (1.2)	FAM105A (1.2)	ZBTB10 (1.1)
MP:0008682	decreased interleukin-17 secretion	7.83e-6	<0.01	10	FALSE	FALSE	IL2 (6.3)	ENSG00000237943 (4.9)	TNFSF4 (3.9)	GPR18 (3.9)	ITGB8 (3.7)	IL18RAP (3.7)	ITK (3.6)	IL21 (3.4)	IL4R (3.4)	IL13 (3.3)	TSLP (3.1)	ENSG00000179428 (2.9)	IL6 (2.6)	RORA (2.6)	GPR183 (2.5)	RUNX3 (2.4)	IL21R (2.4)	IL18R1 (2.4)	IKZF4 (2.2)	TMEM194A (2.1)	CTSW (2.1)	CLEC16A (2.1)	ENSG00000253519 (1.9)	CD247 (1.8)	TNFRSF8 (1.8)	FAM105B (1.8)	ADAM19 (1.7)	NIPAL4 (1.7)	ENSG00000251405 (1.7)	TNFAIP8 (1.7)	ENSG00000234336 (1.6)	KRT24 (1.5)	CYFIP2 (1.5)	GNA15 (1.5)	ENSG00000228739 (1.5)	DEXI (1.4)	BACH2 (1.4)	SLC25A46 (1.3)	PTPRC (1.3)	ENSG00000258442 (1.3)	IL33 (1.3)	GSDMB (1.2)	TLR1 (1.2)
MP:0004031	insulitis	8.1e-6	<0.01	10	FALSE	FALSE	IL13 (4.4)	TLR1 (4.2)	IL21 (3.8)	PTPRC (3.6)	IL2 (3.4)	ITK (3.2)	CD247 (3.1)	GPR18 (3.0)	ADAM19 (2.7)	ABI3 (2.6)	ENSG00000223442 (2.6)	GPR183 (2.5)	TNFSF4 (2.5)	CTSW (2.3)	FAM105A (2.2)	ENSG00000237943 (2.1)	LRRC33 (2.0)	IL18RAP (1.9)	IL21R (1.9)	IKZF3 (1.8)	C5orf56 (1.7)	GSDMB (1.6)	ENSG00000228739 (1.6)	GNA15 (1.5)	GLB1 (1.5)	GATA3 (1.4)	LINC00299 (1.4)	TNFAIP8 (1.4)	SLC7A10 (1.4)	IL18R1 (1.3)	ENSG00000258442 (1.3)	IL1RL1 (1.3)	WDR69 (1.2)	ORMDL3 (1.2)	D2HGDH (1.1)	RAD51B (1.1)	RORA (1.1)	NDFIP1 (1.1)	DEXI (1.1)	SNX32 (1.0)	IL4R (1.0)	IKZF4 (0.9)	FNDC9 (0.9)
MP:0008828	abnormal lymph node cell ratio	2.42e-5	<0.01	10	FALSE	FALSE	CD247 (5.3)	IL21 (5.2)	ITK (4.9)	IL2 (4.5)	CTSW (3.8)	GATA3 (3.6)	IL21R (3.1)	IL13 (2.8)	GPR18 (2.6)	IKZF3 (2.6)	IL18RAP (2.6)	IL18R1 (2.5)	CYFIP2 (2.5)	PTPRC (2.5)	RORA (2.5)	GPR182 (2.3)	JAZF1 (2.3)	TNFRSF8 (2.1)	MAP3K14 (2.0)	ENSG00000258442 (2.0)	TNFAIP8 (2.0)	ITGB8 (2.0)	ENSG00000232170 (2.0)	NDFIP1 (1.8)	ENSG00000237943 (1.8)	ENSG00000234336 (1.7)	RUNX3 (1.6)	TLR1 (1.5)	TNFSF4 (1.5)	DDX6 (1.5)	LINC00299 (1.3)	ABI3 (1.3)	KRT222 (1.3)	FMNL1 (1.2)	ENSG00000197308 (1.2)	AAGAB (1.2)	STAT6 (1.1)	ZC3H7B (1.0)	MEI1 (1.0)	BACH2 (1.0)	D2HGDH (1.0)	LRRC33 (1.0)	C5orf56 (0.9)
MP:0005026	decreased susceptibility to parasitic infection	3.07e-4	<0.01	10	FALSE	FALSE	IL2 (4.0)	IL21 (4.0)	BACH2 (3.0)	IL18RAP (2.8)	GNA15 (2.8)	PTPRC (2.7)	TNFSF4 (2.6)	GATA3 (2.5)	GPR18 (2.5)	IL21R (2.3)	GPR183 (2.2)	ITK (2.2)	CD247 (2.1)	RAD51B (2.0)	IL13 (1.9)	RDH16 (1.8)	C5orf56 (1.7)	ENSG00000253519 (1.7)	IL4R (1.6)	KRT222 (1.6)	GSDMB (1.6)	TLR10 (1.5)	IL18R1 (1.5)	IL6 (1.5)	IKZF3 (1.5)	TLR1 (1.4)	RUNX1 (1.3)	AAGAB (1.3)	FLG2 (1.3)	CTSW (1.3)	CLEC16A (1.2)	ENSG00000237943 (1.2)	PTPRK (1.2)	STAT6 (1.1)	LRRC33 (1.1)	NIPAL4 (1.1)	ERBB3 (1.1)	ZBTB10 (1.0)	GLB1 (1.0)	TLR6 (1.0)	CSDC2 (1.0)	ENSG00000255135 (1.0)	ABI3 (0.9)
MP:0008126	increased dendritic cell number	3.65e-4	<0.01	10	FALSE	FALSE	PTPRC (4.7)	CTSW (4.4)	GNA15 (4.4)	ABI3 (3.4)	LRRC33 (3.3)	IL18RAP (2.8)	CD247 (2.8)	IKZF4 (2.6)	ENSG00000237975 (2.5)	MYO1A (2.5)	GPR18 (2.4)	TNFSF4 (2.4)	TLR1 (2.4)	CYFIP2 (2.3)	ITGB8 (2.3)	LINC00299 (2.2)	FAM105A (2.0)	IL18R1 (1.9)	RPTN (1.9)	FMNL1 (1.9)	IL2 (1.9)	TNFAIP8 (1.6)	NIPAL4 (1.6)	TGFBR1 (1.6)	STAT6 (1.5)	ENSG00000237943 (1.5)	ITK (1.2)	IL21R (1.2)	PLXNC1 (1.1)	MAP3K14 (1.1)	GPR183 (1.1)	IKZF3 (1.0)	IL13 (1.0)	FAM105B (0.9)	IL33 (0.9)	C11orf30 (0.8)	MUS81 (0.8)	CRNN (0.8)	ADAM19 (0.8)	RUNX3 (0.8)	ENSG00000251405 (0.8)	SEC61B (0.8)	IL1RL1 (0.8)
GO:0002285	lymphocyte activation involved in immune response	3.35e-10	<0.01	11	FALSE	TRUE	IL21 (3.5)	IKZF3 (3.5)	IL21R (3.4)	ENSG00000223442 (3.1)	FAM105B (2.9)	RUNX3 (2.8)	TNFRSF8 (2.7)	ADAM19 (2.6)	GPR18 (2.5)	ZPBP2 (2.5)	MAP3K14 (2.5)	TNFSF4 (2.5)	ENSG00000179428 (2.3)	ENSG00000237943 (2.3)	IL18RAP (2.2)	IL2 (2.2)	GPR183 (2.1)	TMEM194A (2.1)	KRT222 (2.1)	BACH2 (2.0)	IL18R1 (2.0)	ENSG00000258442 (2.0)	CYFIP2 (2.0)	FMNL1 (2.0)	TNFAIP8 (2.0)	IL13 (1.9)	ENSG00000255135 (1.9)	ENSG00000251405 (1.9)	TLR10 (1.8)	TSLP (1.8)	TLR6 (1.7)	CLEC16A (1.6)	ZBTB10 (1.6)	ENSG00000228739 (1.6)	ITGB8 (1.6)	ITK (1.6)	LINC00299 (1.6)	MUS81 (1.5)	JAZF1 (1.5)	PRKRIR (1.5)	STAT6 (1.4)	IKZF4 (1.4)	ABI3 (1.4)
GO:0002366	leukocyte activation involved in immune response	2.08e-8	<0.01	11	FALSE	FALSE	TLR6 (3.7)	IL18RAP (3.0)	ENSG00000179428 (2.8)	ENSG00000223442 (2.7)	IL21 (2.7)	FMNL1 (2.7)	ABI3 (2.6)	TNFRSF8 (2.5)	LRRC33 (2.5)	FAM105B (2.5)	GPR183 (2.5)	TLR10 (2.4)	IKZF3 (2.3)	GPR18 (2.3)	IL18R1 (2.3)	IL21R (2.2)	TLR1 (2.1)	RUNX3 (2.1)	GNA15 (2.0)	TNFAIP8 (2.0)	ITGB8 (2.0)	MAP3K14 (2.0)	TNFSF4 (1.9)	ENSG00000237943 (1.9)	CYFIP2 (1.9)	KRT222 (1.8)	ENSG00000255135 (1.7)	ENSG00000258442 (1.7)	ADAM19 (1.6)	CTSW (1.6)	IL13 (1.6)	ENSG00000251405 (1.5)	ZPBP2 (1.5)	TSLP (1.5)	ZBTB10 (1.5)	RUNX1 (1.5)	IL2 (1.5)	IL4R (1.5)	STAT6 (1.5)	FAM105A (1.4)	PTPRC (1.4)	IL1RL1 (1.3)	BACH2 (1.3)
GO:0002263	cell activation involved in immune response	2.08e-8	<0.01	11	TRUE	FALSE	TLR6 (3.7)	IL18RAP (3.0)	ENSG00000179428 (2.8)	ENSG00000223442 (2.7)	IL21 (2.7)	FMNL1 (2.7)	ABI3 (2.6)	TNFRSF8 (2.5)	LRRC33 (2.5)	FAM105B (2.5)	GPR183 (2.5)	TLR10 (2.4)	IKZF3 (2.3)	GPR18 (2.3)	IL18R1 (2.3)	IL21R (2.2)	TLR1 (2.1)	RUNX3 (2.1)	GNA15 (2.0)	TNFAIP8 (2.0)	ITGB8 (2.0)	MAP3K14 (2.0)	TNFSF4 (1.9)	ENSG00000237943 (1.9)	CYFIP2 (1.9)	KRT222 (1.8)	ENSG00000255135 (1.7)	ENSG00000258442 (1.7)	ADAM19 (1.6)	CTSW (1.6)	IL13 (1.6)	ENSG00000251405 (1.5)	ZPBP2 (1.5)	TSLP (1.5)	ZBTB10 (1.5)	RUNX1 (1.5)	IL2 (1.5)	IL4R (1.5)	STAT6 (1.5)	FAM105A (1.4)	PTPRC (1.4)	IL1RL1 (1.3)	BACH2 (1.3)
KEGG_JAK_STAT_SIGNALING_PATHWAY	KEGG_JAK_STAT_SIGNALING_PATHWAY	4.09e-10	<0.01	12	FALSE	TRUE	IL13 (7.2)	IL2 (5.8)	IL21 (5.5)	IL6 (4.9)	IL4R (4.7)	TNFRSF8 (4.6)	IL18R1 (4.3)	IL18RAP (4.3)	IKZF4 (3.9)	ITK (3.6)	TNFAIP8 (3.0)	ENSG00000179428 (3.0)	RUNX3 (3.0)	ADAM19 (2.9)	MAP3K14 (2.9)	CD247 (2.7)	TNFSF4 (2.7)	ITGB8 (2.6)	IL33 (2.5)	TMEM194A (2.5)	GPR183 (2.5)	GNA15 (2.5)	TSLP (2.5)	GPR18 (2.4)	IL21R (2.4)	MYO1A (2.3)	BACH2 (2.3)	ENSG00000237943 (2.1)	IL1RL1 (1.9)	FMNL1 (1.9)	CLEC16A (1.9)	ENSG00000253519 (1.8)	ENSG00000223442 (1.8)	RUNX1 (1.8)	DEXI (1.6)	PTPRC (1.6)	ORMDL3 (1.6)	ENSG00000234336 (1.4)	LRRC33 (1.4)	RORA (1.3)	FAM105A (1.2)	NDFIP1 (1.2)	STAT6 (1.2)
ENSG00000100368	CSF2RB PPI subnetwork	5.28e-10	<0.01	12	FALSE	FALSE	IL13 (8.4)	IL2 (6.4)	IL21 (6.1)	IL6 (5.4)	ENSG00000179428 (4.5)	IL18R1 (3.9)	TNFRSF8 (3.9)	IL18RAP (3.5)	ADAM19 (3.4)	TNFSF4 (3.4)	IL4R (3.3)	ITGB8 (3.1)	ITK (3.0)	TNFAIP8 (3.0)	IKZF4 (2.8)	GPR183 (2.8)	TSLP (2.8)	GPR18 (2.7)	RUNX3 (2.7)	CD247 (2.4)	IL1RL1 (2.4)	GNA15 (2.1)	ENSG00000237943 (2.0)	PTPRC (2.0)	TMEM194A (1.9)	ENSG00000253519 (1.8)	BACH2 (1.7)	IL33 (1.7)	JAZF1 (1.6)	RUNX1 (1.6)	ENSG00000223442 (1.6)	MAP3K14 (1.6)	MYO1A (1.5)	LRRC33 (1.4)	ENSG00000234336 (1.3)	UBAC2-AS1 (1.3)	CLEC16A (1.3)	LINC00299 (1.3)	NDFIP1 (1.3)	PTPRK (1.3)	FMNL1 (1.3)	GLB1 (1.2)	SLC7A10 (1.2)
ENSG00000142166	IFNAR1 PPI subnetwork	7.88e-10	<0.01	12	FALSE	FALSE	IL13 (8.3)	IL2 (6.9)	IL21 (6.8)	IL6 (5.6)	ENSG00000179428 (4.3)	TNFRSF8 (4.1)	IL18R1 (4.0)	ITGB8 (3.7)	IL4R (3.5)	ADAM19 (3.4)	IL18RAP (3.3)	ITK (3.1)	TSLP (3.1)	TNFSF4 (3.0)	TNFAIP8 (2.9)	CD247 (2.8)	IKZF4 (2.6)	GPR18 (2.4)	RUNX3 (2.2)	GPR183 (2.1)	TMEM194A (2.1)	ENSG00000237943 (2.1)	MAP3K14 (2.0)	MYO1A (1.9)	ENSG00000253519 (1.8)	GNA15 (1.7)	ENSG00000223442 (1.6)	IL1RL1 (1.6)	IL33 (1.5)	IKZF3 (1.5)	RUNX1 (1.5)	BACH2 (1.5)	C5orf56 (1.5)	STAT6 (1.5)	SMAD3 (1.5)	ENSG00000234336 (1.4)	UBAC2-AS1 (1.4)	ORMDL3 (1.4)	GATA3 (1.3)	NIPAL4 (1.3)	CCDC134 (1.3)	NDFIP1 (1.2)	UBAC2 (1.2)
ENSG00000100385	IL2RB PPI subnetwork	1.07e-9	<0.01	12	FALSE	FALSE	IL13 (8.8)	IL2 (7.1)	IL21 (6.4)	IL6 (5.6)	TNFRSF8 (4.6)	IL4R (4.3)	ENSG00000179428 (4.1)	IL18R1 (3.9)	ADAM19 (3.9)	IKZF4 (3.8)	TNFSF4 (3.6)	ITGB8 (3.3)	TSLP (3.3)	ITK (3.2)	IL18RAP (3.2)	TNFAIP8 (2.9)	CD247 (2.8)	MAP3K14 (2.7)	RUNX3 (2.3)	ENSG00000237943 (2.3)	GPR18 (2.1)	GPR183 (2.0)	GNA15 (2.0)	ENSG00000253519 (1.9)	MYO1A (1.8)	BACH2 (1.8)	GATA3 (1.8)	TMEM194A (1.7)	IL33 (1.7)	RUNX1 (1.7)	UBAC2-AS1 (1.7)	IL1RL1 (1.6)	C5orf56 (1.6)	NDFIP1 (1.6)	STAT6 (1.6)	ENSG00000223442 (1.5)	CLEC16A (1.5)	PTPRC (1.5)	GLB1 (1.5)	ENSG00000234336 (1.4)	IL21R (1.4)	NIPAL4 (1.4)	UBAC2 (1.3)
ENSG00000168685	IL7R PPI subnetwork	1.14e-9	<0.01	12	FALSE	FALSE	IL13 (8.6)	IL2 (7.1)	IL21 (6.8)	IL6 (6.0)	TNFRSF8 (4.4)	IL18R1 (4.1)	ENSG00000179428 (3.9)	ITGB8 (3.8)	IL4R (3.7)	TNFSF4 (3.6)	ADAM19 (3.4)	IL18RAP (3.3)	TSLP (3.2)	ITK (3.0)	TNFAIP8 (3.0)	IKZF4 (2.6)	GPR183 (2.5)	RUNX3 (2.4)	MAP3K14 (2.3)	GPR18 (2.3)	CD247 (2.2)	ENSG00000237943 (2.2)	MYO1A (2.1)	TMEM194A (1.9)	GNA15 (1.8)	STAT6 (1.8)	ENSG00000223442 (1.8)	ENSG00000253519 (1.7)	ENSG00000234336 (1.7)	IL33 (1.7)	IL1RL1 (1.7)	NIPAL4 (1.5)	UBAC2-AS1 (1.5)	JAZF1 (1.5)	RUNX1 (1.4)	CLEC16A (1.4)	LINC00299 (1.4)	IL21R (1.4)	BACH2 (1.3)	GATA3 (1.3)	NDFIP1 (1.3)	GLB1 (1.3)	C5orf56 (1.2)
ENSG00000185291	IL3RA PPI subnetwork	1.38e-9	<0.01	12	FALSE	FALSE	IL13 (8.7)	IL2 (6.4)	IL21 (6.3)	IL6 (5.6)	ENSG00000179428 (4.1)	IL18R1 (4.0)	TNFRSF8 (4.0)	TNFSF4 (3.6)	IL18RAP (3.6)	ITGB8 (3.5)	ADAM19 (3.4)	IL4R (3.2)	TNFAIP8 (3.0)	IKZF4 (3.0)	GPR183 (2.8)	TSLP (2.8)	ITK (2.8)	GPR18 (2.6)	RUNX3 (2.5)	IL1RL1 (2.2)	CD247 (2.1)	ENSG00000237943 (2.1)	ENSG00000253519 (1.9)	GNA15 (1.8)	ENSG00000223442 (1.8)	JAZF1 (1.8)	IL33 (1.7)	TMEM194A (1.7)	GLB1 (1.6)	DEXI (1.6)	MYO1A (1.6)	MAP3K14 (1.6)	BACH2 (1.5)	UBAC2-AS1 (1.5)	NDFIP1 (1.5)	PTPRC (1.4)	NIPAL4 (1.3)	PTPRK (1.3)	ENSG00000234336 (1.2)	LINC00299 (1.2)	CLEC16A (1.2)	GSDMB (1.1)	ORMDL3 (1.1)
ENSG00000147168	IL2RG PPI subnetwork	2.11e-9	<0.01	12	FALSE	FALSE	IL13 (8.3)	IL21 (6.5)	IL2 (6.4)	IL6 (6.2)	TNFRSF8 (4.6)	IL18R1 (4.2)	ENSG00000179428 (3.9)	IL4R (3.6)	ADAM19 (3.6)	IL18RAP (3.4)	TNFSF4 (3.3)	ITGB8 (3.2)	TNFAIP8 (3.1)	ITK (3.1)	TSLP (3.1)	IKZF4 (2.9)	CD247 (2.4)	MAP3K14 (2.2)	GPR18 (2.2)	RUNX3 (2.2)	ENSG00000253519 (2.0)	GNA15 (2.0)	ENSG00000237943 (1.9)	MYO1A (1.9)	GPR183 (1.8)	TMEM194A (1.8)	IL33 (1.8)	IL1RL1 (1.7)	SMAD3 (1.7)	UBAC2 (1.6)	STAT6 (1.6)	ENSG00000223442 (1.6)	ENSG00000234336 (1.5)	C5orf56 (1.5)	UBAC2-AS1 (1.4)	GATA3 (1.4)	BACH2 (1.4)	IL21R (1.4)	LINC00299 (1.4)	DEXI (1.3)	NIPAL4 (1.2)	CLEC16A (1.2)	NDFIP1 (1.2)
ENSG00000187266	EPOR PPI subnetwork	3.1e-9	<0.01	12	FALSE	FALSE	IL13 (8.7)	IL2 (6.5)	IL21 (6.2)	IL6 (5.5)	TNFRSF8 (4.3)	IL4R (4.0)	ENSG00000179428 (3.8)	TNFSF4 (3.4)	ITGB8 (3.4)	ADAM19 (3.3)	IL18R1 (3.2)	TSLP (3.2)	IKZF4 (3.1)	TNFAIP8 (3.0)	IL18RAP (3.0)	GNA15 (2.9)	RUNX3 (2.4)	ITK (2.3)	IL33 (2.2)	GPR18 (2.1)	ENSG00000223442 (2.0)	GPR183 (2.0)	IL1RL1 (1.9)	ENSG00000237943 (1.9)	TMEM194A (1.9)	MYO1A (1.8)	ENSG00000253519 (1.8)	BACH2 (1.8)	CD247 (1.7)	RUNX1 (1.7)	STAT6 (1.7)	MAP3K14 (1.6)	LRRC33 (1.5)	FMNL1 (1.4)	CLEC16A (1.3)	ENSG00000234336 (1.3)	GLB1 (1.2)	JAZF1 (1.2)	UBAC2-AS1 (1.2)	C5orf56 (1.2)	PTPRK (1.2)	NDFIP1 (1.2)	ZBTB10 (1.1)
ENSG00000134460	IL2RA PPI subnetwork	4.89e-9	<0.01	12	FALSE	FALSE	IL13 (9.0)	IL2 (7.0)	IL21 (6.8)	IL6 (6.2)	TNFRSF8 (5.3)	IL18R1 (4.3)	ADAM19 (4.2)	IL4R (3.9)	ENSG00000179428 (3.9)	ITGB8 (3.7)	TNFSF4 (3.6)	IKZF4 (3.4)	TSLP (3.3)	ITK (3.3)	IL18RAP (3.1)	TNFAIP8 (2.7)	GPR183 (2.5)	CD247 (2.5)	MAP3K14 (2.4)	RUNX3 (2.4)	GPR18 (2.3)	ENSG00000237943 (2.0)	MYO1A (2.0)	GNA15 (1.9)	TMEM194A (1.9)	ENSG00000253519 (1.8)	ENSG00000223442 (1.8)	IL1RL1 (1.7)	STAT6 (1.7)	NIPAL4 (1.6)	BACH2 (1.6)	SMAD3 (1.6)	LINC00299 (1.6)	IL21R (1.6)	IL33 (1.6)	NDFIP1 (1.5)	CLEC16A (1.5)	ENSG00000234336 (1.5)	GLB1 (1.4)	UBAC2-AS1 (1.4)	UBAC2 (1.2)	DEXI (1.2)	RUNX1 (1.2)
ENSG00000077238	IL4R PPI subnetwork	4.97e-9	<0.01	12	FALSE	FALSE	IL13 (8.7)	IL2 (6.9)	IL21 (6.8)	IL6 (5.9)	IL4R (4.0)	TNFRSF8 (4.0)	IL18R1 (3.8)	ENSG00000179428 (3.7)	IL18RAP (3.5)	TNFSF4 (3.5)	TSLP (3.3)	ADAM19 (3.2)	ITGB8 (3.1)	TNFAIP8 (2.5)	ITK (2.4)	GNA15 (2.3)	MYO1A (2.3)	TMEM194A (2.3)	GPR183 (2.2)	GPR18 (2.2)	RUNX3 (2.1)	IKZF4 (2.0)	CD247 (2.0)	ENSG00000223442 (1.9)	NIPAL4 (1.9)	MAP3K14 (1.9)	IL1RL1 (1.8)	ENSG00000237943 (1.8)	ENSG00000253519 (1.7)	IL33 (1.7)	BACH2 (1.7)	ENSG00000234336 (1.7)	STAT6 (1.7)	SMAD3 (1.7)	CLEC16A (1.6)	NDFIP1 (1.5)	GLB1 (1.3)	LINC00299 (1.2)	ZBTB10 (1.2)	RUNX1 (1.2)	UBAC2-AS1 (1.2)	ENSG00000232170 (1.1)	JAZF1 (1.1)
ENSG00000112964	GHR PPI subnetwork	1.16e-8	<0.01	12	FALSE	FALSE	IL13 (8.6)	IL21 (6.8)	IL2 (6.7)	IL6 (5.4)	TNFRSF8 (4.3)	IL4R (4.2)	IL18R1 (3.7)	ADAM19 (3.7)	ENSG00000179428 (3.6)	ITGB8 (3.5)	IKZF4 (3.4)	IL18RAP (3.0)	TSLP (2.9)	TNFAIP8 (2.8)	TNFSF4 (2.7)	ITK (2.6)	ENSG00000237943 (2.2)	MAP3K14 (2.1)	GPR183 (2.0)	IL33 (1.9)	CD247 (1.9)	IL1RL1 (1.9)	SMAD3 (1.9)	ENSG00000223442 (1.8)	GNA15 (1.8)	ENSG00000253519 (1.8)	RUNX3 (1.7)	GPR18 (1.7)	MYO1A (1.6)	JAZF1 (1.5)	RUNX1 (1.5)	CLEC16A (1.5)	BACH2 (1.5)	UBAC2-AS1 (1.5)	ENSG00000234336 (1.4)	TMEM194A (1.4)	STAT6 (1.4)	PTPRK (1.4)	LINC00299 (1.3)	NDFIP1 (1.3)	GLB1 (1.3)	NIPAL4 (1.3)	DEXI (1.2)
ENSG00000116678	LEPR PPI subnetwork	1.17e-8	<0.01	12	FALSE	FALSE	IL13 (9.2)	IL2 (7.2)	IL21 (7.0)	IL6 (5.9)	TNFRSF8 (4.6)	ENSG00000179428 (4.1)	IL4R (3.7)	IL18R1 (3.7)	ITGB8 (3.6)	ADAM19 (3.3)	TNFSF4 (3.1)	IKZF4 (3.1)	TSLP (3.1)	IL18RAP (2.8)	TNFAIP8 (2.8)	ITK (2.4)	MAP3K14 (2.3)	GPR183 (2.2)	GNA15 (2.1)	ENSG00000237943 (2.0)	MYO1A (2.0)	ENSG00000223442 (2.0)	GPR18 (1.9)	IL33 (1.8)	CLEC16A (1.7)	TMEM194A (1.7)	CD247 (1.7)	RUNX3 (1.7)	GLB1 (1.6)	NDFIP1 (1.6)	NIPAL4 (1.6)	IL1RL1 (1.6)	BACH2 (1.6)	C5orf56 (1.4)	STAT6 (1.4)	RUNX1 (1.3)	ENSG00000234336 (1.3)	LINC00299 (1.3)	UBAC2-AS1 (1.3)	ENSG00000253519 (1.2)	ORMDL3 (1.1)	DEXI (1.1)	PTPRK (1.0)
ENSG00000160712	IL6R PPI subnetwork	1.2e-8	<0.01	12	FALSE	FALSE	IL13 (8.7)	IL2 (6.8)	IL21 (6.7)	IL6 (6.0)	TNFRSF8 (4.3)	ENSG00000179428 (4.1)	ITGB8 (4.0)	IL18R1 (3.8)	ADAM19 (3.5)	IL4R (3.3)	TNFSF4 (3.1)	TSLP (3.0)	TNFAIP8 (2.9)	IL18RAP (2.8)	GPR183 (2.8)	ITK (2.6)	IKZF4 (2.4)	MYO1A (2.2)	MAP3K14 (2.2)	RUNX3 (2.1)	ENSG00000237943 (2.1)	GPR18 (2.1)	ENSG00000253519 (1.8)	NIPAL4 (1.8)	CD247 (1.8)	TMEM194A (1.8)	ENSG00000223442 (1.8)	SMAD3 (1.8)	IL1RL1 (1.7)	ENSG00000234336 (1.6)	GNA15 (1.6)	LINC00299 (1.5)	IL33 (1.5)	STAT6 (1.5)	NDFIP1 (1.4)	UBAC2-AS1 (1.4)	CLEC16A (1.4)	C5orf56 (1.3)	GLB1 (1.3)	BACH2 (1.3)	ZBTB10 (1.2)	UBAC2 (1.2)	JAZF1 (1.2)
ENSG00000091181	IL5RA PPI subnetwork	1.24e-8	<0.01	12	FALSE	FALSE	IL13 (9.1)	IL21 (6.9)	IL2 (6.8)	IL6 (6.2)	TNFRSF8 (4.6)	ENSG00000179428 (4.0)	ADAM19 (3.8)	IL18R1 (3.7)	ITGB8 (3.6)	IL18RAP (3.4)	TSLP (3.4)	IL4R (3.4)	TNFSF4 (3.3)	TNFAIP8 (3.1)	GPR183 (2.6)	IKZF4 (2.4)	ITK (2.3)	GPR18 (2.3)	RUNX3 (2.1)	GNA15 (2.1)	MYO1A (2.1)	TMEM194A (2.0)	IL1RL1 (2.0)	ENSG00000237943 (1.8)	ENSG00000253519 (1.8)	MAP3K14 (1.8)	ENSG00000223442 (1.8)	CD247 (1.7)	IL33 (1.6)	ENSG00000234336 (1.6)	NIPAL4 (1.5)	LINC00299 (1.5)	UBAC2-AS1 (1.4)	JAZF1 (1.4)	BACH2 (1.4)	GLB1 (1.3)	CLEC16A (1.2)	SMAD3 (1.2)	NDFIP1 (1.2)	UBAC2 (1.1)	C5orf56 (1.0)	ZBTB10 (1.0)	STAT6 (1.0)
ENSG00000134470	IL15RA PPI subnetwork	1.27e-8	<0.01	12	FALSE	FALSE	IL13 (8.8)	IL2 (6.7)	IL21 (6.6)	IL6 (5.8)	TNFRSF8 (4.4)	IL18R1 (3.9)	ADAM19 (3.8)	ITGB8 (3.7)	TNFSF4 (3.7)	ENSG00000179428 (3.6)	IL18RAP (3.4)	IL4R (3.4)	TSLP (3.2)	ITK (2.7)	TNFAIP8 (2.6)	GPR18 (2.6)	RUNX3 (2.6)	IKZF4 (2.5)	MYO1A (2.5)	GPR183 (2.3)	CD247 (2.2)	MAP3K14 (2.1)	TMEM194A (2.0)	GNA15 (2.0)	ENSG00000237943 (1.9)	ENSG00000253519 (1.8)	ENSG00000223442 (1.7)	IL1RL1 (1.7)	NIPAL4 (1.6)	ENSG00000234336 (1.6)	IL33 (1.6)	LINC00299 (1.5)	UBAC2 (1.4)	MEI1 (1.4)	C5orf56 (1.3)	BACH2 (1.3)	UBAC2-AS1 (1.3)	SMAD3 (1.3)	CCDC134 (1.3)	STAT6 (1.2)	IKZF3 (1.2)	CLEC16A (1.2)	GLB1 (1.1)
ENSG00000113494	PRLR PPI subnetwork	1.32e-8	<0.01	12	FALSE	FALSE	IL13 (9.1)	IL21 (7.0)	IL2 (7.0)	IL6 (5.8)	TNFRSF8 (4.5)	IL18R1 (3.9)	ENSG00000179428 (3.8)	ADAM19 (3.8)	ITGB8 (3.7)	IL4R (3.5)	TNFSF4 (3.3)	TSLP (3.2)	IL18RAP (3.1)	IKZF4 (3.0)	TNFAIP8 (2.7)	ITK (2.6)	GPR183 (2.4)	GPR18 (2.4)	MYO1A (2.4)	RUNX3 (2.3)	CD247 (2.2)	TMEM194A (2.2)	GNA15 (2.1)	MAP3K14 (2.1)	ENSG00000223442 (2.0)	ENSG00000237943 (1.9)	ENSG00000253519 (1.7)	ENSG00000234336 (1.6)	NIPAL4 (1.6)	BACH2 (1.6)	IL33 (1.6)	IL1RL1 (1.6)	NDFIP1 (1.5)	LINC00299 (1.5)	UBAC2-AS1 (1.5)	STAT6 (1.4)	ZBTB10 (1.4)	GATA3 (1.3)	JAZF1 (1.3)	GLB1 (1.2)	SMAD3 (1.2)	UBAC2 (1.2)	CLEC16A (1.1)
ENSG00000081985	IL12RB2 PPI subnetwork	1.54e-8	<0.01	12	FALSE	FALSE	IL13 (9.3)	IL21 (7.0)	IL2 (7.0)	IL6 (6.0)	TNFRSF8 (4.7)	IL18R1 (4.3)	TNFSF4 (4.1)	IL18RAP (4.0)	ENSG00000179428 (3.8)	ADAM19 (3.5)	IL4R (3.4)	ITGB8 (3.3)	TSLP (3.1)	ITK (3.0)	RUNX3 (2.9)	GPR18 (2.6)	GPR183 (2.5)	TNFAIP8 (2.4)	IKZF4 (2.4)	CD247 (2.3)	MYO1A (2.3)	ENSG00000237943 (2.1)	TMEM194A (2.1)	ENSG00000223442 (2.0)	NIPAL4 (1.9)	MAP3K14 (1.9)	GNA15 (1.9)	SMAD3 (1.8)	ENSG00000253519 (1.7)	ENSG00000234336 (1.7)	IL1RL1 (1.6)	IL33 (1.5)	LINC00299 (1.5)	BACH2 (1.4)	UBAC2 (1.4)	DEXI (1.4)	CLEC16A (1.4)	C5orf56 (1.3)	UBAC2-AS1 (1.3)	GLB1 (1.3)	MEI1 (1.3)	STAT6 (1.2)	NDFIP1 (1.2)
ENSG00000119535	CSF3R PPI subnetwork	1.77e-8	<0.01	12	FALSE	FALSE	IL13 (8.6)	IL2 (6.8)	IL21 (6.7)	IL6 (6.0)	TNFRSF8 (4.1)	ENSG00000179428 (3.9)	IL4R (3.9)	IL18RAP (3.7)	ADAM19 (3.7)	IL18R1 (3.6)	ITGB8 (3.3)	TSLP (3.2)	IKZF4 (2.9)	TNFSF4 (2.8)	TNFAIP8 (2.8)	ITK (2.6)	GNA15 (2.4)	GPR183 (2.4)	GPR18 (2.3)	RUNX3 (2.2)	CD247 (2.1)	MAP3K14 (2.1)	MYO1A (2.0)	ENSG00000237943 (1.9)	TMEM194A (1.8)	ENSG00000223442 (1.8)	IL1RL1 (1.8)	RUNX1 (1.6)	IL33 (1.6)	ENSG00000253519 (1.5)	ENSG00000234336 (1.5)	UBAC2-AS1 (1.5)	NIPAL4 (1.4)	BACH2 (1.4)	STAT6 (1.3)	CLEC16A (1.3)	NDFIP1 (1.3)	LINC00299 (1.3)	GLB1 (1.1)	DEXI (1.1)	C5orf56 (1.1)	SMAD3 (1.0)	PTPRC (1.0)
ENSG00000145623	OSMR PPI subnetwork	1.98e-8	<0.01	12	FALSE	FALSE	IL13 (9.0)	IL2 (6.9)	IL21 (6.9)	IL6 (6.2)	TNFRSF8 (4.3)	IL18R1 (4.0)	ENSG00000179428 (3.8)	ITGB8 (3.8)	ADAM19 (3.7)	TNFSF4 (3.5)	TSLP (3.4)	IL4R (3.3)	IL18RAP (3.2)	TNFAIP8 (2.7)	GPR183 (2.6)	ITK (2.5)	IKZF4 (2.3)	GPR18 (2.3)	MYO1A (2.2)	TMEM194A (2.0)	RUNX3 (2.0)	ENSG00000237943 (1.9)	MAP3K14 (1.9)	IL1RL1 (1.8)	ENSG00000223442 (1.8)	NIPAL4 (1.8)	CD247 (1.8)	ENSG00000253519 (1.8)	IL33 (1.7)	ENSG00000234336 (1.6)	SMAD3 (1.6)	GNA15 (1.5)	LINC00299 (1.5)	BACH2 (1.3)	UBAC2-AS1 (1.3)	NDFIP1 (1.3)	JAZF1 (1.3)	C5orf56 (1.2)	CLEC16A (1.2)	UBAC2 (1.2)	STAT6 (1.2)	GLB1 (1.2)	CCDC134 (1.1)
ENSG00000137070	IL11RA PPI subnetwork	1.98e-8	<0.01	12	FALSE	FALSE	IL13 (9.0)	IL2 (6.9)	IL21 (6.9)	IL6 (6.2)	TNFRSF8 (4.3)	IL18R1 (4.0)	ENSG00000179428 (3.8)	ITGB8 (3.8)	ADAM19 (3.7)	TNFSF4 (3.5)	TSLP (3.4)	IL4R (3.3)	IL18RAP (3.2)	TNFAIP8 (2.7)	GPR183 (2.6)	ITK (2.5)	IKZF4 (2.3)	GPR18 (2.3)	MYO1A (2.2)	TMEM194A (2.0)	RUNX3 (2.0)	ENSG00000237943 (1.9)	MAP3K14 (1.9)	IL1RL1 (1.8)	ENSG00000223442 (1.8)	NIPAL4 (1.8)	CD247 (1.8)	ENSG00000253519 (1.8)	IL33 (1.7)	ENSG00000234336 (1.6)	SMAD3 (1.6)	GNA15 (1.5)	LINC00299 (1.5)	BACH2 (1.3)	UBAC2-AS1 (1.3)	NDFIP1 (1.3)	JAZF1 (1.3)	C5orf56 (1.2)	CLEC16A (1.2)	UBAC2 (1.2)	STAT6 (1.2)	GLB1 (1.2)	CCDC134 (1.1)
ENSG00000113594	LIFR PPI subnetwork	2e-08	<0.01	12	FALSE	FALSE	IL13 (9.0)	IL21 (7.0)	IL2 (7.0)	IL6 (6.1)	TNFRSF8 (4.4)	IL18R1 (3.9)	ENSG00000179428 (3.8)	ITGB8 (3.8)	ADAM19 (3.7)	TNFSF4 (3.4)	IL18RAP (3.3)	IL4R (3.2)	TSLP (3.0)	ITK (2.6)	TNFAIP8 (2.5)	GPR183 (2.5)	IKZF4 (2.4)	GPR18 (2.3)	MYO1A (2.2)	TMEM194A (2.1)	ENSG00000237943 (2.1)	CD247 (1.9)	ENSG00000253519 (1.9)	ENSG00000223442 (1.9)	RUNX3 (1.8)	IL1RL1 (1.8)	MAP3K14 (1.7)	SMAD3 (1.7)	IL33 (1.7)	ENSG00000234336 (1.7)	NIPAL4 (1.7)	BACH2 (1.6)	LINC00299 (1.5)	UBAC2-AS1 (1.4)	GNA15 (1.4)	C5orf56 (1.3)	JAZF1 (1.2)	NDFIP1 (1.2)	CLEC16A (1.1)	GLB1 (1.1)	CCDC134 (1.1)	UBAC2 (1.1)	DEXI (1.0)
ENSG00000124334	IL9R PPI subnetwork	2.09e-8	<0.01	12	FALSE	FALSE	IL13 (9.1)	IL2 (6.9)	IL21 (6.8)	IL6 (6.0)	TNFRSF8 (4.3)	IL18R1 (3.9)	ITGB8 (3.8)	ENSG00000179428 (3.7)	ADAM19 (3.5)	TSLP (3.5)	TNFSF4 (3.4)	IL4R (3.3)	IL18RAP (3.2)	TNFAIP8 (2.7)	ITK (2.5)	GPR183 (2.5)	MYO1A (2.4)	GPR18 (2.4)	IKZF4 (2.3)	RUNX3 (2.2)	TMEM194A (2.0)	CD247 (1.9)	MAP3K14 (1.9)	GNA15 (1.9)	ENSG00000237943 (1.8)	ENSG00000234336 (1.7)	ENSG00000253519 (1.7)	ENSG00000223442 (1.7)	NIPAL4 (1.7)	IL1RL1 (1.7)	IL33 (1.6)	LINC00299 (1.4)	BACH2 (1.4)	SMAD3 (1.4)	UBAC2-AS1 (1.2)	STAT6 (1.2)	MEI1 (1.2)	NDFIP1 (1.2)	GLB1 (1.2)	ZBTB10 (1.1)	JAZF1 (1.1)	CCDC134 (1.1)	CLEC16A (1.1)
ENSG00000159110	IFNAR2 PPI subnetwork	2.23e-8	<0.01	12	FALSE	FALSE	IL13 (8.3)	IL2 (6.4)	IL21 (6.3)	IL6 (5.7)	TNFRSF8 (4.1)	ENSG00000179428 (4.0)	IL18R1 (3.8)	ADAM19 (3.6)	ITGB8 (3.6)	IL4R (3.3)	TSLP (3.3)	TNFSF4 (3.1)	IL18RAP (3.0)	TNFAIP8 (2.7)	GPR183 (2.4)	ITK (2.3)	MYO1A (2.2)	GPR18 (2.1)	IKZF4 (2.1)	TMEM194A (2.1)	RUNX3 (2.0)	MAP3K14 (1.9)	ENSG00000237943 (1.7)	C5orf56 (1.7)	ENSG00000234336 (1.7)	IL1RL1 (1.7)	ENSG00000223442 (1.6)	NIPAL4 (1.6)	ENSG00000253519 (1.6)	UBAC2-AS1 (1.5)	CD247 (1.5)	GNA15 (1.4)	STAT6 (1.4)	CCDC134 (1.4)	BACH2 (1.4)	SMAD3 (1.3)	CLEC16A (1.3)	IL33 (1.2)	JAZF1 (1.2)	NDFIP1 (1.1)	DEXI (1.1)	TOB2 (1.0)	UBAC2 (1.0)
ENSG00000122756	CNTFR PPI subnetwork	2.24e-8	<0.01	12	FALSE	FALSE	IL13 (8.5)	IL21 (7.1)	IL2 (6.9)	IL6 (6.1)	ITGB8 (4.1)	IL18R1 (4.0)	ENSG00000179428 (4.0)	TNFRSF8 (3.8)	ADAM19 (3.7)	TSLP (3.3)	IL4R (3.2)	IL18RAP (3.1)	TNFSF4 (2.9)	TNFAIP8 (2.7)	ITK (2.5)	GPR183 (2.5)	GPR18 (2.3)	IKZF4 (2.1)	MYO1A (2.0)	ENSG00000253519 (2.0)	IL33 (1.9)	IL1RL1 (1.9)	SMAD3 (1.8)	RUNX3 (1.8)	CD247 (1.8)	ENSG00000237943 (1.7)	TMEM194A (1.7)	ENSG00000234336 (1.7)	ENSG00000223442 (1.6)	MAP3K14 (1.6)	BACH2 (1.5)	LINC00299 (1.4)	UBAC2-AS1 (1.4)	GNA15 (1.4)	NIPAL4 (1.4)	C5orf56 (1.4)	CLEC16A (1.3)	PTPRK (1.3)	JAZF1 (1.3)	TCHH (1.2)	NDFIP1 (1.2)	GLB1 (1.2)	CCDC134 (1.1)
ENSG00000162594	IL23R PPI subnetwork	2.3e-8	<0.01	12	FALSE	FALSE	IL13 (9.0)	IL21 (6.9)	IL2 (6.8)	IL6 (6.1)	TNFRSF8 (4.6)	ENSG00000179428 (4.0)	IL18R1 (3.8)	ADAM19 (3.7)	ITGB8 (3.7)	TNFSF4 (3.5)	IL4R (3.5)	IL18RAP (3.3)	TSLP (3.2)	TNFAIP8 (2.6)	ITK (2.5)	GPR183 (2.4)	RUNX3 (2.4)	IKZF4 (2.4)	GPR18 (2.3)	MYO1A (2.3)	MAP3K14 (2.0)	TMEM194A (2.0)	ENSG00000237943 (2.0)	ENSG00000223442 (1.9)	CD247 (1.9)	NIPAL4 (1.8)	GNA15 (1.8)	ENSG00000234336 (1.7)	IL1RL1 (1.7)	ENSG00000253519 (1.6)	IL33 (1.6)	LINC00299 (1.5)	SMAD3 (1.4)	CLEC16A (1.4)	UBAC2-AS1 (1.4)	CCDC134 (1.4)	C5orf56 (1.3)	STAT6 (1.3)	GLB1 (1.2)	NDFIP1 (1.2)	UBAC2 (1.2)	MEI1 (1.2)	BACH2 (1.2)
ENSG00000131724	IL13RA1 PPI subnetwork	2.35e-8	<0.01	12	FALSE	FALSE	IL13 (9.2)	IL2 (6.9)	IL21 (6.7)	IL6 (6.2)	TNFRSF8 (4.4)	IL18R1 (4.0)	ENSG00000179428 (3.8)	ADAM19 (3.8)	TNFSF4 (3.5)	ITGB8 (3.5)	TSLP (3.4)	IL4R (3.2)	IL18RAP (3.2)	TNFAIP8 (2.6)	IKZF4 (2.5)	ITK (2.5)	GPR183 (2.5)	GPR18 (2.2)	MYO1A (2.2)	RUNX3 (2.0)	IL1RL1 (2.0)	TMEM194A (2.0)	ENSG00000223442 (1.9)	MAP3K14 (1.9)	IL33 (1.8)	CD247 (1.8)	NIPAL4 (1.8)	ENSG00000237943 (1.8)	GNA15 (1.8)	ENSG00000234336 (1.8)	ENSG00000253519 (1.6)	BACH2 (1.5)	SMAD3 (1.4)	LINC00299 (1.4)	JAZF1 (1.3)	CLEC16A (1.3)	DEXI (1.3)	NDFIP1 (1.2)	UBAC2 (1.2)	UBAC2-AS1 (1.2)	GLB1 (1.2)	CCDC134 (1.1)	STAT6 (1.1)
ENSG00000117400	MPL PPI subnetwork	2.4e-8	<0.01	12	FALSE	FALSE	IL13 (8.9)	IL21 (7.0)	IL2 (6.9)	IL6 (6.1)	TNFRSF8 (4.4)	ENSG00000179428 (4.0)	ADAM19 (3.7)	IL18R1 (3.7)	ITGB8 (3.6)	IL4R (3.5)	TNFSF4 (3.4)	IL18RAP (3.2)	TSLP (3.1)	TNFAIP8 (2.5)	ITK (2.3)	GPR183 (2.2)	IKZF4 (2.2)	GPR18 (2.2)	MYO1A (2.0)	TMEM194A (2.0)	RUNX3 (2.0)	MAP3K14 (1.8)	ENSG00000234336 (1.8)	NIPAL4 (1.8)	IL33 (1.8)	ENSG00000223442 (1.8)	ENSG00000237943 (1.7)	ENSG00000253519 (1.7)	IL1RL1 (1.7)	CD247 (1.7)	SMAD3 (1.6)	GNA15 (1.6)	CCDC134 (1.4)	LINC00299 (1.4)	JAZF1 (1.4)	UBAC2-AS1 (1.3)	CLEC16A (1.3)	STAT6 (1.3)	UBAC2 (1.3)	NDFIP1 (1.2)	BACH2 (1.2)	MEI1 (1.2)	DEXI (1.2)
ENSG00000134352	IL6ST PPI subnetwork	2.75e-8	<0.01	12	FALSE	FALSE	IL13 (8.3)	IL21 (6.5)	IL2 (6.5)	IL6 (6.0)	ITGB8 (4.1)	ENSG00000179428 (4.1)	TNFRSF8 (4.0)	IL18R1 (3.7)	ADAM19 (3.5)	IL4R (3.3)	TSLP (3.2)	IL18RAP (3.0)	TNFSF4 (2.9)	TNFAIP8 (2.9)	GPR183 (2.8)	GPR18 (2.4)	IL33 (2.4)	ITK (2.3)	ENSG00000234336 (2.1)	IKZF4 (2.1)	TMEM194A (2.0)	SMAD3 (2.0)	MAP3K14 (1.9)	ENSG00000237943 (1.9)	MYO1A (1.8)	BACH2 (1.8)	GNA15 (1.7)	ENSG00000223442 (1.7)	RUNX3 (1.7)	IL1RL1 (1.7)	CD247 (1.7)	GSDMB (1.6)	UBAC2-AS1 (1.6)	LINC00299 (1.5)	ENSG00000253519 (1.5)	NIPAL4 (1.4)	STAT6 (1.4)	CCDC134 (1.4)	RUNX1 (1.4)	MEI1 (1.3)	DEXI (1.3)	C5orf56 (1.2)	GLB1 (1.2)
ENSG00000198223	CSF2RA PPI subnetwork	2.85e-8	<0.01	12	FALSE	FALSE	IL13 (9.0)	IL2 (6.7)	IL21 (6.5)	IL6 (6.1)	TNFRSF8 (4.2)	ITGB8 (4.0)	ENSG00000179428 (3.9)	IL18R1 (3.8)	ADAM19 (3.6)	TNFSF4 (3.6)	IL18RAP (3.4)	IL4R (3.3)	TSLP (3.1)	GPR183 (3.1)	TNFAIP8 (2.8)	IKZF4 (2.5)	ITK (2.5)	RUNX3 (2.4)	GNA15 (2.2)	MYO1A (2.1)	ENSG00000237943 (2.1)	TMEM194A (2.0)	GPR18 (2.0)	MAP3K14 (1.9)	ENSG00000223442 (1.8)	ENSG00000253519 (1.8)	IL1RL1 (1.8)	CD247 (1.8)	IL33 (1.7)	JAZF1 (1.6)	LINC00299 (1.5)	ENSG00000234336 (1.5)	MEI1 (1.4)	NIPAL4 (1.4)	PTPRK (1.3)	GLB1 (1.3)	RUNX1 (1.3)	STAT6 (1.2)	NDFIP1 (1.2)	UBAC2-AS1 (1.2)	CLEC16A (1.1)	CCDC134 (1.1)	BACH2 (1.1)
ENSG00000159113	ENSG00000159113 PPI subnetwork	3e-08	<0.01	12	FALSE	FALSE	IL13 (9.1)	IL2 (6.7)	IL21 (6.5)	IL6 (6.1)	TNFRSF8 (4.4)	ENSG00000179428 (4.0)	IL18R1 (3.9)	ITGB8 (3.8)	ADAM19 (3.8)	TNFSF4 (3.5)	IL4R (3.3)	IL18RAP (3.3)	TSLP (3.2)	GPR183 (2.8)	TNFAIP8 (2.7)	IKZF4 (2.4)	GPR18 (2.4)	RUNX3 (2.4)	ITK (2.3)	MYO1A (2.2)	TMEM194A (2.0)	GNA15 (1.9)	MAP3K14 (1.9)	ENSG00000223442 (1.9)	ENSG00000237943 (1.9)	NIPAL4 (1.7)	CD247 (1.7)	IL1RL1 (1.7)	ENSG00000253519 (1.7)	ENSG00000234336 (1.7)	LINC00299 (1.6)	IL33 (1.5)	UBAC2-AS1 (1.3)	JAZF1 (1.3)	SMAD3 (1.3)	GLB1 (1.2)	MEI1 (1.2)	CLEC16A (1.2)	C5orf56 (1.2)	BACH2 (1.1)	STAT6 (1.1)	NDFIP1 (1.1)	CCDC134 (1.1)
ENSG00000110324	IL10RA PPI subnetwork	3.24e-8	<0.01	12	TRUE	FALSE	IL13 (9.0)	IL2 (6.9)	IL21 (6.9)	IL6 (6.2)	TNFRSF8 (4.4)	ENSG00000179428 (4.1)	IL18R1 (3.9)	ITGB8 (3.7)	ADAM19 (3.7)	IL4R (3.5)	TNFSF4 (3.4)	TSLP (3.3)	IL18RAP (3.2)	TNFAIP8 (2.7)	GPR183 (2.5)	ITK (2.4)	IKZF4 (2.3)	MYO1A (2.2)	GPR18 (2.2)	RUNX3 (2.1)	MAP3K14 (2.1)	ENSG00000237943 (1.9)	TMEM194A (1.9)	ENSG00000223442 (1.9)	NIPAL4 (1.8)	GNA15 (1.8)	IL1RL1 (1.8)	CD247 (1.7)	ENSG00000253519 (1.7)	ENSG00000234336 (1.7)	IL33 (1.6)	LINC00299 (1.5)	CLEC16A (1.4)	UBAC2-AS1 (1.4)	SMAD3 (1.4)	STAT6 (1.2)	BACH2 (1.2)	CCDC134 (1.2)	GLB1 (1.2)	UBAC2 (1.2)	C5orf56 (1.2)	NDFIP1 (1.2)	JAZF1 (1.1)
ENSG00000016402	IL20RA PPI subnetwork	3.84e-8	<0.01	12	FALSE	FALSE	IL13 (9.1)	IL2 (6.8)	IL21 (6.8)	IL6 (6.2)	TNFRSF8 (4.4)	IL18R1 (3.9)	ENSG00000179428 (3.9)	ADAM19 (3.8)	ITGB8 (3.7)	TNFSF4 (3.5)	TSLP (3.5)	IL4R (3.3)	IL18RAP (3.2)	TNFAIP8 (2.6)	GPR183 (2.5)	ITK (2.4)	IKZF4 (2.3)	GPR18 (2.2)	MYO1A (2.2)	RUNX3 (2.1)	NIPAL4 (2.0)	TMEM194A (2.0)	ENSG00000237943 (1.9)	ENSG00000223442 (1.9)	IL33 (1.9)	GNA15 (1.8)	ENSG00000234336 (1.8)	MAP3K14 (1.8)	IL1RL1 (1.8)	ENSG00000253519 (1.7)	CD247 (1.7)	LINC00299 (1.5)	SMAD3 (1.4)	UBAC2-AS1 (1.3)	JAZF1 (1.3)	MEI1 (1.3)	CLEC16A (1.2)	C5orf56 (1.2)	CCDC134 (1.2)	GLB1 (1.2)	BACH2 (1.2)	STAT6 (1.2)	UBAC2 (1.1)
ENSG00000142677	IL22RA1 PPI subnetwork	3.88e-8	<0.01	12	FALSE	FALSE	IL13 (9.0)	IL2 (6.9)	IL21 (6.8)	IL6 (6.1)	TNFRSF8 (4.4)	IL18R1 (3.9)	ENSG00000179428 (3.9)	ITGB8 (3.6)	ADAM19 (3.6)	TNFSF4 (3.5)	TSLP (3.4)	IL4R (3.2)	IL18RAP (3.1)	TNFAIP8 (2.7)	ITK (2.5)	GPR183 (2.5)	GPR18 (2.3)	IKZF4 (2.3)	MYO1A (2.2)	RUNX3 (2.1)	TMEM194A (2.0)	ENSG00000237943 (1.9)	ENSG00000223442 (1.8)	CD247 (1.8)	MAP3K14 (1.8)	NIPAL4 (1.8)	ENSG00000253519 (1.8)	IL1RL1 (1.7)	GNA15 (1.7)	ENSG00000234336 (1.7)	IL33 (1.5)	LINC00299 (1.4)	SMAD3 (1.4)	UBAC2-AS1 (1.4)	C5orf56 (1.4)	BACH2 (1.2)	UBAC2 (1.2)	GLB1 (1.2)	JAZF1 (1.1)	CCDC134 (1.1)	STAT6 (1.1)	CLEC16A (1.1)	NDFIP1 (1.1)
ENSG00000103522	IL21R PPI subnetwork	4.28e-8	<0.01	12	FALSE	FALSE	IL13 (9.1)	IL2 (6.9)	IL21 (6.8)	IL6 (6.2)	TNFRSF8 (4.4)	IL18R1 (3.9)	ENSG00000179428 (3.9)	ITGB8 (3.7)	ADAM19 (3.7)	TNFSF4 (3.5)	TSLP (3.4)	IL4R (3.3)	IL18RAP (3.2)	TNFAIP8 (2.6)	GPR183 (2.6)	ITK (2.4)	IKZF4 (2.3)	MYO1A (2.3)	GPR18 (2.3)	RUNX3 (2.1)	TMEM194A (2.0)	ENSG00000223442 (1.9)	ENSG00000237943 (1.9)	NIPAL4 (1.8)	MAP3K14 (1.8)	GNA15 (1.8)	IL1RL1 (1.7)	ENSG00000253519 (1.7)	CD247 (1.7)	ENSG00000234336 (1.7)	IL33 (1.6)	LINC00299 (1.5)	SMAD3 (1.4)	UBAC2-AS1 (1.3)	JAZF1 (1.3)	BACH2 (1.2)	CLEC16A (1.2)	C5orf56 (1.2)	GLB1 (1.2)	CCDC134 (1.2)	NDFIP1 (1.1)	UBAC2 (1.1)	MEI1 (1.1)
ENSG00000123496	IL13RA2 PPI subnetwork	4.28e-8	<0.01	12	FALSE	FALSE	IL13 (9.1)	IL2 (6.9)	IL21 (6.8)	IL6 (6.2)	TNFRSF8 (4.4)	IL18R1 (3.9)	ENSG00000179428 (3.9)	ITGB8 (3.7)	ADAM19 (3.7)	TNFSF4 (3.5)	TSLP (3.4)	IL4R (3.3)	IL18RAP (3.2)	TNFAIP8 (2.6)	GPR183 (2.6)	ITK (2.4)	IKZF4 (2.3)	MYO1A (2.3)	GPR18 (2.3)	RUNX3 (2.1)	TMEM194A (2.0)	ENSG00000223442 (1.9)	ENSG00000237943 (1.9)	NIPAL4 (1.8)	MAP3K14 (1.8)	GNA15 (1.8)	IL1RL1 (1.7)	ENSG00000253519 (1.7)	CD247 (1.7)	ENSG00000234336 (1.7)	IL33 (1.6)	LINC00299 (1.5)	SMAD3 (1.4)	UBAC2-AS1 (1.3)	JAZF1 (1.3)	BACH2 (1.2)	CLEC16A (1.2)	C5orf56 (1.2)	GLB1 (1.2)	CCDC134 (1.2)	NDFIP1 (1.1)	UBAC2 (1.1)	MEI1 (1.1)
ENSG00000164485	IL22RA2 PPI subnetwork	4.28e-8	<0.01	12	FALSE	FALSE	IL13 (9.1)	IL2 (6.9)	IL21 (6.8)	IL6 (6.2)	TNFRSF8 (4.4)	IL18R1 (3.9)	ENSG00000179428 (3.9)	ITGB8 (3.7)	ADAM19 (3.7)	TNFSF4 (3.5)	TSLP (3.4)	IL4R (3.3)	IL18RAP (3.2)	TNFAIP8 (2.6)	GPR183 (2.6)	ITK (2.4)	IKZF4 (2.3)	MYO1A (2.3)	GPR18 (2.3)	RUNX3 (2.1)	TMEM194A (2.0)	ENSG00000223442 (1.9)	ENSG00000237943 (1.9)	NIPAL4 (1.8)	MAP3K14 (1.8)	GNA15 (1.8)	IL1RL1 (1.7)	ENSG00000253519 (1.7)	CD247 (1.7)	ENSG00000234336 (1.7)	IL33 (1.6)	LINC00299 (1.5)	SMAD3 (1.4)	UBAC2-AS1 (1.3)	JAZF1 (1.3)	BACH2 (1.2)	CLEC16A (1.2)	C5orf56 (1.2)	GLB1 (1.2)	CCDC134 (1.2)	NDFIP1 (1.1)	UBAC2 (1.1)	MEI1 (1.1)
ENSG00000159128	IFNGR2 PPI subnetwork	4.88e-8	<0.01	12	FALSE	FALSE	IL13 (8.9)	IL2 (6.7)	IL21 (6.6)	IL6 (6.0)	TNFRSF8 (4.7)	IL18R1 (4.1)	ENSG00000179428 (3.8)	ADAM19 (3.6)	TNFSF4 (3.4)	IL4R (3.4)	ITGB8 (3.4)	TSLP (3.3)	IL18RAP (3.3)	TNFAIP8 (2.7)	GPR183 (2.7)	ITK (2.4)	MYO1A (2.4)	GPR18 (2.2)	IKZF4 (2.1)	RUNX3 (2.0)	TMEM194A (1.9)	ENSG00000223442 (1.9)	MAP3K14 (1.9)	ENSG00000253519 (1.8)	IL1RL1 (1.8)	ENSG00000237943 (1.8)	NIPAL4 (1.7)	SMAD3 (1.7)	CD247 (1.6)	ENSG00000234336 (1.6)	GNA15 (1.6)	IL33 (1.6)	LINC00299 (1.5)	CLEC16A (1.3)	UBAC2-AS1 (1.3)	DEXI (1.3)	STAT6 (1.3)	BACH2 (1.3)	NDFIP1 (1.2)	PTPRK (1.2)	C5orf56 (1.2)	MEI1 (1.2)	GLB1 (1.2)
ENSG00000185436	IL28RA PPI subnetwork	5.34e-8	<0.01	12	FALSE	FALSE	IL13 (8.9)	IL2 (6.9)	IL21 (6.8)	IL6 (6.2)	TNFRSF8 (4.5)	IL18R1 (3.9)	ENSG00000179428 (3.8)	ITGB8 (3.7)	ADAM19 (3.7)	TNFSF4 (3.6)	IL4R (3.3)	TSLP (3.3)	IL18RAP (3.2)	TNFAIP8 (2.8)	GPR183 (2.5)	ITK (2.4)	IKZF4 (2.4)	MYO1A (2.4)	GPR18 (2.3)	TMEM194A (2.1)	RUNX3 (2.1)	ENSG00000223442 (1.9)	NIPAL4 (1.9)	ENSG00000237943 (1.8)	ENSG00000253519 (1.8)	IL33 (1.7)	MAP3K14 (1.7)	CD247 (1.7)	IL1RL1 (1.6)	ENSG00000234336 (1.6)	GNA15 (1.6)	LINC00299 (1.6)	BACH2 (1.4)	SMAD3 (1.3)	UBAC2-AS1 (1.3)	C5orf56 (1.3)	JAZF1 (1.3)	CLEC16A (1.2)	STAT6 (1.2)	GLB1 (1.1)	NDFIP1 (1.1)	UBAC2 (1.1)	CCDC134 (1.0)
ENSG00000027697	IFNGR1 PPI subnetwork	5.88e-8	<0.01	12	FALSE	FALSE	IL13 (8.8)	IL21 (6.7)	IL2 (6.6)	IL6 (6.0)	TNFRSF8 (4.5)	IL18R1 (4.0)	ENSG00000179428 (3.7)	ADAM19 (3.5)	ITGB8 (3.5)	IL4R (3.4)	TNFSF4 (3.4)	TSLP (3.1)	IL18RAP (3.1)	TNFAIP8 (2.7)	GPR183 (2.5)	MYO1A (2.5)	ITK (2.4)	GPR18 (2.2)	IKZF4 (2.2)	TMEM194A (2.1)	RUNX3 (2.0)	ENSG00000223442 (1.9)	ENSG00000253519 (1.9)	MAP3K14 (1.8)	ENSG00000237943 (1.8)	GNA15 (1.8)	IL1RL1 (1.7)	ENSG00000234336 (1.7)	CD247 (1.7)	SMAD3 (1.7)	NIPAL4 (1.7)	GLB1 (1.4)	IL33 (1.3)	LINC00299 (1.3)	JAZF1 (1.3)	NDFIP1 (1.3)	UBAC2-AS1 (1.3)	C5orf56 (1.2)	STAT6 (1.2)	CCDC134 (1.2)	PTPRK (1.2)	UBAC2 (1.2)	CLEC16A (1.2)
ENSG00000096996	IL12RB1 PPI subnetwork	2.78e-7	<0.01	12	FALSE	FALSE	IL13 (8.3)	IL21 (6.7)	IL2 (6.6)	IL6 (5.7)	TNFRSF8 (4.7)	IL18R1 (3.9)	TNFSF4 (3.8)	TSLP (3.6)	ITGB8 (3.5)	IL18RAP (3.4)	TNFAIP8 (3.4)	ADAM19 (2.9)	ENSG00000179428 (2.9)	ITK (2.7)	IL4R (2.7)	MYO1A (2.4)	GPR18 (2.4)	ENSG00000223442 (2.3)	IKZF4 (2.2)	RUNX3 (2.2)	GPR183 (2.2)	CD247 (2.1)	ENSG00000237943 (2.0)	TMEM194A (1.9)	LINC00299 (1.8)	MAP3K14 (1.7)	GNA15 (1.7)	UBAC2-AS1 (1.7)	IL33 (1.6)	NIPAL4 (1.6)	ENSG00000253519 (1.5)	SMAD3 (1.5)	STAT6 (1.5)	MEI1 (1.5)	DEXI (1.5)	C5orf56 (1.5)	GLB1 (1.4)	CLEC16A (1.3)	ORMDL3 (1.3)	NDFIP1 (1.3)	BACH2 (1.2)	IL1RL1 (1.2)	ENSG00000234336 (1.1)
MP:0001881	abnormal mammary gland physiology	1.28e-5	<0.01	12	FALSE	FALSE	IL6 (3.6)	RUNX1 (3.4)	IL4R (3.0)	GATA3 (2.8)	GSDMB (2.6)	TAC3 (2.5)	GRB7 (2.5)	C11orf9 (2.3)	IL18R1 (2.2)	STAT6 (2.1)	IL33 (2.1)	IL13 (2.0)	IKZF4 (1.9)	IL2 (1.9)	RORA (1.9)	IL1RL1 (1.8)	ORMDL3 (1.8)	IL21 (1.5)	BAI2 (1.4)	COL16A1 (1.4)	TOB2 (1.4)	SMARCE1 (1.3)	RAD51B (1.3)	DEXI (1.3)	S100A11 (1.2)	TNFRSF8 (1.2)	ENSG00000228739 (1.2)	COG6 (1.2)	TBL1XR1 (1.1)	MUC5AC (1.1)	LPP (1.1)	ENSG00000234336 (1.1)	SUOX (1.1)	ZNF652 (1.0)	MAP3K14 (1.0)	TNFSF4 (1.0)	ENSG00000179428 (1.0)	SLC7A10 (1.0)	PRKRIR (1.0)	KRT222 (1.0)	ZPBP2 (1.0)	ENSG00000237943 (0.9)	PHOSPHO1 (0.9)
MP:0004189	abnormal alveolar process morphology	2.83e-5	<0.01	12	FALSE	FALSE	IL21 (5.8)	IL2 (5.5)	IL13 (5.3)	ITGB8 (4.8)	TNFSF4 (3.5)	ADAM19 (3.4)	LINC00299 (3.3)	COL16A1 (3.2)	RUNX3 (2.7)	GPR183 (2.5)	IL6 (2.4)	GNA15 (2.3)	CSDC2 (2.1)	FAM114A1 (2.1)	IL18RAP (2.0)	ENSG00000228739 (2.0)	IL21R (1.7)	IKZF4 (1.7)	TCHH (1.7)	PPPDE2 (1.7)	ITK (1.6)	MUC5AC (1.6)	EFEMP2 (1.6)	D2HGDH (1.6)	NIPAL4 (1.6)	GPR18 (1.5)	PLXNC1 (1.5)	NDFIP1 (1.5)	IKZF3 (1.3)	CCDC134 (1.3)	CD247 (1.3)	PHOSPHO1 (1.3)	TSLP (1.3)	RUNX1 (1.3)	TNFRSF8 (1.2)	TMEM194A (1.1)	GATA3 (1.1)	CYFIP2 (1.1)	SEC61B (1.0)	DEXI (1.0)	ZPBP2 (1.0)	ADAD1 (0.9)	RORA (0.9)
MP:0008115	abnormal dendritic cell differentiation	2.98e-5	<0.01	12	FALSE	FALSE	IL21 (6.8)	IL13 (6.4)	TNFRSF8 (5.9)	IL2 (5.6)	GNA15 (3.8)	IL4R (3.4)	IKZF4 (3.3)	TNFSF4 (3.1)	MAP3K14 (2.7)	CLEC16A (2.4)	ADAM19 (2.4)	GATA3 (2.4)	ABI3 (2.3)	IL18R1 (2.3)	FAM105B (2.3)	LINC00299 (2.2)	ENSG00000223442 (2.1)	IL21R (2.1)	CD247 (2.0)	CRNN (1.9)	IL6 (1.9)	LRRC33 (1.9)	ITK (1.8)	CYFIP2 (1.7)	CCDC134 (1.7)	GPR183 (1.6)	BACH2 (1.6)	NSMCE1 (1.5)	RUNX3 (1.5)	ERBB3 (1.5)	MYO1A (1.4)	ENSG00000237943 (1.4)	IL18RAP (1.4)	ENSG00000245888 (1.4)	NIPAL4 (1.4)	COL16A1 (1.3)	TMEM194A (1.3)	ITGB8 (1.2)	STAT6 (1.2)	FMNL1 (1.1)	ENSG00000179428 (1.1)	RORA (0.9)	ZPBP2 (0.9)
MP:0003449	abnormal intestinal goblet cell morphology	6.61e-4	<0.01	12	FALSE	FALSE	IL13 (9.0)	IL21 (7.6)	IL2 (5.9)	MYO1A (4.3)	IL4R (2.6)	BACH2 (2.5)	GSDMB (2.4)	MUC5AC (2.4)	GLB1 (2.2)	ITK (2.2)	ADAM19 (2.1)	ENSG00000223442 (2.1)	C11orf9 (2.0)	TNFRSF8 (2.0)	IL18RAP (1.9)	GPR183 (1.8)	GATA3 (1.8)	MEI1 (1.7)	S100A11 (1.6)	SLC7A10 (1.5)	CD247 (1.5)	NDFIP1 (1.4)	PTPRK (1.4)	GPR18 (1.3)	TSLP (1.3)	ENSG00000237943 (1.3)	IL18R1 (1.3)	KRT223P (1.2)	LINC00299 (1.2)	ORMDL3 (1.1)	TNFSF4 (1.1)	IKZF4 (1.1)	ENSG00000228739 (1.0)	ERBB3 (1.0)	STAT6 (1.0)	WDR69 (1.0)	TNFAIP8 (1.0)	TOB2 (1.0)	KRT24 (0.9)	TBL1XR1 (0.9)	SMAD3 (0.9)	GRB7 (0.8)	ENSG00000197308 (0.8)
MP:0002492	decreased IgE level	4.51e-10	<0.01	13	FALSE	TRUE	IL13 (8.4)	IL2 (8.3)	IL21 (7.6)	GPR183 (5.8)	GPR18 (5.6)	IL4R (5.3)	IL18R1 (4.8)	ITK (4.4)	IL18RAP (4.3)	IKZF4 (4.1)	IL21R (4.1)	BACH2 (3.9)	TNFRSF8 (3.9)	CD247 (3.5)	ADAM19 (3.5)	TNFSF4 (3.4)	RUNX3 (3.3)	IKZF3 (3.2)	GATA3 (3.1)	GNA15 (3.0)	IL6 (2.8)	PTPRC (2.8)	IL1RL1 (2.7)	ENSG00000179428 (2.6)	TLR1 (2.5)	MAP3K14 (2.4)	CLEC16A (2.3)	TNFAIP8 (2.2)	TLR10 (2.1)	ENSG00000197308 (2.1)	RORA (2.1)	RUNX1 (1.9)	ITGB8 (1.8)	CRNN (1.8)	GLB1 (1.7)	ABI3 (1.7)	ENSG00000223442 (1.7)	FMNL1 (1.7)	KRT24 (1.7)	DEXI (1.6)	CYFIP2 (1.6)	SMAD3 (1.6)	FAM105B (1.5)
MP:0005466	abnormal T-helper 2 physiology	1.03e-8	<0.01	13	FALSE	FALSE	IL2 (7.6)	IL21 (6.4)	ITK (5.6)	IL13 (5.0)	GPR183 (4.4)	IL4R (4.3)	ENSG00000237943 (3.8)	CD247 (3.8)	GPR18 (3.5)	TLR1 (3.4)	PTPRC (3.4)	IL18RAP (3.4)	BACH2 (3.3)	RUNX1 (3.3)	IL21R (3.0)	GNA15 (2.9)	ENSG00000179428 (2.8)	GATA3 (2.8)	TNFAIP8 (2.7)	DEXI (2.7)	IL18R1 (2.6)	IL6 (2.4)	IL1RL1 (2.4)	IKZF4 (2.3)	ENSG00000223442 (2.3)	TLR6 (2.3)	S100A11 (2.2)	NAB2 (2.1)	MAP3K14 (2.0)	IKZF3 (2.0)	LRRC33 (2.0)	CLEC16A (1.9)	NSMCE1 (1.9)	STAT6 (1.7)	GSDMB (1.6)	TSLP (1.6)	TMEM194A (1.5)	CYFIP2 (1.5)	ORMDL3 (1.5)	NDFIP1 (1.5)	SMAD3 (1.4)	RAD51B (1.4)	RORA (1.4)
MP:0008566	increased interferon-gamma secretion	1.04e-8	<0.01	13	FALSE	FALSE	IL13 (6.3)	GPR183 (5.5)	IL2 (4.8)	IL21 (4.8)	GNA15 (4.7)	GPR18 (4.5)	CD247 (4.5)	GATA3 (4.5)	ITK (4.4)	TNFRSF8 (4.1)	TLR1 (3.6)	IL18R1 (3.5)	IL4R (3.5)	IKZF3 (3.2)	PTPRC (3.0)	LRRC33 (2.9)	CTSW (2.8)	ADAM19 (2.8)	RUNX3 (2.7)	FMNL1 (2.7)	IL21R (2.7)	IL18RAP (2.6)	MAP3K14 (2.6)	FAM105A (2.5)	ABI3 (2.4)	IKZF4 (2.4)	RORA (2.3)	ENSG00000223442 (2.1)	TNFAIP8 (2.0)	ENSG00000237943 (1.9)	PTPRK (1.9)	TNFSF4 (1.8)	ITGB8 (1.8)	ENSG00000253519 (1.8)	ENSG00000258442 (1.7)	TOB2 (1.7)	IL6 (1.5)	FLG2 (1.4)	ENSG00000197308 (1.4)	TLR10 (1.3)	TLR6 (1.3)	NDFIP1 (1.3)	BACH2 (1.3)
MP:0002497	increased IgE level	4.19e-8	<0.01	13	FALSE	FALSE	IL2 (6.2)	CD247 (5.7)	IL21R (5.7)	GPR18 (5.4)	IL21 (5.3)	IL18R1 (5.1)	CTSW (4.8)	ITK (4.8)	IL18RAP (4.6)	IKZF3 (4.6)	IL13 (4.0)	IL4R (3.7)	PTPRC (3.6)	TNFAIP8 (3.6)	MAP3K14 (3.4)	RUNX3 (3.3)	GPR183 (3.3)	BACH2 (3.3)	RORA (3.2)	TNFSF4 (3.1)	FMNL1 (3.1)	GNA15 (3.0)	TNFRSF8 (2.7)	CYFIP2 (2.4)	TLR1 (2.3)	IKZF4 (2.2)	GATA3 (2.2)	FNDC9 (2.1)	NDFIP1 (2.0)	ABI3 (2.0)	STAT6 (2.0)	ADAM19 (2.0)	ENSG00000237943 (1.9)	FAM105B (1.7)	ENSG00000237975 (1.7)	PLXNC1 (1.7)	IL33 (1.7)	TBL1XR1 (1.7)	ZPBP2 (1.6)	LRRC33 (1.6)	IL6 (1.6)	KRT222 (1.5)	NAB2 (1.4)
MP:0001790	abnormal immune system physiology	4.34e-8	<0.01	13	FALSE	FALSE	IL21 (5.9)	IL2 (5.6)	TNFRSF8 (5.1)	IL21R (4.7)	IL13 (4.4)	IKZF3 (4.3)	IL4R (4.3)	GNA15 (4.2)	GPR183 (4.0)	GPR18 (3.9)	IKZF4 (3.7)	RUNX3 (3.6)	TLR1 (3.5)	CD247 (3.5)	TNFAIP8 (3.4)	FMNL1 (3.4)	ADAM19 (3.4)	IL18R1 (3.3)	IL6 (3.3)	PTPRC (3.2)	ITK (3.0)	MAP3K14 (2.9)	GATA3 (2.7)	LRRC33 (2.7)	IL1RL1 (2.7)	TLR10 (2.7)	STAT6 (2.5)	IL33 (2.5)	ABI3 (2.5)	ITGB8 (2.4)	IL18RAP (2.3)	TNFSF4 (2.2)	BACH2 (2.2)	TLR6 (2.2)	CYFIP2 (2.1)	ENSG00000179428 (1.9)	RUNX1 (1.8)	TSLP (1.8)	GLB1 (1.7)	CTSW (1.6)	CLEC16A (1.6)	ENSG00000223442 (1.6)	RORA (1.6)
MP:0008499	increased IgG1 level	6.34e-8	<0.01	13	FALSE	FALSE	IKZF3 (5.2)	IL2 (5.1)	IL21 (4.9)	IL21R (4.8)	IL18R1 (4.6)	IKZF4 (4.5)	CD247 (4.4)	ITK (4.3)	GPR18 (4.2)	MAP3K14 (4.0)	GPR183 (3.8)	CTSW (3.8)	TNFSF4 (3.7)	IL13 (3.7)	TNFAIP8 (3.7)	TLR10 (3.4)	ADAM19 (3.3)	IL18RAP (3.2)	TNFRSF8 (3.0)	IL6 (2.9)	RUNX3 (2.8)	RORA (2.8)	GATA3 (2.7)	IL4R (2.7)	TLR1 (2.7)	KRT222 (2.6)	CYFIP2 (2.5)	PTPRC (2.4)	FNDC9 (2.3)	BACH2 (2.3)	FMNL1 (1.8)	NDFIP1 (1.7)	SMAD3 (1.7)	NIPAL4 (1.7)	ITGB8 (1.7)	TSLP (1.6)	ENSG00000237975 (1.6)	MEI1 (1.5)	GSDMB (1.4)	GNA15 (1.4)	NAB2 (1.3)	LINC00299 (1.3)	FAM105B (1.3)
MP:0000688	lymphoid hyperplasia	9.39e-8	<0.01	13	FALSE	FALSE	IL13 (5.2)	IL2 (5.1)	TNFSF4 (4.2)	IL21 (4.0)	IL18R1 (3.7)	CD247 (3.2)	IL18RAP (3.2)	CTSW (3.2)	PA2G4 (2.8)	ITK (2.7)	C5orf56 (2.6)	IKZF3 (2.5)	BACH2 (2.3)	IL6 (2.2)	TSLP (2.1)	TNFRSF8 (2.1)	GATA3 (2.1)	IKZF4 (2.1)	FAM105B (2.0)	GPR18 (2.0)	LINC00299 (1.9)	RORA (1.7)	RUNX3 (1.7)	SMAD3 (1.7)	DDX6 (1.6)	TEF (1.5)	ORMDL3 (1.5)	PMM1 (1.5)	FMNL1 (1.5)	ENSG00000179428 (1.5)	LPP (1.5)	MAP3K14 (1.4)	TNFAIP8 (1.4)	TMEM194A (1.3)	ITGB8 (1.3)	CCDC85B (1.3)	ENSG00000232170 (1.2)	ABCB5 (1.2)	KRT222 (1.2)	ADAM19 (1.1)	PLXNC1 (1.1)	ENSG00000253519 (1.0)	CYFIP2 (1.0)
MP:0008500	increased IgG2a level	1.04e-7	<0.01	13	TRUE	FALSE	IL2 (7.0)	IL21 (6.1)	GPR183 (5.7)	GPR18 (5.3)	IL21R (5.0)	IL18R1 (5.0)	IKZF3 (4.6)	ITK (4.6)	IL13 (4.3)	PTPRC (4.2)	BACH2 (4.1)	CD247 (4.1)	IL18RAP (4.0)	TNFSF4 (3.9)	IL6 (3.7)	TNFAIP8 (3.7)	TLR10 (3.3)	TLR1 (3.1)	IL4R (3.1)	CYFIP2 (2.8)	MAP3K14 (2.8)	CTSW (2.7)	RORA (2.6)	IKZF4 (2.5)	RUNX3 (2.4)	ADAM19 (2.3)	GATA3 (2.3)	NDFIP1 (2.2)	ENSG00000237943 (2.1)	IL33 (2.0)	ITGB8 (1.9)	ENSG00000223442 (1.7)	ENSG00000258442 (1.7)	FMNL1 (1.7)	LRRC33 (1.7)	IL1RL1 (1.6)	GNA15 (1.5)	TMEM194A (1.5)	TNFRSF8 (1.5)	TSLP (1.5)	TLR6 (1.4)	GPR182 (1.3)	SMAD3 (1.3)
MP:0001829	increased activated T cell number	1.06e-7	<0.01	13	FALSE	FALSE	CD247 (7.0)	ITK (7.0)	IL21 (5.6)	CTSW (4.8)	IL18R1 (4.2)	GPR18 (4.0)	IL21R (4.0)	IKZF3 (3.9)	IL13 (3.9)	IKZF4 (3.6)	GPR183 (3.4)	GATA3 (3.3)	ENSG00000237943 (3.1)	BACH2 (3.0)	ADAM19 (2.9)	RORA (2.8)	IL18RAP (2.7)	RUNX3 (2.7)	TOB2 (2.7)	IL2 (2.6)	TNFRSF8 (2.4)	TNFAIP8 (2.4)	DEXI (2.4)	PTPRC (2.3)	STAT6 (2.1)	MAP3K14 (2.0)	NDFIP1 (1.9)	IL4R (1.8)	ZBTB10 (1.7)	CLEC16A (1.6)	UBAC2 (1.6)	ABI3 (1.6)	TNFSF4 (1.6)	FMNL1 (1.6)	ITGB8 (1.5)	JAZF1 (1.4)	ORMDL3 (1.4)	ENSG00000232170 (1.2)	SMAD3 (1.2)	CYFIP2 (1.2)	ENSG00000223442 (1.2)	C5orf56 (1.1)	LINC00299 (1.0)
MP:0001870	salivary gland inflammation	1.15e-7	<0.01	13	FALSE	FALSE	IL2 (7.4)	IL13 (6.0)	IL21 (5.6)	IL21R (4.4)	MAP3K14 (4.4)	IL4R (4.2)	BACH2 (3.9)	TLR1 (3.8)	GPR183 (3.8)	IKZF4 (3.7)	TNFSF4 (3.6)	GPR18 (3.3)	ITK (3.2)	FMNL1 (3.1)	IKZF3 (3.1)	PTPRC (3.1)	ENSG00000237943 (3.1)	RUNX3 (3.1)	IL18R1 (2.9)	ADAM19 (2.5)	TNFRSF8 (2.4)	LRRC33 (2.4)	CD247 (2.3)	ABI3 (2.3)	GNA15 (2.3)	TNFAIP8 (2.1)	DEXI (2.0)	ENSG00000223442 (2.0)	STAT6 (2.0)	NAB2 (1.7)	MEI1 (1.7)	ORMDL3 (1.6)	RAD51B (1.6)	ENSG00000258442 (1.5)	LINC00299 (1.4)	GATA3 (1.4)	CLEC16A (1.3)	NIPAL4 (1.3)	GLB1 (1.2)	ENSG00000232170 (1.2)	IL18RAP (1.2)	GSDMB (1.2)	CCDC85B (1.1)
MP:0008102	lymph node hyperplasia	1.21e-7	<0.01	13	FALSE	FALSE	TNFSF4 (5.0)	GPR183 (4.4)	MAP3K14 (4.2)	IL21 (3.9)	TNFAIP8 (3.9)	IKZF3 (3.7)	IL4R (3.1)	IL21R (3.0)	ITK (3.0)	IL13 (2.9)	GPR18 (2.7)	IL18R1 (2.6)	BACH2 (2.6)	IL6 (2.5)	RORA (2.4)	FMNL1 (2.2)	CYFIP2 (2.2)	NDFIP1 (2.1)	CD247 (2.1)	CLEC16A (2.1)	STAT6 (2.0)	RUNX3 (2.0)	PTPRC (2.0)	PLXNC1 (1.9)	TBL1XR1 (1.9)	RUNX1 (1.8)	ADAM19 (1.7)	ENSG00000237975 (1.6)	C5orf56 (1.5)	ENSG00000237943 (1.5)	TLR6 (1.5)	KIAA1109 (1.5)	IKZF4 (1.4)	IL18RAP (1.3)	LPP (1.2)	BAI2 (1.2)	JAZF1 (1.1)	ENSG00000223442 (1.1)	KRT222 (1.1)	ENSG00000228739 (1.1)	NIPAL4 (1.1)	ENSG00000251405 (1.0)	WDR36 (1.0)
MP:0001844	autoimmune response	2.27e-7	<0.01	13	FALSE	FALSE	IL2 (8.3)	IL13 (6.0)	IL21 (5.8)	GPR18 (3.7)	IL18R1 (3.6)	IKZF3 (3.5)	CD247 (3.1)	IKZF4 (3.0)	ITK (2.9)	TLR10 (2.8)	TLR6 (2.8)	CTSW (2.7)	MAP3K14 (2.7)	BACH2 (2.7)	IL18RAP (2.5)	TNFSF4 (2.5)	TLR1 (2.4)	ENSG00000237943 (2.4)	STAT6 (2.4)	ADAM19 (2.4)	PTPRC (2.3)	GATA3 (2.2)	C5orf56 (2.1)	IL21R (2.0)	MUS81 (1.8)	TSLP (1.6)	PPPDE2 (1.6)	TNFAIP8 (1.5)	ABI3 (1.5)	GPR183 (1.5)	ENSG00000237975 (1.4)	KRT222 (1.3)	RAD51B (1.3)	IL4R (1.2)	ORMDL3 (1.2)	SLC7A10 (1.1)	SHARPIN (1.1)	ZC3H7B (1.0)	NDFIP1 (1.0)	FNDC9 (1.0)	ERBB3 (1.0)	JAZF1 (1.0)	TNFRSF8 (1.0)
MP:0004946	abnormal regulatory T cell physiology	2.48e-7	<0.01	13	FALSE	FALSE	IL13 (7.9)	IL21 (6.5)	ITK (6.2)	CD247 (5.9)	IKZF4 (5.6)	IL2 (5.1)	ADAM19 (4.5)	GATA3 (4.3)	TNFRSF8 (4.2)	NDFIP1 (4.0)	IKZF3 (3.2)	ITGB8 (3.1)	IL18R1 (3.0)	IL21R (2.8)	BACH2 (2.8)	TLR1 (2.7)	CTSW (2.6)	CYFIP2 (2.6)	FNDC9 (2.6)	RUNX3 (2.5)	GPR183 (2.5)	GPR18 (2.5)	GNA15 (2.4)	PTPRC (2.3)	ENSG00000237943 (2.2)	TNFSF4 (2.1)	IL4R (2.0)	ENSG00000258442 (2.0)	ERBB3 (2.0)	TNFAIP8 (2.0)	RORA (1.8)	PLXNC1 (1.7)	ENSG00000223442 (1.6)	TSLP (1.6)	ENSG00000232170 (1.5)	KRT223P (1.5)	IL18RAP (1.5)	MAP3K14 (1.5)	IQCH (1.5)	KRT222 (1.5)	ENSG00000197308 (1.4)	TMEM194A (1.3)	COG6 (1.3)
MP:0002495	increased IgA level	3.22e-7	<0.01	13	FALSE	FALSE	IL2 (6.3)	IL21 (5.4)	GPR183 (4.6)	PTPRC (4.6)	IL13 (4.3)	TNFAIP8 (4.0)	GPR18 (3.6)	IL21R (3.6)	IKZF3 (3.5)	STAT6 (3.4)	IL18R1 (3.4)	IL4R (3.4)	BACH2 (3.2)	IL6 (3.2)	FMNL1 (3.1)	MAP3K14 (2.7)	ITK (2.6)	TNFSF4 (2.6)	TLR1 (2.5)	CD247 (2.3)	IKZF4 (2.1)	IL18RAP (2.1)	TLR10 (2.1)	LRRC33 (2.0)	ENSG00000223442 (2.0)	GPR182 (2.0)	KRT222 (2.0)	LINC00299 (1.9)	ENSG00000258442 (1.8)	RUNX3 (1.8)	CYFIP2 (1.8)	NDFIP1 (1.8)	GATA3 (1.7)	JAZF1 (1.7)	TLR6 (1.7)	IL33 (1.6)	RDH16 (1.5)	TSLP (1.5)	CTSW (1.5)	MEI1 (1.5)	ADAM19 (1.4)	ABI3 (1.3)	ZBTB10 (1.3)
MP:0002816	colitis	3.89e-7	<0.01	13	FALSE	FALSE	IL13 (5.9)	IL21 (5.1)	IKZF4 (5.0)	GPR183 (4.0)	IL2 (3.8)	TNFRSF8 (3.8)	ADAM19 (2.9)	AAGAB (2.7)	STAT6 (2.7)	IKZF3 (2.7)	ITGB8 (2.4)	NDFIP1 (2.4)	TLR1 (2.4)	ITK (2.3)	GNA15 (2.3)	IL18R1 (2.3)	ABI3 (2.2)	MAP3K14 (2.1)	IL18RAP (2.1)	CYFIP2 (2.1)	RUNX3 (2.0)	LRRC33 (1.9)	S100A10 (1.9)	TNFAIP8 (1.8)	FNDC9 (1.8)	FMNL1 (1.8)	IL21R (1.8)	CD247 (1.7)	C5orf56 (1.7)	MUC5AC (1.7)	ENSG00000237943 (1.6)	PTPRC (1.6)	PLXNC1 (1.6)	RDH16 (1.6)	ENSG00000223442 (1.5)	GLB1 (1.5)	TNFSF4 (1.4)	GPR18 (1.4)	PA2G4 (1.4)	LINC00299 (1.4)	TSLP (1.3)	IQCH (1.3)	TBL1XR1 (1.3)
MP:0008501	increased IgG2b level	5.58e-7	<0.01	13	FALSE	FALSE	IL21 (7.1)	IL2 (6.8)	IL18R1 (5.1)	GPR18 (4.6)	IKZF4 (3.9)	GPR183 (3.9)	ITK (3.7)	BACH2 (3.5)	MAP3K14 (3.5)	TNFAIP8 (3.5)	TLR10 (3.5)	IL18RAP (3.4)	ENSG00000258442 (3.3)	GPR182 (3.3)	TNFSF4 (3.3)	IKZF3 (3.2)	IL13 (3.1)	IL6 (3.1)	CD247 (3.1)	IL33 (3.0)	PTPRC (2.8)	IL4R (2.8)	NDFIP1 (2.7)	CTSW (2.6)	FMNL1 (2.5)	IL21R (2.4)	TLR1 (2.3)	ADAM19 (2.1)	CYFIP2 (2.1)	MEI1 (1.8)	STAT6 (1.8)	LINC00299 (1.7)	ENSG00000237943 (1.6)	ITGB8 (1.6)	GATA3 (1.5)	RUNX3 (1.5)	TSLP (1.5)	ENSG00000223442 (1.4)	CLEC16A (1.3)	FNDC9 (1.2)	RORA (1.2)	KRT222 (1.2)	JAZF1 (1.2)
MP:0008502	increased IgG3 level	5.71e-7	<0.01	13	FALSE	FALSE	GPR183 (5.4)	PTPRC (5.2)	TLR10 (4.7)	GPR18 (4.5)	IL6 (4.1)	TLR1 (4.0)	TNFAIP8 (3.1)	IL18R1 (3.0)	IL4R (2.9)	IKZF4 (2.9)	LRRC33 (2.9)	IL21R (2.8)	CD247 (2.7)	IL18RAP (2.5)	MAP3K14 (2.4)	ITK (2.3)	IL2 (2.3)	IL21 (2.1)	TLR6 (2.1)	GNA15 (1.9)	CTSW (1.8)	RORA (1.6)	GATA3 (1.6)	IKZF3 (1.5)	JAZF1 (1.5)	GSDMB (1.5)	ABI3 (1.4)	IL33 (1.4)	RUNX3 (1.4)	TNFSF4 (1.3)	ENSG00000237975 (1.3)	ENSG00000251405 (1.2)	ZBTB10 (1.2)	TSLP (1.2)	FMNL1 (1.2)	TAC3 (1.2)	ENSG00000237943 (1.1)	ADORA1 (1.1)	STAT6 (1.0)	ENSG00000223442 (1.0)	ENSG00000232170 (0.9)	RUNX1 (0.9)	CLEC16A (0.9)
MP:0008661	decreased interleukin-10 secretion	9.84e-7	<0.01	13	FALSE	FALSE	IL2 (8.2)	IL13 (6.9)	IL21 (6.7)	IL18R1 (4.1)	IL18RAP (3.9)	TLR1 (3.9)	ITK (3.9)	GNA15 (3.8)	IKZF4 (3.8)	IL4R (3.7)	GPR183 (3.5)	TLR6 (3.2)	IL6 (3.1)	BACH2 (3.0)	TNFSF4 (3.0)	GPR18 (3.0)	ADAM19 (2.9)	FAM105A (2.8)	GATA3 (2.6)	CD247 (2.6)	LRRC33 (2.5)	TNFRSF8 (2.4)	NSMCE1 (2.2)	PTPRC (2.1)	MAP3K14 (2.0)	IL21R (1.8)	DEXI (1.8)	ENSG00000223442 (1.7)	IKZF3 (1.7)	PTPRK (1.5)	CTSW (1.4)	FAM105B (1.4)	FMNL1 (1.4)	TNFAIP8 (1.4)	FLG2 (1.3)	S100A11 (1.3)	RORA (1.2)	FNDC9 (1.2)	RAD51B (1.2)	SMAD3 (1.2)	IL1RL1 (1.1)	SLC7A10 (1.1)	SUOX (1.0)
MP:0008097	increased plasma cell number	1.65e-6	<0.01	13	FALSE	FALSE	ITK (7.0)	IL21 (6.5)	CD247 (6.4)	IKZF3 (6.3)	IL21R (5.6)	GPR18 (5.4)	IL2 (4.8)	CTSW (4.3)	IL13 (4.1)	IL18RAP (3.9)	TNFAIP8 (3.7)	PTPRC (3.5)	IL18R1 (3.4)	BACH2 (3.2)	TNFRSF8 (3.0)	GPR183 (3.0)	RORA (2.8)	CYFIP2 (2.6)	GATA3 (2.5)	ENSG00000237943 (2.5)	ADAM19 (2.4)	TLR10 (2.4)	RUNX3 (2.2)	NDFIP1 (2.2)	TNFSF4 (2.1)	MEI1 (2.1)	STAT6 (2.1)	FMNL1 (2.0)	TLR1 (1.9)	MAP3K14 (1.8)	IL4R (1.7)	ITGB8 (1.7)	KIAA1109 (1.6)	IL6 (1.6)	FAM105B (1.5)	TSLP (1.5)	ENSG00000223442 (1.4)	ENSG00000258442 (1.3)	KRT222 (1.3)	SMAD3 (1.3)	ENSG00000253519 (1.3)	TAC3 (1.2)	ABI3 (1.2)
MP:0002493	increased IgG level	3.92e-6	<0.01	13	FALSE	FALSE	IL13 (5.0)	IL2 (4.9)	PTPRC (4.8)	TNFAIP8 (4.5)	TLR1 (4.1)	IL21 (3.5)	GPR183 (3.3)	IKZF3 (3.2)	IKZF4 (3.2)	GPR18 (3.2)	IL4R (3.1)	BACH2 (3.1)	LRRC33 (3.1)	TLR6 (3.0)	IL18RAP (2.8)	ITK (2.8)	GNA15 (2.8)	GATA3 (2.5)	MAP3K14 (2.5)	IL6 (2.4)	IL18R1 (2.4)	IL21R (2.3)	CD247 (2.2)	FMNL1 (2.0)	FLG2 (1.9)	TCHH (1.8)	MEI1 (1.8)	NIPAL4 (1.7)	ADAM19 (1.7)	IL1RL1 (1.6)	STAT6 (1.6)	ITGB8 (1.6)	TBL1XR1 (1.6)	FAM105A (1.5)	NAB2 (1.5)	ENSG00000237975 (1.4)	NDFIP1 (1.4)	TNFSF4 (1.4)	S100A10 (1.4)	SMAD3 (1.4)	WDR69 (1.4)	TLR10 (1.3)	ENSG00000253519 (1.3)
MP:0008088	abnormal T-helper 1 cell differentiation	1.16e-5	<0.01	13	FALSE	FALSE	IL13 (7.1)	IL21 (6.8)	IL2 (6.4)	ENSG00000237943 (4.5)	ITK (4.2)	BACH2 (4.1)	IL21R (4.0)	IKZF3 (3.6)	MAP3K14 (3.4)	GPR183 (3.3)	CD247 (3.0)	IL4R (2.5)	IL18R1 (2.5)	NDFIP1 (2.5)	GPR18 (2.4)	FNDC9 (2.4)	TMEM194A (2.4)	LINC00299 (2.3)	C17orf46 (2.2)	NAB2 (2.2)	IL18RAP (2.2)	TOB2 (2.1)	IKZF4 (1.9)	DEXI (1.8)	CYFIP2 (1.8)	ZPBP2 (1.7)	ENSG00000223442 (1.7)	C5orf56 (1.6)	ORMDL3 (1.6)	ENSG00000228739 (1.6)	CTSW (1.5)	GNA15 (1.5)	RUNX3 (1.4)	LPP (1.3)	FAM105B (1.3)	TLR10 (1.3)	ZBTB10 (1.3)	ENSG00000234336 (1.2)	TNFSF4 (1.2)	PLXNC1 (1.2)	IL1RL1 (1.1)	FMNL1 (1.1)	STAT6 (1.1)
MP:0001853	heart inflammation	1.19e-5	<0.01	13	FALSE	FALSE	IL21 (5.6)	IL13 (3.9)	STAT6 (3.3)	IL21R (3.3)	IL2 (2.9)	IL4R (2.8)	TNFAIP8 (2.7)	GPR183 (2.7)	PTPRC (2.6)	GPR18 (2.5)	BACH2 (2.4)	NAB2 (2.4)	LRRC33 (2.4)	ITK (2.4)	TNFSF4 (2.3)	TOB2 (2.3)	MAP3K14 (2.3)	EFEMP2 (2.2)	CLEC16A (2.1)	ENSG00000237943 (2.1)	RORA (2.0)	NIPAL4 (1.9)	TBL1XR1 (1.8)	RUNX1 (1.7)	IL18RAP (1.7)	UBAC2-AS1 (1.6)	IL6 (1.6)	GNA15 (1.6)	CD247 (1.5)	IKZF3 (1.5)	IL18R1 (1.5)	ENSG00000223442 (1.4)	IKZF4 (1.4)	LINC00299 (1.4)	RUNX3 (1.4)	TAC3 (1.4)	KIAA1109 (1.3)	CSDC2 (1.3)	POLR3H (1.3)	COG6 (1.1)	GATA3 (1.0)	ENSG00000197308 (1.0)	LPP (0.9)
MP:0002499	chronic inflammation	1.94e-5	<0.01	13	FALSE	FALSE	GNA15 (4.2)	IL21 (3.7)	GPR183 (3.7)	IL18RAP (3.7)	IL6 (3.5)	IL2 (3.5)	TLR1 (3.3)	LRRC33 (3.2)	PTPRC (3.2)	TNFAIP8 (3.1)	IL21R (3.0)	IKZF3 (2.8)	ITK (2.6)	CYFIP2 (2.6)	TNFRSF8 (2.6)	ABI3 (2.6)	CD247 (2.4)	GPR18 (2.2)	TLR6 (2.1)	RORA (2.1)	IL13 (2.1)	TNFSF4 (2.0)	RUNX3 (1.8)	ADAM19 (1.7)	FMNL1 (1.7)	ENSG00000258442 (1.7)	SUOX (1.7)	CCDC134 (1.6)	NIPAL4 (1.6)	KRT24 (1.6)	CTSW (1.6)	GPR182 (1.6)	ITGB8 (1.6)	RAD51B (1.5)	ENSG00000237943 (1.5)	ENSG00000251405 (1.4)	IL4R (1.4)	GATA3 (1.4)	IL18R1 (1.2)	ENSG00000253519 (1.2)	CRNN (1.2)	D2HGDH (1.2)	S100A11 (1.2)
MP:0004803	increased susceptibility to autoimmune diabetes	3.22e-5	<0.01	13	FALSE	FALSE	IL21 (5.6)	IL13 (4.7)	TNFSF4 (3.7)	BACH2 (3.7)	IL21R (3.6)	ITK (3.3)	GPR183 (3.0)	GPR18 (2.9)	TLR1 (2.7)	PTPRC (2.6)	ADAM19 (2.4)	TMEM194A (2.3)	FNDC9 (2.3)	ENSG00000223442 (2.2)	NDFIP1 (2.2)	CD247 (2.2)	PPPDE2 (2.1)	FAM105A (1.9)	ENSG00000237943 (1.8)	TLR6 (1.7)	NSMCE1 (1.6)	ENSG00000228739 (1.6)	MAP3K14 (1.6)	ENSG00000245888 (1.5)	IL2 (1.5)	C5orf56 (1.5)	KRT222 (1.4)	TLR10 (1.3)	ENSG00000248791 (1.3)	GATA3 (1.3)	IKZF4 (1.3)	IL18RAP (1.2)	IL4R (1.2)	IL18R1 (1.2)	IKZF3 (1.2)	PTPRK (1.1)	RAD51B (1.1)	LRRC33 (1.1)	KIAA1109 (1.0)	RORA (1.0)	CLEC16A (1.0)	RUNX3 (1.0)	NAB2 (0.9)
MP:0001858	intestinal inflammation	3.4e-5	<0.01	13	FALSE	FALSE	TNFRSF8 (4.7)	IL21R (3.9)	TLR1 (3.4)	MAP3K14 (3.3)	IL21 (3.0)	IL18R1 (3.0)	ZPBP2 (3.0)	COL16A1 (2.8)	IKZF3 (2.8)	IKZF4 (2.8)	LPP (2.8)	ADAM19 (2.7)	ITGB8 (2.6)	GPR183 (2.6)	IL13 (2.5)	IL4R (2.4)	GPR18 (2.4)	ABI3 (2.3)	RUNX3 (2.3)	CD247 (2.2)	GNA15 (2.2)	ITK (2.2)	TNFAIP8 (2.2)	MYO1A (2.2)	RORA (2.0)	SUOX (2.0)	UBAC2-AS1 (2.0)	TNFSF4 (1.9)	FNDC9 (1.8)	ENSG00000237943 (1.8)	IL2 (1.8)	BACH2 (1.8)	S100A11 (1.8)	LRRC33 (1.8)	UBAC2 (1.8)	IL18RAP (1.8)	IL6 (1.7)	CCDC134 (1.7)	FAM105B (1.7)	CLEC16A (1.6)	FAM105A (1.6)	ENSG00000223442 (1.5)	ENSG00000251405 (1.5)
MP:0005362	abnormal Langerhans cell physiology	4.7e-5	<0.01	13	FALSE	FALSE	IL21 (7.2)	IL2 (6.4)	IL13 (4.6)	GPR183 (4.5)	TNFRSF8 (4.0)	GPR18 (3.5)	TLR1 (3.5)	FAM105A (3.5)	RUNX3 (3.1)	GNA15 (3.1)	FAM105B (3.0)	TNFAIP8 (2.8)	ITK (2.7)	FNDC9 (2.7)	IL21R (2.5)	MAP3K14 (2.4)	PLXNC1 (2.4)	TNFSF4 (2.2)	TBL1XR1 (2.1)	IL18RAP (2.1)	ITGB8 (2.0)	IKZF3 (2.0)	CD247 (2.0)	IKZF4 (1.9)	LRRC33 (1.9)	ADAM19 (1.9)	ABI3 (1.8)	ENSG00000248791 (1.7)	IL18R1 (1.7)	MUC5AC (1.6)	GATA3 (1.4)	WDR69 (1.4)	ENSG00000179428 (1.4)	TSLP (1.3)	UBAC2 (1.3)	CTSW (1.3)	RORA (1.3)	D2HGDH (1.3)	PTPRC (1.3)	NDFIP1 (1.2)	ZPBP2 (1.1)	STAT6 (1.1)	TLR6 (1.1)
MP:0001847	brain inflammation	1.98e-4	<0.01	13	FALSE	FALSE	ITK (5.0)	CD247 (4.6)	CTSW (4.5)	ENSG00000179428 (4.0)	IL21 (3.9)	IL2 (3.5)	IKZF3 (3.4)	S100A11 (3.3)	PTPRC (3.1)	FAM105A (3.0)	GATA3 (2.9)	RORA (2.8)	IL33 (2.5)	FMNL1 (2.5)	ABI3 (2.4)	EFEMP2 (2.4)	RUNX1 (2.4)	IL18RAP (2.4)	IL21R (2.2)	TNFRSF8 (2.1)	RUNX3 (2.0)	NDFIP1 (2.0)	TSLP (1.9)	IL18R1 (1.8)	KRT223P (1.8)	TNFSF4 (1.7)	LRRC33 (1.7)	JAZF1 (1.6)	COL16A1 (1.5)	STAT6 (1.5)	PLXNC1 (1.5)	IL13 (1.4)	TLR1 (1.4)	ENSG00000237943 (1.3)	TGFBR1 (1.3)	FAM105B (1.3)	GNA15 (1.3)	RAD51B (1.2)	IL1RL1 (1.2)	SMAD3 (1.2)	PA2G4 (1.1)	GLB1 (1.1)	GPR18 (1.1)
GO:0046625	sphingolipid binding	4.99e-4	<0.01	13	FALSE	FALSE	GPR183 (3.8)	BACH2 (3.8)	IL21 (3.5)	GPR18 (3.3)	IL4R (2.9)	IKZF3 (2.6)	PLXNC1 (2.6)	IL13 (2.6)	TNFAIP8 (2.5)	PTPRC (2.4)	ADAM19 (2.4)	PTPRK (2.0)	MAP3K14 (2.0)	FNDC9 (1.9)	ABCB5 (1.9)	RERE (1.9)	KIAA1109 (1.8)	S100A11 (1.7)	S100A10 (1.7)	ENSG00000228739 (1.7)	IL18RAP (1.6)	NDFIP1 (1.6)	TNFSF4 (1.4)	LRRC33 (1.4)	BAI2 (1.4)	CD247 (1.4)	ADORA1 (1.3)	NAB2 (1.3)	CCDC134 (1.3)	MYO1A (1.3)	IL21R (1.2)	GATA3 (1.1)	IL18R1 (1.1)	ENSG00000237975 (1.1)	NSMCE1 (1.1)	ZBTB10 (1.1)	ITK (1.0)	ITGB8 (1.0)	SLC7A10 (1.0)	UBAC2 (1.0)	ENSG00000179428 (1.0)	RUNX3 (1.0)	TLR6 (1.0)
MP:0004751	increased length of allograft survival	8.52e-4	<0.01	13	FALSE	FALSE	IL21 (6.7)	IL13 (5.7)	IL21R (4.6)	GPR183 (4.5)	TNFSF4 (3.7)	IL18RAP (3.4)	IL2 (3.3)	TNFRSF8 (3.1)	ITK (2.9)	GPR18 (2.8)	IKZF3 (2.8)	RUNX3 (2.7)	CD247 (2.6)	MAP3K14 (2.3)	TLR1 (2.2)	FAM105A (2.2)	ADAM19 (2.2)	IL18R1 (2.2)	CTSW (2.1)	IKZF4 (2.0)	BACH2 (1.9)	NDFIP1 (1.8)	TNFAIP8 (1.8)	TLR6 (1.6)	PTPRC (1.6)	ENSG00000223442 (1.5)	GATA3 (1.5)	TLR10 (1.4)	FMNL1 (1.4)	FLG2 (1.4)	ENSG00000253519 (1.3)	TMEM194A (1.3)	IL4R (1.3)	PLXNC1 (1.3)	MUC5AC (1.2)	UBAC2 (1.2)	TBL1XR1 (1.2)	ENSG00000248791 (1.2)	AAGAB (1.1)	LRRC33 (1.0)	GNA15 (1.0)	UBAC2-AS1 (1.0)	PHOSPHO1 (0.9)
MP:0008474	absent spleen germinal center	4.72e-10	<0.01	14	FALSE	TRUE	IL21R (6.0)	MAP3K14 (5.5)	GPR18 (4.5)	IKZF3 (4.0)	IL4R (4.0)	IL21 (3.7)	RUNX3 (3.5)	STAT6 (3.4)	TLR10 (3.4)	IL2 (3.2)	BACH2 (3.1)	GPR183 (2.8)	ZBTB10 (2.7)	FMNL1 (2.7)	ZPBP2 (2.7)	CD247 (2.7)	CLEC16A (2.6)	TLR6 (2.5)	TLR1 (2.5)	ABI3 (2.4)	IL6 (2.4)	TNFSF4 (2.3)	ADAM19 (2.2)	TNFRSF8 (2.2)	IL13 (2.2)	ITK (2.1)	DEXI (2.1)	MUS81 (1.8)	IKZF4 (1.8)	PTPRC (1.6)	CCDC134 (1.5)	IL18R1 (1.4)	TNFAIP8 (1.4)	ENSG00000237943 (1.3)	ENSG00000258442 (1.3)	FAM105B (1.3)	KRT222 (1.3)	CCDC85B (1.2)	SMAD3 (1.2)	ENSG00000228739 (1.2)	CTSW (1.1)	TMEM194A (1.1)	ORMDL3 (1.1)
MP:0001807	decreased IgA level	1.63e-9	<0.01	14	FALSE	FALSE	GPR18 (6.3)	IL21R (4.6)	IL2 (4.3)	TLR10 (4.2)	GPR183 (4.1)	BACH2 (4.1)	IKZF3 (4.0)	IL4R (3.4)	MAP3K14 (3.2)	CD247 (3.1)	IL21 (3.0)	ZBTB10 (2.8)	IL18R1 (2.6)	IL6 (2.6)	ITK (2.6)	RUNX3 (2.6)	ENSG00000258442 (2.3)	TNFAIP8 (2.2)	FMNL1 (2.1)	TNFSF4 (2.1)	TNFRSF8 (2.1)	FAM105B (2.0)	ITGB8 (2.0)	IL13 (2.0)	IKZF4 (2.0)	MUS81 (2.0)	ENSG00000179428 (1.9)	CYFIP2 (1.9)	STAT6 (1.9)	MYO1A (1.9)	PTPRC (1.8)	TLR1 (1.6)	RAD51B (1.6)	IL18RAP (1.5)	TSLP (1.5)	CLEC16A (1.5)	C5orf56 (1.4)	FIBP (1.4)	ADAM19 (1.3)	CCDC134 (1.3)	UBAC2-AS1 (1.2)	ENSG00000253519 (1.2)	ABI3 (1.2)
MP:0002460	decreased immunoglobulin level	1.84e-9	<0.01	14	FALSE	FALSE	GPR18 (6.4)	IL2 (6.1)	TLR10 (6.1)	IKZF3 (6.0)	IL21 (5.4)	BACH2 (4.8)	IL21R (4.3)	ITK (3.9)	TLR6 (3.8)	PTPRC (3.5)	CD247 (3.4)	GPR183 (3.3)	TNFAIP8 (3.2)	ABI3 (3.2)	MAP3K14 (3.1)	TLR1 (3.0)	TNFSF4 (2.8)	IL13 (2.8)	FMNL1 (2.7)	CYFIP2 (2.7)	RUNX3 (2.5)	FAM105B (2.4)	ADAM19 (2.0)	TBL1XR1 (1.9)	ENSG00000237943 (1.9)	IL18R1 (1.9)	PLXNC1 (1.8)	IL6 (1.7)	KRT222 (1.7)	LRRC33 (1.7)	CTSW (1.6)	GSDMB (1.6)	STAT6 (1.5)	ENSG00000251405 (1.5)	ENSG00000258442 (1.5)	TMEM194A (1.4)	ZBTB10 (1.4)	TSLP (1.4)	ENSG00000253519 (1.3)	CLEC16A (1.3)	IL33 (1.3)	IKZF4 (1.3)	UBAC2-AS1 (1.2)
MP:0008482	decreased spleen germinal center number	2.87e-9	<0.01	14	FALSE	FALSE	IL2 (5.9)	IL21R (5.2)	IL21 (4.6)	IKZF3 (4.6)	ITK (4.4)	TLR10 (4.2)	GPR18 (4.1)	GPR183 (3.6)	PTPRC (3.2)	CD247 (3.2)	TNFSF4 (3.0)	IL13 (3.0)	ENSG00000232170 (2.9)	IL4R (2.7)	TLR6 (2.7)	TNFAIP8 (2.6)	ENSG00000237943 (2.4)	TLR1 (2.3)	ENSG00000223442 (2.2)	IL18R1 (2.2)	MAP3K14 (2.2)	BACH2 (2.0)	FMNL1 (1.9)	IL33 (1.9)	GATA3 (1.8)	DEXI (1.7)	CLEC16A (1.7)	RORA (1.7)	IL6 (1.6)	KIAA1109 (1.6)	SMAD3 (1.5)	GNA15 (1.5)	NDFIP1 (1.5)	ABI3 (1.4)	FAM105B (1.4)	FAM114A1 (1.4)	PLXNC1 (1.4)	RUNX3 (1.3)	CCDC134 (1.3)	GSDMB (1.3)	MUS81 (1.1)	IKZF4 (1.1)	TNFRSF8 (1.1)
MP:0008495	decreased IgG1 level	3.63e-9	<0.01	14	TRUE	FALSE	GPR18 (5.7)	IL21R (5.7)	BACH2 (5.4)	TLR10 (5.4)	IKZF3 (5.4)	IL2 (5.3)	GPR183 (4.1)	PTPRC (4.0)	IL4R (3.9)	IL21 (3.6)	ITK (3.5)	CD247 (3.3)	IL13 (3.2)	MAP3K14 (3.1)	ABI3 (3.1)	CYFIP2 (3.0)	TNFAIP8 (2.9)	TLR1 (2.8)	IL6 (2.7)	RUNX3 (2.7)	FMNL1 (2.5)	TLR6 (2.1)	STAT6 (2.1)	ENSG00000237943 (2.1)	GNA15 (2.0)	TNFRSF8 (2.0)	ZBTB10 (1.8)	IL18R1 (1.8)	RORA (1.8)	ADAM19 (1.8)	CTSW (1.8)	FAM105B (1.8)	MUS81 (1.7)	IKZF4 (1.7)	CLEC16A (1.6)	LRRC33 (1.6)	TNFSF4 (1.5)	KRT24 (1.5)	SMAD3 (1.5)	GATA3 (1.4)	PLXNC1 (1.4)	ENSG00000232170 (1.4)	IL18RAP (1.3)
MP:0001806	decreased IgM level	1.65e-8	<0.01	14	FALSE	FALSE	TLR10 (7.1)	GPR18 (5.7)	IKZF3 (5.4)	IL21R (4.7)	BACH2 (4.4)	GPR183 (4.2)	PTPRC (4.2)	ABI3 (4.1)	IL21 (4.0)	IL2 (3.7)	FMNL1 (3.6)	CYFIP2 (3.5)	RUNX3 (3.4)	TLR6 (3.4)	TLR1 (3.1)	MAP3K14 (3.1)	TNFSF4 (3.0)	LRRC33 (2.7)	TNFAIP8 (2.6)	IL13 (2.3)	CD247 (2.3)	GNA15 (2.3)	ITK (2.1)	PLXNC1 (2.1)	FAM105B (2.0)	TNFRSF8 (2.0)	C5orf56 (1.8)	CLEC16A (1.7)	ZBTB10 (1.7)	IL18R1 (1.6)	RUNX1 (1.5)	SMAD3 (1.5)	ENSG00000258442 (1.4)	AAGAB (1.4)	KRT222 (1.4)	STAT6 (1.4)	GATA3 (1.3)	TBL1XR1 (1.2)	CTSW (1.2)	IKZF4 (1.2)	TOB2 (1.2)	RERE (1.1)	KIAA1109 (1.1)
MP:0008496	decreased IgG2a level	1.79e-8	<0.01	14	FALSE	FALSE	GPR18 (7.3)	IL21R (6.1)	GPR183 (5.5)	IKZF3 (4.8)	IL2 (4.6)	TLR10 (4.6)	BACH2 (4.6)	TLR1 (4.4)	IL21 (4.2)	IL6 (4.1)	ITK (3.6)	PTPRC (3.5)	MAP3K14 (3.2)	CD247 (3.0)	ZBTB10 (3.0)	IL4R (2.9)	RUNX3 (2.8)	FAM105B (2.7)	IL18R1 (2.6)	TNFSF4 (2.4)	ABI3 (2.4)	CTSW (2.2)	TLR6 (2.2)	TNFAIP8 (2.1)	IL18RAP (2.1)	TMEM194A (2.1)	IL13 (2.1)	ENSG00000237943 (2.0)	RORA (1.9)	ENSG00000258442 (1.8)	PLXNC1 (1.8)	CYFIP2 (1.6)	MUC5AC (1.5)	ADAM19 (1.5)	STAT6 (1.4)	IL33 (1.4)	TSLP (1.3)	NAB2 (1.3)	IKZF4 (1.3)	FMNL1 (1.2)	TNFRSF8 (1.2)	LRRC33 (1.2)	GSDMB (1.2)
MP:0008603	decreased circulating interleukin-4 level	4.37e-8	<0.01	14	FALSE	FALSE	GPR183 (4.8)	ITK (4.4)	BACH2 (4.1)	GPR18 (3.9)	IL13 (3.8)	ADAM19 (3.7)	IL2 (3.5)	IL21R (3.4)	IL18R1 (3.2)	CD247 (3.2)	TLR10 (2.8)	RORA (2.8)	IL1RL1 (2.7)	IL21 (2.7)	FAM105A (2.7)	NDFIP1 (2.6)	ENSG00000237943 (2.5)	IKZF4 (2.4)	CLEC16A (2.4)	IL4R (2.2)	FAM105B (2.2)	IKZF3 (2.1)	IL18RAP (2.1)	FMNL1 (1.9)	CTSW (1.9)	CYFIP2 (1.8)	TLR1 (1.7)	C5orf56 (1.7)	ENSG00000245888 (1.7)	SMAD3 (1.5)	MAP3K14 (1.5)	CCDC134 (1.5)	GNA15 (1.5)	GATA3 (1.4)	LRRC33 (1.4)	ENSG00000228739 (1.4)	IL6 (1.3)	MUS81 (1.3)	RUNX3 (1.2)	KRT24 (1.2)	ENSG00000253519 (1.2)	TSLP (1.2)	NSMCE1 (1.2)
MP:0004816	abnormal class switch recombination	1.11e-7	<0.01	14	FALSE	FALSE	IL21R (5.8)	GPR18 (5.4)	IL21 (5.0)	GPR183 (4.8)	BACH2 (4.3)	IL2 (4.2)	IL4R (4.1)	IL6 (4.1)	IKZF3 (4.0)	ITK (3.8)	TLR10 (3.6)	RUNX3 (3.6)	IL13 (3.5)	FMNL1 (3.3)	TNFAIP8 (3.2)	MAP3K14 (3.0)	PTPRC (2.9)	CD247 (2.5)	ENSG00000237943 (2.5)	CYFIP2 (2.3)	STAT6 (2.3)	GATA3 (2.3)	NAB2 (2.2)	IL18R1 (2.1)	TNFRSF8 (2.1)	TLR1 (1.8)	FAM105B (1.8)	IL18RAP (1.8)	ADAM19 (1.7)	TLR6 (1.7)	RAD51B (1.7)	IL33 (1.6)	PLXNC1 (1.6)	SMARCE1 (1.5)	CLEC16A (1.5)	TMEM194A (1.5)	ENSG00000197308 (1.5)	SMAD3 (1.4)	GLB1 (1.4)	IKZF4 (1.3)	ENSG00000258442 (1.3)	S100A11 (1.2)	KRT222 (1.2)
MP:0001805	decreased IgG level	1.93e-7	<0.01	14	FALSE	FALSE	IL21 (6.7)	GPR18 (6.0)	IL2 (5.8)	IL21R (4.8)	GPR183 (4.7)	PTPRC (4.6)	IKZF3 (4.4)	ITK (4.2)	TNFSF4 (4.1)	BACH2 (4.1)	CD247 (3.8)	IL13 (3.6)	TLR1 (3.6)	TLR10 (3.6)	MAP3K14 (3.3)	ABI3 (3.0)	RUNX3 (2.7)	CYFIP2 (2.6)	ENSG00000237943 (2.3)	LRRC33 (2.2)	IL4R (2.2)	FAM105B (2.1)	FMNL1 (2.1)	TLR6 (2.0)	TNFRSF8 (1.9)	ADAM19 (1.9)	CTSW (1.9)	TNFAIP8 (1.9)	PLXNC1 (1.8)	GNA15 (1.7)	ENSG00000253519 (1.7)	MYO1A (1.7)	GSDMB (1.6)	RERE (1.5)	RORA (1.5)	ENSG00000223442 (1.5)	IL18R1 (1.4)	GLB1 (1.4)	IKZF4 (1.3)	ENSG00000258442 (1.3)	CLEC16A (1.3)	TMEM194A (1.2)	STAT6 (1.2)
MP:0008498	decreased IgG3 level	2.55e-7	<0.01	14	FALSE	FALSE	TLR10 (8.3)	GPR18 (7.1)	BACH2 (5.6)	IKZF3 (5.5)	PTPRC (4.6)	IL21R (4.3)	GPR183 (4.2)	ABI3 (4.1)	IL2 (3.7)	TLR1 (3.5)	TLR6 (3.3)	RUNX3 (3.3)	CYFIP2 (3.2)	ITK (3.1)	CD247 (3.0)	TNFSF4 (3.0)	IL4R (2.7)	CTSW (2.7)	IL21 (2.7)	IL18R1 (2.7)	IL18RAP (2.6)	TNFAIP8 (2.6)	MAP3K14 (2.5)	FMNL1 (2.3)	LRRC33 (2.0)	ZBTB10 (2.0)	IL6 (1.9)	IL33 (1.7)	TNFRSF8 (1.7)	GNA15 (1.7)	ZPBP2 (1.7)	ENSG00000258442 (1.6)	FAM105B (1.5)	PLXNC1 (1.4)	ENSG00000237943 (1.4)	TGFBR1 (1.4)	ENSG00000232170 (1.3)	KRT222 (1.3)	RAD51B (1.3)	CLEC16A (1.3)	RERE (1.1)	RORA (1.1)	RUNX1 (1.1)
MP:0002359	abnormal spleen germinal center morphology	2.73e-7	<0.01	14	FALSE	FALSE	GPR18 (5.8)	TLR10 (5.3)	GPR183 (4.7)	IL21R (4.5)	IL2 (3.9)	ITK (3.3)	CD247 (3.1)	IKZF3 (2.9)	ENSG00000258442 (2.6)	IL18R1 (2.6)	PTPRC (2.5)	TNFAIP8 (2.4)	TLR6 (2.4)	ENSG00000237943 (2.4)	TLR1 (2.4)	FMNL1 (2.2)	MAP3K14 (2.0)	GNA15 (2.0)	RUNX3 (2.0)	IL33 (2.0)	IL21 (1.9)	SMAD3 (1.9)	IKZF4 (1.8)	ADAM19 (1.7)	BACH2 (1.7)	STAT6 (1.4)	CRNN (1.4)	FAM105B (1.4)	ITGB8 (1.4)	ENSG00000223442 (1.4)	NAB2 (1.3)	RORA (1.2)	ENSG00000179428 (1.2)	IL6 (1.2)	IL13 (1.2)	GSDMB (1.2)	KRT223P (1.1)	ENSG00000232170 (1.1)	FAM114A1 (1.1)	SLC25A46 (1.0)	UBAC2 (1.0)	ERBB3 (1.0)	DEXI (1.0)
MP:0008522	abnormal lymph node germinal center morphology	3.59e-7	<0.01	14	FALSE	FALSE	IL21R (5.3)	TLR10 (4.7)	GPR18 (4.0)	TNFSF4 (3.6)	CTSW (3.6)	PTPRC (3.6)	GPR183 (3.3)	CD247 (3.1)	ABI3 (3.0)	LRRC33 (2.9)	ITK (2.8)	GNA15 (2.7)	TLR1 (2.6)	BACH2 (2.6)	KRT24 (2.6)	TLR6 (2.4)	RUNX3 (2.3)	TGFBR1 (2.3)	CYFIP2 (2.2)	ZBTB10 (2.2)	MAP3K14 (2.1)	GSDMB (2.1)	TNFRSF8 (2.0)	IKZF3 (2.0)	RUNX1 (1.9)	ENSG00000255135 (1.9)	NAB2 (1.9)	TNFAIP8 (1.8)	IL33 (1.8)	IL4R (1.8)	GLB1 (1.7)	FAM105B (1.6)	FMNL1 (1.4)	CRNN (1.3)	ADAM19 (1.3)	IKZF4 (1.3)	D2HGDH (1.2)	RPTN (1.2)	PLXNC1 (1.2)	FAM114A1 (1.2)	PRKRIR (1.2)	COG6 (1.1)	STAT6 (1.1)
MP:0001800	abnormal humoral immune response	4.22e-7	<0.01	14	FALSE	FALSE	GPR18 (6.8)	TLR10 (5.5)	PTPRC (5.5)	IL21R (5.0)	BACH2 (4.6)	IKZF3 (4.4)	FMNL1 (4.1)	GPR183 (4.1)	CD247 (4.1)	ITK (3.5)	CTSW (3.4)	IL4R (3.4)	TLR1 (3.3)	TNFAIP8 (3.2)	ABI3 (3.1)	CYFIP2 (3.0)	RUNX3 (3.0)	LRRC33 (2.7)	MAP3K14 (2.6)	TNFSF4 (2.4)	GNA15 (2.4)	IL2 (2.1)	IL21 (2.1)	TLR6 (2.0)	ENSG00000258442 (1.9)	IL18RAP (1.8)	IL13 (1.7)	STAT6 (1.7)	IL18R1 (1.7)	CLEC16A (1.4)	ZBTB10 (1.4)	ADAM19 (1.4)	FAM105B (1.3)	KIAA1109 (1.3)	PLXNC1 (1.3)	RUNX1 (1.2)	SMAD3 (1.2)	IL6 (1.2)	TNFRSF8 (1.2)	ENSG00000197308 (1.2)	RAD51B (1.2)	TBL1XR1 (1.1)	ENSG00000223442 (1.0)
MP:0008497	decreased IgG2b level	6.36e-7	<0.01	14	FALSE	FALSE	GPR18 (7.6)	TLR10 (7.4)	BACH2 (5.6)	IL2 (5.4)	IL21 (5.3)	IL21R (5.2)	IKZF3 (5.0)	GPR183 (4.9)	PTPRC (4.0)	ITK (4.0)	CD247 (3.7)	ABI3 (3.1)	ENSG00000237943 (3.1)	IL4R (3.0)	CYFIP2 (3.0)	TLR1 (2.8)	CTSW (2.7)	MAP3K14 (2.5)	RUNX3 (2.5)	TLR6 (2.3)	ZBTB10 (2.2)	FAM105B (2.2)	KRT24 (2.0)	IL13 (2.0)	TNFSF4 (2.0)	LRRC33 (1.9)	IL18R1 (1.9)	IL18RAP (1.9)	FMNL1 (1.8)	SMAD3 (1.8)	RORA (1.7)	STAT6 (1.7)	TNFAIP8 (1.6)	ENSG00000232170 (1.6)	ENSG00000258442 (1.6)	IKZF4 (1.4)	PLXNC1 (1.3)	IL6 (1.3)	TOB2 (1.3)	ENSG00000251405 (1.2)	GPR182 (1.2)	TNFRSF8 (1.1)	NAB2 (1.1)
MP:0002494	increased IgM level	7.92e-7	<0.01	14	FALSE	FALSE	TLR10 (6.2)	GPR18 (5.8)	PTPRC (5.6)	IKZF3 (5.0)	IL21R (5.0)	GPR183 (4.3)	TNFAIP8 (3.8)	BACH2 (3.7)	TLR1 (3.7)	IL2 (3.5)	ABI3 (3.5)	IL4R (3.5)	CTSW (3.2)	MAP3K14 (3.1)	CYFIP2 (3.1)	CD247 (3.0)	TLR6 (2.8)	FMNL1 (2.7)	LRRC33 (2.4)	RUNX3 (2.3)	ITK (2.3)	IL21 (2.2)	ADAM19 (2.1)	STAT6 (2.1)	PLXNC1 (2.0)	IL6 (1.9)	ZBTB10 (1.7)	IL18R1 (1.7)	KRT222 (1.7)	TNFSF4 (1.5)	FAM105B (1.5)	IL18RAP (1.5)	GATA3 (1.4)	IL33 (1.4)	ENSG00000258442 (1.3)	GSDMB (1.2)	SMAD3 (1.0)	ORMDL3 (1.0)	SLC7A10 (0.9)	RORA (0.9)	RUNX1 (0.9)	TSLP (0.9)	CFL1 (0.8)
MP:0005154	increased B cell proliferation	2.26e-6	<0.01	14	FALSE	FALSE	TLR10 (6.6)	GPR18 (6.2)	PTPRC (5.4)	IKZF3 (5.0)	BACH2 (4.3)	GPR183 (4.1)	IL21R (4.0)	TNFAIP8 (3.9)	TLR1 (3.8)	TLR6 (3.7)	FMNL1 (3.4)	RUNX3 (3.4)	IL21 (3.3)	CYFIP2 (3.0)	ABI3 (2.7)	CD247 (2.7)	MAP3K14 (2.6)	IL18RAP (2.6)	STAT6 (2.6)	PLXNC1 (2.5)	IL2 (2.4)	CTSW (2.3)	ZBTB10 (2.2)	LRRC33 (2.1)	SMAD3 (1.9)	IL4R (1.9)	ADAM19 (1.8)	ITK (1.8)	IL18R1 (1.8)	GNA15 (1.6)	TNFSF4 (1.6)	KRT222 (1.6)	MUS81 (1.6)	JAZF1 (1.3)	D2HGDH (1.2)	SLC7A10 (1.2)	CFL1 (1.1)	FAM105B (1.1)	IL13 (1.1)	ORMDL3 (1.1)	RAD51B (1.0)	SHARPIN (1.0)	ZPBP2 (1.0)
MP:0000685	abnormal immune system morphology	5.46e-6	<0.01	14	FALSE	FALSE	C5orf56 (4.1)	GPR18 (4.1)	TNFRSF8 (3.7)	TLR10 (3.4)	FMNL1 (3.3)	IL2 (3.3)	TNFAIP8 (3.0)	RUNX3 (2.9)	IL21 (2.8)	TLR6 (2.7)	IL21R (2.7)	FAM105B (2.6)	IL6 (2.5)	MAP3K14 (2.4)	IL4R (2.4)	CD247 (2.4)	IKZF3 (2.4)	TLR1 (2.4)	TNFSF4 (2.4)	IL18R1 (2.3)	ITK (2.3)	PTPRC (2.3)	STAT6 (2.2)	PLXNC1 (2.2)	ENSG00000258442 (2.1)	ABI3 (2.1)	TSLP (1.9)	GNA15 (1.8)	CYFIP2 (1.8)	IL13 (1.8)	GPR183 (1.7)	IL33 (1.7)	CCDC134 (1.6)	UBAC2 (1.6)	IKZF4 (1.5)	GATA3 (1.4)	ENSG00000228739 (1.4)	CLEC16A (1.4)	RAD51B (1.3)	ENSG00000223442 (1.3)	FAM114A1 (1.2)	TAC3 (1.0)	TBL1XR1 (1.0)
MP:0005153	abnormal B cell proliferation	7.46e-6	<0.01	14	FALSE	FALSE	ENSG00000179428 (4.5)	TLR10 (4.3)	GPR18 (4.0)	IKZF3 (3.6)	BACH2 (3.6)	GPR183 (3.4)	IL4R (3.3)	IL33 (3.1)	IL1RL1 (3.0)	IL21R (2.9)	RUNX1 (2.3)	PTPRC (2.2)	TGFBR1 (2.2)	SHARPIN (2.1)	TNFAIP8 (2.1)	ENSG00000223442 (1.8)	CYFIP2 (1.8)	IL18RAP (1.7)	AAGAB (1.7)	CD247 (1.7)	LRRC33 (1.7)	FMNL1 (1.6)	STAT6 (1.6)	MUS81 (1.6)	MAP3K14 (1.6)	TNFSF4 (1.6)	KRT222 (1.5)	ENSG00000232170 (1.4)	ADAM19 (1.4)	ABI3 (1.3)	ENSG00000258442 (1.3)	ENSG00000197308 (1.3)	ENSG00000237943 (1.3)	PPPDE2 (1.2)	IL18R1 (1.1)	RERE (1.1)	KRT223P (1.0)	IL13 (1.0)	JMJD5 (1.0)	GSDMB (0.9)	GNA15 (0.9)	TLR1 (0.8)	TMEM232 (0.8)
MP:0008723	impaired eosinophil recruitment	1.22e-5	<0.01	14	FALSE	FALSE	IL4R (5.0)	IL13 (4.8)	GPR183 (4.3)	IL2 (3.8)	IL21 (3.4)	IL6 (3.4)	IL33 (2.9)	IKZF4 (2.9)	GPR18 (2.7)	TLR6 (2.5)	GATA3 (2.4)	TLR1 (2.1)	IKZF3 (2.0)	MAP3K14 (2.0)	IL1RL1 (1.9)	KRT24 (1.9)	TSLP (1.9)	TLR10 (1.9)	RUNX1 (1.8)	ENSG00000223442 (1.6)	ADAM19 (1.6)	TNFRSF8 (1.6)	NAB2 (1.6)	CLEC16A (1.6)	IL18R1 (1.6)	BACH2 (1.5)	GNA15 (1.5)	MUC5AC (1.5)	GSDMB (1.5)	ZPBP2 (1.4)	MYO1A (1.4)	SUOX (1.3)	IL18RAP (1.3)	ERBB3 (1.2)	WDR69 (1.2)	LRRC33 (1.1)	CRNN (1.1)	TNFAIP8 (1.1)	C5orf56 (1.1)	CD247 (1.1)	ITK (1.1)	ADORA1 (1.0)	ENSG00000253519 (1.0)
MP:0008181	increased marginal zone B cell number	7.46e-5	<0.01	14	FALSE	FALSE	TLR10 (6.2)	GPR18 (5.5)	PTPRC (4.9)	GPR183 (4.6)	TLR1 (4.5)	TLR6 (4.4)	IL21R (3.8)	IKZF3 (3.7)	BACH2 (3.4)	CYFIP2 (2.7)	PLXNC1 (2.7)	FAM105B (2.6)	TGFBR1 (2.6)	TNFAIP8 (2.6)	ABI3 (2.4)	ENSG00000258442 (2.2)	CTSW (2.2)	IKZF4 (2.0)	MAP3K14 (1.9)	LRRC33 (1.9)	CD247 (1.8)	RUNX3 (1.7)	ITK (1.6)	IL4R (1.6)	IL2 (1.4)	FNDC9 (1.3)	GLB1 (1.2)	TNFSF4 (1.1)	FAM105A (1.1)	GPR182 (1.1)	STAT6 (1.0)	KIAA1109 (1.0)	ORMDL3 (0.9)	FMNL1 (0.9)	IL18R1 (0.9)	MYO1A (0.8)	SMAD3 (0.8)	ZPBP2 (0.8)	ABCB5 (0.8)	TAC3 (0.8)	SLC7A10 (0.7)	TBL1XR1 (0.6)	SHARPIN (0.6)
ENSG00000110651	CD81 PPI subnetwork	5.13e-4	<0.01	14	FALSE	FALSE	TLR10 (4.0)	IL33 (2.8)	KRT24 (2.7)	IKZF3 (2.7)	PTPRC (2.3)	CD247 (2.2)	ITK (2.2)	IL21 (1.7)	STAT6 (1.7)	DEXI (1.7)	S100A11 (1.6)	PLXNC1 (1.6)	GPR18 (1.5)	GNA15 (1.5)	ENSG00000179428 (1.5)	TSLP (1.4)	ENSG00000237943 (1.4)	SUOX (1.3)	ENSG00000258442 (1.3)	ABCB5 (1.2)	EFEMP2 (1.2)	IL2 (1.1)	TLR6 (1.1)	CTSW (1.0)	CFL1 (1.0)	CYFIP2 (1.0)	MUS81 (1.0)	LRRC33 (0.9)	GLB1 (0.9)	NAB2 (0.9)	SEC61B (0.9)	SHARPIN (0.9)	NDFIP1 (0.9)	BACH2 (0.9)	LINC00299 (0.9)	PA2G4 (0.9)	IL18RAP (0.9)	RORA (0.9)	GATA3 (0.8)	IL4R (0.8)	TAC3 (0.8)	FADS1 (0.8)	RERE (0.8)
GO:0001816	cytokine production	4.98e-10	<0.01	15	FALSE	TRUE	FAM105A (3.0)	IL18R1 (3.0)	IL21 (2.9)	IL4R (2.8)	TNFRSF8 (2.8)	IL18RAP (2.7)	TLR1 (2.7)	TSLP (2.7)	GNA15 (2.6)	GPR183 (2.6)	STAT6 (2.5)	TLR6 (2.3)	IL13 (2.3)	IL2 (2.3)	TNFSF4 (2.2)	ADAM19 (2.1)	IKZF4 (2.1)	LRRC33 (2.1)	IKZF3 (2.0)	TNFAIP8 (2.0)	GPR18 (1.9)	IL6 (1.9)	ENSG00000234336 (1.8)	PLXNC1 (1.8)	PTPRC (1.8)	FMNL1 (1.8)	BACH2 (1.8)	ENSG00000251405 (1.8)	ENSG00000237943 (1.8)	RUNX1 (1.8)	RUNX3 (1.7)	MAP3K14 (1.7)	ENSG00000245888 (1.7)	RORA (1.7)	ITK (1.6)	ENSG00000248791 (1.6)	ENSG00000223442 (1.6)	FAM105B (1.5)	ENSG00000253519 (1.5)	FNDC9 (1.5)	IL21R (1.3)	ITGB8 (1.3)	IL1RL1 (1.3)
GO:0001817	regulation of cytokine production	1.62e-9	<0.01	15	TRUE	FALSE	IL18R1 (3.0)	IL21 (3.0)	FAM105A (2.9)	IL4R (2.7)	GPR183 (2.7)	TNFRSF8 (2.6)	GNA15 (2.6)	TLR1 (2.6)	TSLP (2.5)	STAT6 (2.5)	IL18RAP (2.4)	IL13 (2.4)	IL2 (2.4)	TNFSF4 (2.3)	IKZF4 (2.3)	ADAM19 (2.3)	TLR6 (2.1)	PLXNC1 (2.1)	ENSG00000234336 (2.1)	GPR18 (2.1)	IL6 (2.0)	ENSG00000237943 (1.9)	ENSG00000251405 (1.9)	FAM105B (1.9)	TNFAIP8 (1.9)	IKZF3 (1.8)	MAP3K14 (1.8)	RUNX1 (1.8)	RUNX3 (1.8)	LRRC33 (1.8)	FMNL1 (1.7)	PTPRC (1.7)	ENSG00000223442 (1.7)	ENSG00000245888 (1.7)	BACH2 (1.6)	ITK (1.6)	ENSG00000248791 (1.6)	RORA (1.5)	IL21R (1.4)	ENSG00000253519 (1.4)	ITGB8 (1.4)	ENSG00000232170 (1.4)	PRKRIR (1.3)
GO:0001819	positive regulation of cytokine production	2.94e-8	<0.01	15	FALSE	FALSE	GPR183 (2.9)	TLR1 (2.8)	IL18R1 (2.6)	IL4R (2.5)	TNFSF4 (2.4)	TLR6 (2.4)	IL2 (2.3)	IL21 (2.3)	ENSG00000234336 (2.3)	GPR18 (2.3)	ENSG00000223442 (2.3)	IL13 (2.2)	GNA15 (2.1)	IL6 (2.1)	IL18RAP (2.1)	ENSG00000251405 (2.0)	PLXNC1 (2.0)	STAT6 (2.0)	TNFAIP8 (2.0)	TNFRSF8 (1.8)	IKZF4 (1.8)	TSLP (1.8)	IL33 (1.8)	MEI1 (1.8)	ENSG00000237943 (1.7)	ENSG00000179428 (1.6)	FAM105A (1.6)	PTPRC (1.6)	NIPAL4 (1.6)	ITGB8 (1.6)	ADAM19 (1.6)	UBAC2-AS1 (1.4)	UBAC2 (1.3)	MAP3K14 (1.3)	IKZF3 (1.3)	RAD51B (1.3)	IL21R (1.3)	LINC00299 (1.2)	LRRC33 (1.2)	RUNX3 (1.2)	ENSG00000197308 (1.2)	FMNL1 (1.2)	TMEM194A (1.1)
GO:0001818	negative regulation of cytokine production	1.08e-5	<0.01	15	FALSE	FALSE	STAT6 (2.3)	IL18R1 (2.3)	WDR69 (2.1)	ENSG00000248791 (2.0)	TNFRSF8 (2.0)	MEI1 (1.9)	ENSG00000179240 (1.9)	MUC5AC (1.8)	RORA (1.8)	GNA15 (1.7)	TSLP (1.7)	FLG (1.7)	ADAM19 (1.7)	FLG2 (1.6)	LINC00299 (1.6)	SLC7A10 (1.5)	IL21 (1.5)	IL18RAP (1.5)	ENSG00000251405 (1.4)	C5orf56 (1.4)	CCDC85B (1.3)	TCHH (1.3)	ENSG00000234336 (1.3)	FAM105A (1.2)	IL2 (1.2)	PPPDE2 (1.1)	ITGB8 (1.1)	RDH16 (1.1)	MAP3K14 (1.1)	TLR6 (1.1)	ENSG00000223442 (1.1)	LRRC33 (1.1)	ENSG00000253519 (1.0)	IKZF4 (1.0)	ZBTB10 (1.0)	PRKRIR (1.0)	IL13 (0.9)	IL6 (0.9)	NIPAL4 (0.9)	FIBP (0.9)	MYO1A (0.9)	ABI3 (0.9)	S100A10 (0.8)
GO:0031349	positive regulation of defense response	1.44e-5	<0.01	15	FALSE	FALSE	TSLP (3.8)	TLR6 (3.6)	FAM105A (3.4)	TLR1 (3.3)	ENSG00000179428 (2.5)	GPR183 (2.4)	IL18R1 (2.4)	PLXNC1 (2.3)	TNFRSF8 (2.3)	TNFAIP8 (2.2)	IL4R (2.1)	ENSG00000251405 (2.1)	STAT6 (2.1)	IL6 (1.9)	MAP3K14 (1.9)	ENSG00000223442 (1.9)	LRRC33 (1.7)	GPR18 (1.7)	LINC00299 (1.6)	ENSG00000248791 (1.6)	MYO1A (1.5)	GNA15 (1.5)	ABI3 (1.4)	IL18RAP (1.4)	IL33 (1.4)	ITGB8 (1.4)	MEI1 (1.4)	PTPRC (1.4)	TLR10 (1.4)	CLEC16A (1.3)	FMNL1 (1.3)	TNFSF4 (1.2)	C5orf56 (1.2)	ENSG00000234336 (1.2)	IL13 (1.2)	IL21 (1.1)	ENSG00000237943 (1.1)	SMAD3 (1.0)	IL2 (1.0)	ZPBP2 (0.9)	ENSG00000253519 (0.9)	S100A10 (0.9)	IKZF3 (0.9)
GO:0050727	regulation of inflammatory response	3.32e-4	<0.01	15	FALSE	FALSE	TSLP (4.3)	ENSG00000179428 (3.2)	IL18R1 (3.0)	IL33 (2.7)	IL4R (2.6)	IKZF4 (2.6)	FAM105A (2.5)	TNFRSF8 (2.5)	GPR183 (2.4)	IL6 (2.3)	IL13 (2.3)	ENSG00000251405 (2.3)	TCHH (2.2)	IL1RL1 (2.1)	ENSG00000223442 (1.9)	STAT6 (1.8)	IL2 (1.8)	ADAM19 (1.7)	IL18RAP (1.7)	TNFAIP8 (1.7)	ITGB8 (1.7)	IL21 (1.7)	GNA15 (1.6)	LINC00299 (1.5)	TLR1 (1.5)	WDR69 (1.5)	SLC7A10 (1.4)	TNFSF4 (1.3)	ENSG00000253519 (1.3)	ENSG00000245888 (1.2)	GPR18 (1.2)	MAP3K14 (1.1)	TLR6 (1.1)	PTPRC (1.1)	TAC3 (1.1)	LRRC33 (1.0)	NSMCE1 (1.0)	SUOX (1.0)	CCDC134 (0.9)	ITK (0.9)	ENSG00000228739 (0.9)	RORA (0.8)	GATA3 (0.8)
REACTOME_INTERLEUKIN:2_SIGNALING	REACTOME_INTERLEUKIN:2_SIGNALING	7.96e-10	<0.01	16	FALSE	TRUE	IL13 (9.1)	IL21 (5.8)	IL2 (5.1)	ITK (4.5)	FMNL1 (4.4)	IL4R (4.2)	PTPRC (3.8)	TNFSF4 (3.8)	CD247 (3.7)	GATA3 (3.2)	GNA15 (3.2)	TNFAIP8 (3.1)	ADAM19 (2.7)	GPR18 (2.5)	IL18R1 (2.5)	ABI3 (2.5)	TNFRSF8 (2.5)	IKZF3 (2.5)	IKZF4 (2.5)	LRRC33 (2.4)	ENSG00000197308 (2.3)	IL21R (2.2)	BACH2 (2.1)	CCDC85B (2.1)	RUNX3 (2.1)	FIBP (2.1)	FAM105B (2.0)	TBL1XR1 (2.0)	IL18RAP (2.0)	LINC00299 (1.9)	STAT6 (1.9)	PLXNC1 (1.8)	SHARPIN (1.8)	JAZF1 (1.7)	ENSG00000253519 (1.7)	ENSG00000248791 (1.7)	CTSW (1.7)	KRT222 (1.6)	FAM105A (1.6)	CYFIP2 (1.5)	CLEC16A (1.5)	ITGB8 (1.4)	PRKRIR (1.4)
REACTOME_INTERLEUKIN_RECEPTOR_SHC_SIGNALING	REACTOME_INTERLEUKIN_RECEPTOR_SHC_SIGNALING	8.76e-10	<0.01	16	FALSE	FALSE	IL13 (10.4)	IL21 (6.4)	IL2 (5.4)	ITK (4.3)	TNFSF4 (4.1)	GNA15 (3.7)	ADAM19 (3.6)	FMNL1 (3.6)	PTPRC (3.6)	IL4R (3.6)	GATA3 (3.3)	CD247 (2.9)	TNFAIP8 (2.9)	IL18R1 (2.7)	LRRC33 (2.7)	IKZF4 (2.7)	ENSG00000197308 (2.6)	GPR18 (2.5)	TNFRSF8 (2.5)	IKZF3 (2.4)	RUNX3 (2.3)	BACH2 (2.3)	LINC00299 (2.2)	IL18RAP (2.2)	GPR183 (2.0)	FAM105A (2.0)	IL21R (1.9)	ABI3 (1.9)	IL1RL1 (1.8)	ITGB8 (1.7)	FIBP (1.7)	TBL1XR1 (1.6)	CCDC85B (1.6)	TLR1 (1.6)	CLEC16A (1.6)	MAP3K14 (1.5)	ENSG00000248791 (1.5)	FNDC9 (1.5)	CTSW (1.5)	SHARPIN (1.5)	JAZF1 (1.5)	CYFIP2 (1.5)	RUNX1 (1.4)
REACTOME_INTERLEUKIN:3_5_AND_GM:CSF_SIGNALING	REACTOME_INTERLEUKIN:3_5_AND_GM:CSF_SIGNALING	1.89e-9	<0.01	16	TRUE	FALSE	IL13 (7.8)	IL21 (5.6)	PTPRC (4.6)	IL2 (4.5)	GNA15 (4.3)	LRRC33 (3.8)	TNFSF4 (3.6)	ITK (3.6)	FMNL1 (3.4)	TNFAIP8 (3.3)	IL4R (3.2)	GPR18 (3.1)	IKZF3 (3.1)	ABI3 (2.9)	IL21R (2.9)	BACH2 (2.8)	RUNX3 (2.8)	CD247 (2.5)	GPR183 (2.4)	TBL1XR1 (2.4)	ADAM19 (2.3)	TLR1 (2.3)	KRT222 (2.2)	GATA3 (2.2)	IL18R1 (2.2)	IL18RAP (2.2)	ENSG00000197308 (2.1)	CTSW (2.1)	TNFRSF8 (2.0)	IKZF4 (2.0)	FAM105B (2.0)	TGFBR1 (2.0)	MAP3K14 (2.0)	ITGB8 (1.9)	RUNX1 (1.8)	PLXNC1 (1.8)	CYFIP2 (1.8)	FAM105A (1.6)	FNDC9 (1.6)	IL1RL1 (1.5)	ENSG00000179428 (1.5)	FIBP (1.4)	SHARPIN (1.4)
REACTOME_SIGNALING_BY_INTERLEUKINS	REACTOME_SIGNALING_BY_INTERLEUKINS	5.74e-9	<0.01	16	FALSE	FALSE	IL4R (4.4)	IL21 (4.2)	IL6 (4.1)	IL13 (4.1)	PTPRC (3.9)	IL18R1 (3.8)	TNFAIP8 (3.8)	TLR1 (3.5)	IL18RAP (3.3)	ITGB8 (3.1)	FMNL1 (3.0)	FAM105B (3.0)	GPR18 (2.9)	GNA15 (2.9)	GPR183 (2.8)	MAP3K14 (2.7)	IL2 (2.6)	ITK (2.5)	RUNX3 (2.5)	TNFRSF8 (2.4)	LINC00299 (2.3)	ENSG00000179428 (2.3)	PLXNC1 (2.3)	TNFSF4 (2.3)	TLR10 (2.1)	STAT6 (2.1)	IL33 (2.0)	BACH2 (2.0)	ADAM19 (1.9)	TBL1XR1 (1.9)	CD247 (1.8)	TLR6 (1.8)	LRRC33 (1.8)	ABI3 (1.8)	KRT222 (1.8)	IL21R (1.7)	ZBTB10 (1.7)	SMAD3 (1.7)	RUNX1 (1.6)	PRKRIR (1.6)	RORA (1.5)	IL1RL1 (1.5)	IKZF3 (1.5)
ENSG00000182578	CSF1R PPI subnetwork	9.72e-7	<0.01	16	FALSE	FALSE	ABI3 (3.6)	IL4R (2.8)	LRRC33 (2.5)	NAB2 (2.3)	TLR1 (2.2)	FMNL1 (2.2)	PTPRC (2.2)	IKZF4 (2.1)	CLEC16A (2.1)	IL21R (2.1)	GNA15 (2.0)	ITK (2.0)	ADAM19 (1.9)	FAM105A (1.8)	CCDC85B (1.7)	IL13 (1.7)	ZC3H7B (1.7)	CD247 (1.6)	GATA3 (1.6)	TBL1XR1 (1.4)	RUNX1 (1.4)	STAT6 (1.4)	TOB2 (1.4)	TLR6 (1.4)	CFL1 (1.4)	FIBP (1.4)	GPR183 (1.4)	COL16A1 (1.4)	IL6 (1.4)	TLR10 (1.3)	IL18R1 (1.3)	DEXI (1.3)	ENSG00000179428 (1.2)	UBAC2-AS1 (1.1)	COG6 (1.1)	TNFAIP8 (1.0)	ITGB8 (1.0)	ENSG00000179240 (1.0)	IL1RL1 (1.0)	KRT24 (1.0)	MUS81 (1.0)	IL18RAP (0.9)	ENSG00000197308 (0.9)
KEGG_FC_EPSILON_RI_SIGNALING_PATHWAY	KEGG_FC_EPSILON_RI_SIGNALING_PATHWAY	8.41e-5	<0.01	16	FALSE	FALSE	IL13 (6.6)	IL2 (5.1)	IL21 (4.2)	PTPRC (4.0)	LRRC33 (3.8)	FAM105A (3.3)	FMNL1 (3.0)	ENSG00000253519 (2.9)	GNA15 (2.9)	IL18R1 (2.9)	TNFAIP8 (2.7)	IL4R (2.6)	GPR18 (2.5)	IL1RL1 (2.5)	IL18RAP (2.4)	TEF (2.4)	TLR1 (2.2)	ITK (2.2)	GPR183 (2.1)	GATA3 (1.9)	ENSG00000197308 (1.7)	CD247 (1.6)	KRT222 (1.5)	ENSG00000179428 (1.5)	MEI1 (1.5)	JAZF1 (1.5)	CYFIP2 (1.5)	IL6 (1.4)	ABI3 (1.4)	CLEC16A (1.3)	ENSG00000255135 (1.3)	PPPDE2 (1.3)	TNFSF4 (1.3)	ENSG00000223442 (1.2)	SHARPIN (1.2)	LINC00299 (1.2)	UBAC2 (1.1)	PLXNC1 (1.1)	TSLP (1.1)	DEXI (1.1)	TLR6 (1.1)	SMAD3 (1.0)	FAM105B (1.0)
ENSG00000010671	BTK PPI subnetwork	5.76e-4	<0.01	16	FALSE	FALSE	TLR10 (4.6)	PTPRC (4.6)	LRRC33 (4.1)	TLR1 (3.1)	ABI3 (3.0)	RERE (2.9)	GPR18 (2.8)	TNFAIP8 (2.6)	TLR6 (2.5)	RUNX1 (2.3)	BACH2 (2.3)	IKZF3 (2.3)	CYFIP2 (2.2)	ENSG00000237943 (2.2)	PLXNC1 (2.0)	IL4R (2.0)	GNA15 (1.9)	ZC3H7B (1.9)	IL18R1 (1.8)	IL18RAP (1.7)	FMNL1 (1.7)	ENSG00000253519 (1.7)	ENSG00000255135 (1.5)	TGFBR1 (1.5)	C17orf46 (1.5)	GPR183 (1.4)	ADAM19 (1.4)	RUNX3 (1.4)	MAP3K14 (1.4)	STAT6 (1.3)	IL21R (1.3)	ENSG00000179240 (1.2)	ENSG00000251405 (1.1)	ZNF652 (1.1)	ABCB5 (1.1)	KIAA1109 (1.1)	MUS81 (1.0)	PHOSPHO1 (1.0)	CD247 (1.0)	UBAC2-AS1 (1.0)	IL2 (0.9)	IL1RL1 (0.9)	ENSG00000179428 (0.9)
GO:0002637	regulation of immunoglobulin production	8.75e-10	<0.01	17	FALSE	TRUE	IL21 (5.7)	IL13 (4.8)	IL2 (4.7)	IKZF3 (2.8)	DEXI (2.8)	ENSG00000223442 (2.7)	ADAM19 (2.4)	ENSG00000237943 (2.4)	ENSG00000179428 (2.3)	IL18R1 (2.3)	GPR183 (2.3)	BACH2 (2.2)	IL4R (2.1)	IKZF4 (2.1)	LINC00299 (2.1)	RORA (2.1)	GPR18 (2.0)	NDFIP1 (2.0)	IL18RAP (1.9)	ITK (1.8)	FAM105B (1.8)	TNFRSF8 (1.8)	KRT222 (1.8)	FNDC9 (1.7)	JAZF1 (1.7)	IL21R (1.7)	MAP3K14 (1.6)	TNFSF4 (1.6)	ENSG00000197308 (1.5)	ITGB8 (1.5)	CLEC16A (1.5)	POLR3H (1.5)	CD247 (1.4)	GATA3 (1.4)	ORMDL3 (1.3)	ENSG00000228739 (1.2)	TNFAIP8 (1.2)	UBAC2 (1.2)	GNA15 (1.2)	SEC61B (1.2)	ENSG00000253519 (1.1)	CYFIP2 (1.1)	MUS81 (1.1)
GO:0002700	regulation of production of molecular mediator of immune response	5.74e-9	<0.01	17	TRUE	FALSE	IL21 (5.2)	IL2 (4.5)	IL13 (4.2)	IKZF3 (2.8)	ADAM19 (2.4)	GPR183 (2.4)	ENSG00000237943 (2.4)	BACH2 (2.3)	IL18R1 (2.3)	TNFSF4 (2.3)	RORA (2.2)	IL18RAP (2.1)	GPR18 (2.1)	ENSG00000223442 (2.0)	DEXI (2.0)	LINC00299 (2.0)	NDFIP1 (1.9)	JAZF1 (1.8)	ENSG00000234336 (1.8)	MAP3K14 (1.7)	TNFRSF8 (1.7)	IL21R (1.7)	IL4R (1.6)	ORMDL3 (1.6)	CCDC134 (1.5)	KRT222 (1.5)	GNA15 (1.4)	ITK (1.4)	ENSG00000179428 (1.3)	TNFAIP8 (1.3)	FAM105B (1.3)	ENSG00000253519 (1.3)	RUNX3 (1.3)	IKZF4 (1.2)	CD247 (1.2)	ENSG00000179240 (1.2)	CRNN (1.2)	ENSG00000255135 (1.1)	LRRC33 (1.1)	ENSG00000251405 (1.1)	TSLP (1.0)	RUNX1 (1.0)	MYO1A (1.0)
GO:0002440	production of molecular mediator of immune response	2.58e-7	<0.01	17	FALSE	FALSE	IL21 (4.3)	IL2 (3.6)	IL13 (3.2)	BACH2 (3.2)	IKZF3 (3.1)	TNFSF4 (2.5)	ENSG00000223442 (2.3)	RAD51B (2.3)	GPR18 (2.2)	ENSG00000237943 (2.2)	IL18R1 (2.1)	IL18RAP (2.0)	GPR183 (2.0)	ADAM19 (1.9)	JAZF1 (1.9)	ENSG00000179428 (1.9)	IL21R (1.8)	FAM105B (1.8)	TNFRSF8 (1.8)	KRT222 (1.8)	TNFAIP8 (1.7)	ENSG00000237975 (1.6)	CCDC134 (1.6)	TLR10 (1.6)	CLEC16A (1.6)	UBAC2 (1.6)	MAP3K14 (1.5)	MYO1A (1.5)	ITGB8 (1.5)	IL4R (1.5)	RORA (1.4)	LINC00299 (1.3)	GNA15 (1.3)	TBL1XR1 (1.3)	ITK (1.3)	TLR1 (1.3)	ZPBP2 (1.1)	SHARPIN (1.1)	CRNN (1.1)	ENSG00000255135 (1.0)	CD247 (1.0)	ENSG00000234336 (1.0)	RUNX3 (1.0)
GO:0048305	immunoglobulin secretion	1.99e-5	<0.01	17	FALSE	FALSE	IL21 (3.7)	IL13 (3.4)	ENSG00000179428 (2.9)	IL2 (2.5)	ENSG00000237943 (2.2)	IKZF4 (2.2)	IL4R (2.1)	DEXI (2.1)	GPR18 (2.1)	RAD51B (2.0)	ENSG00000197308 (2.0)	TCHH (1.8)	GNA15 (1.7)	ADAM19 (1.6)	TNFSF4 (1.5)	SEC61B (1.5)	IL18R1 (1.5)	ENSG00000223442 (1.5)	IL18RAP (1.5)	CLEC16A (1.5)	GPR183 (1.4)	MAP3K14 (1.4)	TNFAIP8 (1.3)	BACH2 (1.3)	CRNN (1.3)	IL21R (1.3)	C11orf9 (1.3)	ENSG00000253519 (1.3)	TSLP (1.2)	KRT222 (1.1)	FMNL1 (1.1)	NDFIP1 (1.1)	ALG2 (1.1)	FAM105B (1.0)	ITK (1.0)	TNFRSF8 (1.0)	GATA3 (0.9)	JAZF1 (0.9)	NSMCE1 (0.9)	ITGB8 (0.9)	RORA (0.9)	UBAC2 (0.9)	ENSG00000245888 (0.8)
GO:0051023	regulation of immunoglobulin secretion	5.14e-5	<0.01	17	FALSE	FALSE	IL13 (4.1)	IL21 (3.9)	DEXI (2.7)	ENSG00000179428 (2.7)	IL2 (2.6)	ENSG00000237943 (2.5)	ENSG00000197308 (2.3)	IL4R (2.3)	ENSG00000223442 (2.1)	TNFSF4 (2.0)	TCHH (1.8)	IKZF4 (1.7)	IL18R1 (1.7)	GPR183 (1.7)	SEC61B (1.7)	RAD51B (1.6)	CLEC16A (1.6)	GPR18 (1.4)	GNA15 (1.4)	KRT222 (1.3)	TNFRSF8 (1.3)	C11orf9 (1.3)	IL18RAP (1.3)	ADAM19 (1.3)	MAP3K14 (1.2)	POLR3H (1.2)	ENSG00000245888 (1.2)	BACH2 (1.2)	IL21R (1.2)	TNFAIP8 (1.2)	NSMCE1 (1.2)	ITK (1.1)	ENSG00000258442 (1.1)	ZBTB10 (1.1)	TSLP (1.1)	NDFIP1 (1.1)	FNDC9 (0.9)	ENSG00000253519 (0.9)	FAM105B (0.9)	GATA3 (0.9)	SMAD3 (0.9)	ALG2 (0.9)	CRNN (0.9)
GO:0002718	regulation of cytokine production involved in immune response	5.55e-5	<0.01	17	FALSE	FALSE	LINC00299 (2.3)	IL2 (2.2)	ENSG00000255135 (2.1)	CCDC134 (2.1)	ENSG00000234336 (1.9)	ADAM19 (1.7)	ENSG00000237975 (1.7)	IKZF3 (1.7)	ENSG00000251405 (1.6)	DEXI (1.6)	IL21R (1.6)	TLR10 (1.5)	TLR1 (1.5)	UBAC2-AS1 (1.5)	ABI3 (1.5)	ZPBP2 (1.5)	GNA15 (1.5)	GPR183 (1.5)	PLXNC1 (1.4)	ENSG00000179240 (1.4)	IL21 (1.4)	C17orf46 (1.4)	RORA (1.4)	IL13 (1.3)	CRNN (1.3)	MYO1A (1.3)	ENSG00000237943 (1.3)	IL18RAP (1.2)	IL18R1 (1.2)	TNFSF4 (1.2)	GPR18 (1.1)	JAZF1 (1.0)	RUNX3 (1.0)	RUNX1 (1.0)	UBAC2 (1.0)	PTPRC (1.0)	BACH2 (0.9)	ENSG00000245888 (0.9)	COG6 (0.9)	TLR6 (0.9)	LRRC33 (0.9)	NDFIP1 (0.9)	FAM105B (0.9)
GO:0050798	activated T cell proliferation	9.37e-10	<0.01	18	FALSE	TRUE	IKZF4 (4.1)	LINC00299 (3.7)	TNFSF4 (3.3)	ENSG00000237943 (3.1)	IL21 (3.0)	IL13 (2.8)	IL2 (2.6)	KRT24 (2.6)	NDFIP1 (2.6)	ITGB8 (2.5)	C17orf46 (2.4)	IL18R1 (2.0)	GNA15 (2.0)	PLXNC1 (1.9)	CRNN (1.9)	BACH2 (1.9)	ENSG00000237975 (1.9)	C5orf56 (1.9)	IL18RAP (1.8)	GATA3 (1.8)	CTSW (1.8)	ADAM19 (1.7)	IL21R (1.6)	FAM105B (1.6)	JAZF1 (1.6)	MEI1 (1.5)	ENSG00000223442 (1.5)	COG6 (1.4)	CLEC16A (1.3)	GPR18 (1.3)	GPR182 (1.3)	UBAC2-AS1 (1.3)	TMEM194A (1.3)	ENSG00000248791 (1.3)	NSMCE1 (1.3)	RORA (1.2)	ITK (1.2)	TNFRSF8 (1.2)	MAP3K14 (1.2)	CCDC134 (1.2)	ENSG00000251405 (1.2)	PPPDE2 (1.2)	CYFIP2 (1.1)
GO:0042104	positive regulation of activated T cell proliferation	1.77e-9	<0.01	18	FALSE	FALSE	LINC00299 (3.9)	IKZF4 (3.2)	IL13 (3.1)	ENSG00000223442 (3.0)	IL21 (3.0)	ENSG00000237943 (3.0)	TNFSF4 (2.9)	IL2 (2.6)	CRNN (2.5)	ENSG00000237975 (2.5)	NDFIP1 (2.4)	ITGB8 (2.3)	KRT24 (2.2)	ADAM19 (1.9)	TNFRSF8 (1.8)	GNA15 (1.8)	ADAD1 (1.7)	BACH2 (1.7)	FLG (1.5)	MEI1 (1.5)	C17orf46 (1.5)	IL18R1 (1.5)	JAZF1 (1.4)	DEXI (1.4)	ENSG00000228739 (1.3)	RUNX3 (1.3)	GATA3 (1.3)	CLEC16A (1.3)	COG6 (1.2)	NSMCE1 (1.2)	TMEM194A (1.2)	FAM105B (1.2)	PLXNC1 (1.2)	IL21R (1.2)	ENSG00000251405 (1.2)	NIPAL4 (1.2)	ZPBP2 (1.2)	IL4R (1.1)	SEC61B (1.1)	MAP3K14 (1.1)	RAD51B (1.0)	GPR183 (1.0)	C11orf9 (1.0)
GO:0046006	regulation of activated T cell proliferation	2.06e-9	<0.01	18	TRUE	FALSE	IKZF4 (4.5)	LINC00299 (3.3)	IL21 (3.1)	TNFSF4 (3.1)	ITGB8 (2.9)	IL13 (2.9)	ENSG00000237943 (2.8)	C17orf46 (2.7)	IL2 (2.6)	KRT24 (2.5)	NDFIP1 (2.4)	ENSG00000223442 (2.1)	ENSG00000237975 (2.0)	ADAM19 (1.9)	CRNN (1.9)	MEI1 (1.9)	GNA15 (1.8)	IL18R1 (1.7)	C5orf56 (1.7)	GATA3 (1.5)	TNFRSF8 (1.4)	BACH2 (1.4)	PLXNC1 (1.4)	TMEM194A (1.4)	IL21R (1.3)	MAP3K14 (1.3)	FNDC9 (1.3)	SEC61B (1.3)	FLG (1.2)	NSMCE1 (1.2)	ENSG00000228739 (1.2)	COG6 (1.2)	FAM105B (1.2)	ENSG00000251405 (1.1)	CLEC16A (1.1)	NIPAL4 (1.1)	ADAD1 (1.1)	ENSG00000248791 (1.1)	WDR69 (1.0)	CCDC134 (1.0)	IL18RAP (1.0)	JAZF1 (1.0)	RUNX3 (0.9)
REACTOME_COSTIMULATION_BY_THE_CD28_FAMILY	REACTOME_COSTIMULATION_BY_THE_CD28_FAMILY	1.16e-9	<0.01	19	FALSE	TRUE	IL21R (5.2)	ITK (5.2)	CD247 (5.0)	PTPRC (4.9)	GPR183 (4.3)	GPR18 (3.9)	IKZF3 (3.7)	RUNX3 (3.6)	TLR1 (3.6)	ABI3 (3.4)	CTSW (3.2)	IL21 (3.0)	TLR10 (2.9)	FMNL1 (2.7)	ADAM19 (2.7)	GATA3 (2.7)	IKZF4 (2.7)	RORA (2.6)	GSDMB (2.3)	PPPDE2 (2.3)	TNFRSF8 (2.2)	IL13 (2.2)	ORMDL3 (2.1)	FAM105B (1.9)	TNFSF4 (1.8)	GNA15 (1.8)	MAP3K14 (1.8)	IL18R1 (1.7)	IL4R (1.7)	LRRC33 (1.6)	ABCB5 (1.6)	IL2 (1.6)	BACH2 (1.6)	CYFIP2 (1.5)	PRKRIR (1.4)	TOB2 (1.4)	ENSG00000228739 (1.3)	TBL1XR1 (1.2)	ENSG00000237943 (1.2)	NDFIP1 (1.2)	SHARPIN (1.1)	FAM105A (1.1)	TNFAIP8 (1.0)
REACTOME_DOWNSTREAM_TCR_SIGNALING	REACTOME_DOWNSTREAM_TCR_SIGNALING	4.45e-6	<0.01	19	FALSE	FALSE	CD247 (5.6)	ITK (5.2)	PTPRC (5.0)	CTSW (4.0)	ABI3 (3.9)	IL21R (3.8)	GPR18 (3.5)	TLR1 (3.4)	FMNL1 (3.2)	RUNX3 (3.2)	GPR183 (3.1)	RORA (3.1)	IKZF3 (2.9)	MAP3K14 (2.9)	FAM105B (2.5)	TNFAIP8 (2.4)	GATA3 (2.4)	IL4R (2.4)	ENSG00000237943 (2.3)	TNFSF4 (2.0)	BACH2 (2.0)	IKZF4 (2.0)	CYFIP2 (2.0)	GSDMB (2.0)	TBL1XR1 (1.9)	RUNX1 (1.8)	TOB2 (1.6)	ITGB8 (1.5)	GNA15 (1.5)	IL18R1 (1.4)	TLR10 (1.4)	ZNF652 (1.2)	IL13 (1.2)	ADAM19 (1.2)	ZBTB10 (1.2)	ENSG00000228739 (1.2)	ORMDL3 (1.1)	ABCB5 (1.1)	SHARPIN (1.0)	ENSG00000197308 (1.0)	RAD51B (1.0)	TNFRSF8 (1.0)	NSMCE1 (0.9)
REACTOME_TCR_SIGNALING	REACTOME_TCR_SIGNALING	4.83e-6	<0.01	19	FALSE	FALSE	CD247 (7.0)	ITK (6.3)	PTPRC (5.4)	CTSW (4.8)	ABI3 (4.4)	GPR18 (4.2)	IL21R (3.8)	FMNL1 (3.6)	TLR1 (3.5)	RUNX3 (3.2)	GATA3 (3.1)	TNFAIP8 (3.0)	FAM105B (2.7)	RORA (2.7)	ENSG00000237943 (2.7)	CYFIP2 (2.6)	IL4R (2.5)	GPR183 (2.4)	IKZF3 (2.2)	GSDMB (2.1)	MAP3K14 (1.9)	BACH2 (1.9)	TBL1XR1 (1.9)	GNA15 (1.8)	TLR10 (1.7)	IL18R1 (1.6)	RUNX1 (1.6)	IL13 (1.6)	TNFSF4 (1.5)	SHARPIN (1.5)	IKZF4 (1.5)	ENSG00000197308 (1.5)	LRRC33 (1.5)	MUS81 (1.4)	FAM105A (1.2)	ORMDL3 (1.2)	TOB2 (1.1)	PLXNC1 (1.0)	IL2 (1.0)	ADAM19 (1.0)	ZNF652 (1.0)	PPPDE2 (1.0)	ABCB5 (1.0)
REACTOME_PD:1_SIGNALING	REACTOME_PD:1_SIGNALING	1.1e-5	<0.01	19	FALSE	FALSE	ITK (5.3)	PTPRC (5.3)	CD247 (5.2)	CTSW (4.9)	ABI3 (4.6)	IL21R (4.6)	GPR18 (3.3)	IKZF3 (3.0)	RUNX3 (2.8)	GATA3 (2.7)	GPR183 (2.6)	TLR1 (2.6)	FMNL1 (2.4)	MAP3K14 (2.3)	IKZF4 (2.3)	ADAM19 (2.2)	PPPDE2 (2.2)	GSDMB (2.0)	CYFIP2 (1.9)	RORA (1.7)	IL4R (1.7)	IL21 (1.6)	ENSG00000228739 (1.6)	TLR10 (1.6)	ENSG00000232170 (1.5)	GNA15 (1.4)	TNFSF4 (1.4)	IL13 (1.4)	LRRC33 (1.3)	BACH2 (1.3)	ABCB5 (1.2)	SHARPIN (1.2)	RUNX1 (1.2)	ORMDL3 (1.2)	TNFRSF8 (1.1)	TGFBR1 (1.0)	TOB2 (1.0)	SUOX (0.9)	ENSG00000258442 (0.9)	D2HGDH (0.9)	ERBB3 (0.9)	IL2 (0.9)	ENSG00000237943 (0.8)
REACTOME_PHOSPHORYLATION_OF_CD3_AND_TCR_ZETA_CHAINS	REACTOME_PHOSPHORYLATION_OF_CD3_AND_TCR_ZETA_CHAINS	4.87e-5	<0.01	19	FALSE	FALSE	CD247 (5.8)	ITK (5.7)	PTPRC (5.0)	ABI3 (4.8)	CTSW (4.6)	IL21R (3.9)	GPR18 (3.5)	TLR1 (3.1)	RUNX3 (3.0)	IKZF3 (2.9)	GATA3 (2.7)	FMNL1 (2.6)	GPR183 (2.4)	IL4R (2.2)	CYFIP2 (2.1)	TNFRSF8 (2.0)	RORA (1.9)	PPPDE2 (1.9)	MAP3K14 (1.9)	BACH2 (1.9)	ADAM19 (1.8)	GNA15 (1.8)	GSDMB (1.6)	IKZF4 (1.6)	IL13 (1.5)	TLR10 (1.4)	ENSG00000228739 (1.4)	NSMCE1 (1.3)	ENSG00000232170 (1.3)	ABCB5 (1.2)	CRNN (1.1)	IQCH (1.1)	ZNF652 (1.1)	SHARPIN (1.1)	D2HGDH (1.0)	ENSG00000237943 (1.0)	FAM105B (1.0)	LRRC33 (1.0)	FAM105A (0.9)	TNFAIP8 (0.9)	UBAC2-AS1 (0.9)	COG6 (0.9)	ENSG00000179240 (0.9)
REACTOME_GENERATION_OF_SECOND_MESSENGER_MOLECULES	REACTOME_GENERATION_OF_SECOND_MESSENGER_MOLECULES	8.24e-5	<0.01	19	FALSE	FALSE	CD247 (7.6)	ITK (6.7)	CTSW (5.6)	PTPRC (5.4)	ABI3 (4.8)	GPR18 (3.7)	IL21R (3.7)	GATA3 (3.3)	TLR1 (3.2)	FMNL1 (2.8)	RUNX3 (2.6)	GSDMB (2.3)	PPPDE2 (2.1)	IL13 (2.0)	CYFIP2 (2.0)	IL4R (1.8)	IKZF3 (1.7)	TNFRSF8 (1.7)	RORA (1.6)	GNA15 (1.6)	ENSG00000237943 (1.5)	ENSG00000232170 (1.5)	LRRC33 (1.4)	GPR183 (1.4)	ENSG00000197308 (1.4)	FAM105A (1.4)	SHARPIN (1.3)	BACH2 (1.3)	COG6 (1.3)	NDFIP1 (1.3)	TNFAIP8 (1.3)	ENSG00000179240 (1.3)	TLR10 (1.2)	IKZF4 (1.2)	ORMDL3 (1.2)	MAP3K14 (1.2)	ENSG00000228739 (1.1)	MUS81 (1.0)	ADAM19 (1.0)	ZNF652 (0.9)	IL18R1 (0.9)	FAM105B (0.9)	ENSG00000251405 (0.9)
ENSG00000198851	CD3E PPI subnetwork	1.39e-4	<0.01	19	FALSE	FALSE	CD247 (7.4)	ITK (6.7)	CTSW (6.2)	PTPRC (5.2)	IKZF3 (5.0)	IL21R (4.5)	GPR18 (4.1)	ABI3 (3.9)	RUNX3 (3.2)	GSDMB (2.5)	GATA3 (2.3)	CYFIP2 (2.3)	ORMDL3 (2.3)	GNA15 (2.0)	FMNL1 (1.8)	ENSG00000237943 (1.8)	TLR10 (1.8)	MAP3K14 (1.8)	IL4R (1.7)	TNFAIP8 (1.5)	ADAM19 (1.5)	RORA (1.4)	NDFIP1 (1.4)	TNFRSF8 (1.4)	ENSG00000232170 (1.3)	ENSG00000258442 (1.3)	BACH2 (1.2)	PPPDE2 (1.1)	TLR1 (1.1)	TBL1XR1 (1.1)	ENSG00000179240 (1.0)	SMARCE1 (1.0)	SHARPIN (1.0)	UBAC2 (1.0)	IQCH (1.0)	IL2 (0.9)	C5orf56 (0.9)	S100A11 (0.9)	ENSG00000255135 (0.8)	IL21 (0.8)	ABCB5 (0.7)	GLB1 (0.7)	SEC61B (0.7)
REACTOME_TRANSLOCATION_OF_ZAP:70_TO_IMMUNOLOGICAL_SYNAPSE	REACTOME_TRANSLOCATION_OF_ZAP:70_TO_IMMUNOLOGICAL_SYNAPSE	1.66e-4	<0.01	19	TRUE	FALSE	CD247 (6.7)	ITK (6.2)	CTSW (5.3)	PTPRC (4.9)	ABI3 (4.4)	IL21R (3.7)	GPR18 (3.3)	RUNX3 (2.9)	GATA3 (2.9)	TLR1 (2.7)	IKZF3 (2.7)	FMNL1 (2.5)	TNFRSF8 (2.4)	MAP3K14 (2.1)	GSDMB (2.1)	RORA (2.0)	GPR183 (1.8)	BACH2 (1.8)	IKZF4 (1.8)	CYFIP2 (1.8)	IL4R (1.8)	IL13 (1.7)	PPPDE2 (1.7)	ENSG00000232170 (1.6)	ADAM19 (1.6)	GNA15 (1.5)	ENSG00000228739 (1.3)	NSMCE1 (1.3)	SHARPIN (1.1)	ENSG00000237943 (1.1)	ORMDL3 (1.0)	ZNF652 (1.0)	TLR10 (1.0)	COG6 (0.9)	UBAC2 (0.9)	CRNN (0.9)	ABCB5 (0.9)	D2HGDH (0.8)	ERBB3 (0.8)	UBAC2-AS1 (0.8)	ENSG00000179240 (0.8)	FLG (0.8)	IL21 (0.7)
ENSG00000211790	ENSG00000211790 PPI subnetwork	7.66e-4	<0.01	19	FALSE	FALSE	CD247 (7.6)	ITK (7.2)	CTSW (6.9)	PTPRC (4.7)	IKZF3 (4.3)	IL21R (4.3)	ABI3 (3.7)	GPR18 (3.6)	RUNX3 (3.5)	GSDMB (2.6)	GATA3 (2.6)	FMNL1 (2.3)	CYFIP2 (2.0)	MAP3K14 (1.9)	RORA (1.9)	ADAM19 (1.9)	TNFRSF8 (1.8)	ORMDL3 (1.7)	ENSG00000237943 (1.6)	BACH2 (1.6)	IL4R (1.5)	TLR1 (1.5)	ENSG00000232170 (1.5)	TNFAIP8 (1.4)	IQCH (1.2)	SHARPIN (1.2)	FAM114A1 (1.2)	ABCB5 (1.1)	ENSG00000228739 (1.0)	S100A11 (0.9)	C5orf56 (0.9)	NDFIP1 (0.9)	GNA15 (0.9)	IL13 (0.9)	FAM105B (0.9)	ENSG00000179240 (0.9)	IKZF4 (0.9)	NSMCE1 (0.8)	PPPDE2 (0.8)	GPR183 (0.7)	IL18R1 (0.7)	DDX6 (0.7)	UBAC2 (0.6)
GO:0050864	regulation of B cell activation	1.96e-9	<0.01	20	FALSE	TRUE	IL21 (4.3)	TNFSF4 (3.7)	IKZF3 (3.3)	IL13 (3.3)	GPR183 (3.2)	IL2 (3.1)	GNA15 (2.7)	RUNX3 (2.7)	IL18R1 (2.7)	TLR10 (2.7)	LINC00299 (2.7)	IL18RAP (2.5)	IL21R (2.5)	TBL1XR1 (2.4)	BACH2 (2.4)	IKZF4 (2.3)	RORA (2.2)	GPR18 (2.2)	FAM105B (2.1)	ADAM19 (2.1)	TNFRSF8 (2.1)	ENSG00000237943 (2.0)	TNFAIP8 (2.0)	RUNX1 (2.0)	PLXNC1 (2.0)	MAP3K14 (1.9)	KRT222 (1.9)	IL4R (1.9)	ITGB8 (1.8)	UBAC2-AS1 (1.8)	UBAC2 (1.8)	ENSG00000223442 (1.8)	CYFIP2 (1.7)	CCDC134 (1.7)	LRRC33 (1.6)	WDR69 (1.6)	ITK (1.6)	ENSG00000253519 (1.5)	TLR1 (1.5)	CD247 (1.3)	DEXI (1.3)	JAZF1 (1.2)	ABI3 (1.2)
GO:0050871	positive regulation of B cell activation	2.46e-8	<0.01	20	FALSE	FALSE	IL21 (4.3)	IL13 (3.6)	TNFSF4 (3.6)	IKZF3 (3.2)	IL2 (3.1)	LINC00299 (2.5)	BACH2 (2.5)	IL18RAP (2.5)	GNA15 (2.5)	TLR10 (2.5)	FAM105B (2.5)	UBAC2 (2.4)	ENSG00000237943 (2.4)	GPR183 (2.3)	TBL1XR1 (2.2)	IL18R1 (2.2)	RUNX3 (2.1)	GPR18 (2.1)	DEXI (2.0)	ENSG00000253519 (2.0)	CLEC16A (2.0)	MAP3K14 (1.9)	IL4R (1.9)	LRRC33 (1.9)	IL21R (1.8)	ENSG00000223442 (1.8)	RORA (1.8)	UBAC2-AS1 (1.8)	RUNX1 (1.7)	ABI3 (1.7)	CYFIP2 (1.7)	KRT222 (1.7)	TNFRSF8 (1.7)	ITK (1.5)	RAD51B (1.5)	TNFAIP8 (1.4)	CCDC134 (1.4)	TLR6 (1.4)	ENSG00000234336 (1.4)	FMNL1 (1.3)	ENSG00000179428 (1.3)	AAGAB (1.3)	NDFIP1 (1.3)
GO:0030888	regulation of B cell proliferation	1.15e-7	<0.01	20	TRUE	FALSE	IL21 (4.1)	IL13 (3.3)	TNFSF4 (3.0)	TLR10 (2.9)	BACH2 (2.7)	IKZF3 (2.7)	GPR183 (2.7)	TBL1XR1 (2.6)	RUNX3 (2.4)	TNFRSF8 (2.3)	ADAM19 (2.3)	GNA15 (2.2)	KRT222 (2.2)	IL2 (2.2)	ENSG00000237943 (2.1)	LINC00299 (2.1)	GPR18 (2.0)	CCDC134 (1.9)	ENSG00000253519 (1.8)	TNFAIP8 (1.7)	TLR1 (1.7)	UBAC2-AS1 (1.7)	ENSG00000223442 (1.7)	MAP3K14 (1.7)	IL18R1 (1.6)	LRRC33 (1.6)	FAM105B (1.6)	TLR6 (1.6)	IL21R (1.5)	ABI3 (1.5)	IL18RAP (1.4)	UBAC2 (1.4)	IL4R (1.4)	IKZF4 (1.4)	NDFIP1 (1.3)	ITGB8 (1.3)	GLB1 (1.3)	ENSG00000237975 (1.3)	NIPAL4 (1.3)	ITK (1.2)	RUNX1 (1.2)	CYFIP2 (1.2)	PLXNC1 (1.2)
GO:0030890	positive regulation of B cell proliferation	3.79e-7	<0.01	20	FALSE	FALSE	IL13 (3.8)	IL21 (3.7)	BACH2 (3.1)	TNFSF4 (2.9)	ENSG00000237943 (2.6)	IL2 (2.3)	TBL1XR1 (2.2)	GNA15 (2.2)	DEXI (2.2)	TLR10 (2.1)	ENSG00000223442 (2.1)	GPR183 (2.0)	GPR18 (2.0)	TLR6 (2.0)	AAGAB (1.9)	CLEC16A (1.9)	LINC00299 (1.9)	ABI3 (1.8)	IL4R (1.8)	RUNX3 (1.8)	IKZF3 (1.7)	MAP3K14 (1.7)	ENSG00000253519 (1.7)	ENSG00000237975 (1.6)	NDFIP1 (1.6)	ENSG00000197308 (1.5)	FAM105B (1.5)	ADAM19 (1.5)	LRRC33 (1.4)	ENSG00000232170 (1.4)	IL18RAP (1.3)	RAD51B (1.3)	CCDC134 (1.3)	RUNX1 (1.2)	UBAC2 (1.2)	TLR1 (1.2)	ITK (1.2)	CYFIP2 (1.2)	TNFRSF8 (1.2)	UBAC2-AS1 (1.1)	TNFAIP8 (1.1)	IKZF4 (1.1)	TCHH (1.1)
GO:0042100	B cell proliferation	4.8e-7	<0.01	20	FALSE	FALSE	IL21 (3.6)	BACH2 (3.6)	TNFSF4 (3.6)	TLR10 (3.5)	IL13 (2.8)	GPR183 (2.7)	IKZF3 (2.6)	GNA15 (2.6)	ENSG00000237943 (2.4)	ENSG00000253519 (2.2)	TNFRSF8 (2.2)	CCDC134 (2.2)	ADAM19 (2.1)	GPR18 (2.1)	CYFIP2 (2.0)	LINC00299 (2.0)	RUNX3 (1.9)	TBL1XR1 (1.8)	TNFAIP8 (1.8)	IL2 (1.8)	IL18RAP (1.7)	KRT222 (1.7)	LRRC33 (1.6)	IL21R (1.6)	ABI3 (1.6)	NIPAL4 (1.6)	FAM105B (1.6)	MAP3K14 (1.6)	ENSG00000223442 (1.5)	TLR1 (1.5)	IL18R1 (1.5)	UBAC2-AS1 (1.4)	ITK (1.4)	CD247 (1.2)	MEI1 (1.2)	TLR6 (1.2)	IKZF4 (1.2)	PLXNC1 (1.2)	MYO1A (1.2)	GLB1 (1.1)	ENSG00000237975 (1.1)	IL4R (1.1)	RUNX1 (1.0)
GO:0002684	positive regulation of immune system process	1.96e-9	<0.01	21	FALSE	TRUE	TLR10 (3.5)	ABI3 (3.2)	ENSG00000258442 (3.1)	GPR18 (3.0)	IKZF3 (3.0)	TLR1 (2.9)	GPR183 (2.9)	PTPRC (2.9)	IL18R1 (2.8)	LRRC33 (2.7)	IL4R (2.7)	CTSW (2.6)	MAP3K14 (2.6)	IKZF4 (2.5)	ITK (2.4)	IL18RAP (2.4)	IL21 (2.4)	GNA15 (2.4)	IL21R (2.4)	TLR6 (2.3)	ENSG00000251405 (2.3)	FAM105A (2.3)	CD247 (2.2)	TNFAIP8 (2.2)	FMNL1 (2.1)	ENSG00000179240 (2.1)	TNFSF4 (2.0)	RUNX3 (2.0)	GPR182 (2.0)	IL33 (2.0)	PLXNC1 (1.9)	ENSG00000237943 (1.9)	TNFRSF8 (1.9)	BACH2 (1.9)	IL2 (1.8)	RUNX1 (1.7)	FAM105B (1.7)	ENSG00000223442 (1.6)	IL13 (1.6)	TSLP (1.6)	CLEC16A (1.5)	ABCB5 (1.5)	GSDMB (1.5)
GO:0002252	immune effector process	2.26e-9	<0.01	21	FALSE	FALSE	IKZF3 (3.1)	CTSW (3.0)	ABI3 (2.8)	IL18RAP (2.7)	LRRC33 (2.6)	GPR18 (2.5)	FMNL1 (2.5)	ENSG00000258442 (2.4)	PTPRC (2.4)	IL21R (2.3)	IL18R1 (2.3)	GNA15 (2.3)	TLR1 (2.3)	FAM105B (2.1)	ENSG00000251405 (2.1)	TNFSF4 (2.0)	IL21 (2.0)	RUNX3 (2.0)	TNFRSF8 (2.0)	TNFAIP8 (2.0)	BACH2 (2.0)	GPR183 (1.9)	STAT6 (1.9)	RDH16 (1.8)	TLR6 (1.8)	IL4R (1.8)	ABCB5 (1.8)	IL2 (1.8)	ITK (1.8)	ENSG00000245888 (1.8)	FAM105A (1.7)	TLR10 (1.6)	MAP3K14 (1.6)	CD247 (1.6)	C5orf56 (1.6)	ENSG00000232170 (1.6)	GPR182 (1.5)	IL13 (1.5)	TSLP (1.5)	ENSG00000223442 (1.5)	JAZF1 (1.5)	ITGB8 (1.4)	ENSG00000237943 (1.3)
GO:0050776	regulation of immune response	5.2e-9	<0.01	21	TRUE	FALSE	ABI3 (3.8)	CTSW (3.8)	IKZF3 (3.4)	IL18RAP (3.0)	TLR1 (3.0)	PTPRC (3.0)	IL18R1 (2.9)	GPR18 (2.9)	LRRC33 (2.7)	TLR10 (2.7)	RUNX3 (2.5)	GPR183 (2.4)	ITK (2.3)	CD247 (2.2)	FAM105A (2.2)	C5orf56 (2.2)	GNA15 (2.2)	MAP3K14 (2.2)	IL21R (2.1)	FMNL1 (2.1)	IL4R (2.1)	FAM105B (2.1)	TNFAIP8 (2.0)	TLR6 (2.0)	ENSG00000258442 (2.0)	PLXNC1 (1.9)	ENSG00000179240 (1.9)	TNFRSF8 (1.9)	ENSG00000237943 (1.8)	RORA (1.6)	STAT6 (1.6)	GSDMB (1.6)	TNFSF4 (1.6)	ENSG00000251405 (1.5)	IL21 (1.4)	RUNX1 (1.4)	GPR182 (1.3)	CYFIP2 (1.3)	ADAM19 (1.3)	SHARPIN (1.2)	IL2 (1.2)	IKZF4 (1.2)	MUS81 (1.2)
GO:0050778	positive regulation of immune response	1.36e-7	<0.01	21	FALSE	FALSE	ABI3 (3.8)	TLR10 (3.4)	TLR1 (3.4)	CTSW (3.1)	IKZF3 (3.1)	PTPRC (2.9)	GPR18 (2.8)	TLR6 (2.7)	LRRC33 (2.5)	ENSG00000237943 (2.4)	FAM105A (2.2)	GPR183 (2.1)	GNA15 (2.1)	ABCB5 (2.1)	ITK (2.1)	ENSG00000251405 (2.0)	FMNL1 (2.0)	CD247 (2.0)	PLXNC1 (2.0)	IL4R (1.9)	IL21R (1.9)	TNFAIP8 (1.8)	MAP3K14 (1.8)	IL18R1 (1.8)	ENSG00000179240 (1.7)	RUNX3 (1.7)	FAM105B (1.6)	SHARPIN (1.6)	ENSG00000248791 (1.6)	IL18RAP (1.6)	ENSG00000258442 (1.6)	RUNX1 (1.5)	BACH2 (1.5)	TNFRSF8 (1.5)	PPPDE2 (1.5)	IKZF4 (1.4)	TBL1XR1 (1.4)	RDH16 (1.4)	RORA (1.4)	RAD51B (1.3)	MEI1 (1.2)	CYFIP2 (1.2)	GSDMB (1.1)
GO:0031347	regulation of defense response	3.81e-7	<0.01	21	FALSE	FALSE	FAM105A (3.2)	TSLP (3.1)	IL18R1 (3.0)	TNFRSF8 (2.8)	ENSG00000179428 (2.7)	TLR6 (2.7)	TLR1 (2.6)	IL18RAP (2.6)	STAT6 (2.6)	IL4R (2.5)	GPR183 (2.3)	MAP3K14 (2.1)	TNFAIP8 (2.1)	ENSG00000251405 (2.0)	LRRC33 (2.0)	GNA15 (1.9)	ENSG00000234336 (1.9)	ABI3 (1.8)	GPR18 (1.8)	C5orf56 (1.8)	PLXNC1 (1.7)	IL6 (1.7)	CTSW (1.7)	FIBP (1.7)	IKZF3 (1.6)	PTPRC (1.6)	ENSG00000253519 (1.6)	ENSG00000223442 (1.6)	IL21 (1.5)	LINC00299 (1.5)	PPPDE2 (1.5)	IL13 (1.5)	S100A10 (1.4)	TNFSF4 (1.4)	RUNX3 (1.4)	FMNL1 (1.3)	IL2 (1.3)	SMAD3 (1.2)	ITK (1.2)	ENSG00000245888 (1.2)	MYO1A (1.2)	RORA (1.2)	IL33 (1.1)
GO:0002253	activation of immune response	1.42e-5	<0.01	21	FALSE	FALSE	ABI3 (4.0)	TLR1 (3.8)	TLR10 (3.7)	TLR6 (3.1)	PTPRC (3.0)	LRRC33 (2.8)	IKZF3 (2.8)	CTSW (2.3)	GPR18 (2.3)	GNA15 (2.1)	ABCB5 (2.1)	FMNL1 (2.0)	ENSG00000258442 (2.0)	FAM105B (1.9)	IL4R (1.9)	GPR183 (1.9)	SHARPIN (1.8)	ENSG00000179240 (1.8)	TNFAIP8 (1.8)	ITK (1.7)	TBL1XR1 (1.7)	FAM105A (1.7)	ENSG00000237943 (1.7)	CD247 (1.7)	RDH16 (1.6)	PLXNC1 (1.6)	IL21R (1.5)	RAD51B (1.5)	IL18R1 (1.5)	IKZF4 (1.4)	RUNX1 (1.4)	ZNF652 (1.3)	GPR182 (1.2)	BACH2 (1.2)	RUNX3 (1.2)	STAT6 (1.2)	CYFIP2 (1.1)	GSDMB (1.1)	JMJD5 (1.1)	RORA (1.1)	MAP3K14 (1.1)	TNFRSF8 (1.1)	IL18RAP (1.0)
GO:0045089	positive regulation of innate immune response	4.74e-5	<0.01	21	FALSE	FALSE	TLR6 (3.8)	TLR1 (3.1)	PLXNC1 (2.7)	FAM105A (2.1)	TNFRSF8 (2.1)	MAP3K14 (1.9)	TSLP (1.9)	ABCB5 (1.8)	GPR183 (1.8)	ABI3 (1.7)	ENSG00000234336 (1.7)	S100A10 (1.6)	IKZF3 (1.6)	ENSG00000251405 (1.6)	TNFAIP8 (1.6)	GNA15 (1.6)	RAD51B (1.6)	ZPBP2 (1.6)	LRRC33 (1.6)	LINC00299 (1.5)	TLR10 (1.5)	FAM105B (1.4)	ENSG00000248791 (1.4)	GPR18 (1.4)	STAT6 (1.3)	FIBP (1.3)	CCDC85B (1.2)	ENSG00000223442 (1.2)	RUNX1 (1.2)	C5orf56 (1.2)	ZNF652 (1.1)	MEI1 (1.1)	FMNL1 (1.1)	SMAD3 (1.1)	IL4R (1.0)	TNFSF4 (1.0)	PTPRC (1.0)	TBL1XR1 (1.0)	ITGB8 (1.0)	RORA (0.9)	KRT222 (0.9)	ZBTB39 (0.9)	JAZF1 (0.9)
MP:0002723	abnormal immune serum protein physiology	1.07e-4	<0.01	21	FALSE	FALSE	IL21R (3.9)	PTPRC (3.1)	CD247 (3.0)	LRRC33 (2.9)	GPR18 (2.9)	FMNL1 (2.7)	ABI3 (2.7)	IL4R (2.6)	ITK (2.1)	TLR6 (2.0)	IL33 (1.9)	BACH2 (1.7)	ENSG00000228739 (1.7)	CTSW (1.7)	TLR1 (1.6)	ADAM19 (1.5)	RUNX1 (1.4)	NDFIP1 (1.3)	GNA15 (1.3)	RUNX3 (1.3)	MAP3K14 (1.3)	NSMCE1 (1.3)	C11orf9 (1.3)	FAM105A (1.2)	NAB2 (1.2)	IL1RL1 (1.2)	FADS1 (1.1)	ENSG00000251405 (1.1)	SMAD3 (1.1)	ENSG00000253519 (1.1)	S100A10 (1.0)	MEI1 (1.0)	SHARPIN (1.0)	TNFAIP8 (1.0)	RDH16 (1.0)	IKZF3 (1.0)	ORMDL3 (0.9)	FADS2 (0.9)	GLB1 (0.9)	GSDMB (0.9)	ENSG00000255135 (0.8)	ENSG00000258442 (0.8)	COL16A1 (0.8)
GO:0045088	regulation of innate immune response	1.88e-4	<0.01	21	FALSE	FALSE	TLR6 (2.8)	TLR1 (2.8)	C5orf56 (2.6)	PLXNC1 (2.3)	MAP3K14 (2.3)	ENSG00000234336 (2.3)	FAM105A (2.2)	ABI3 (1.8)	IL18R1 (1.8)	FAM105B (1.7)	TNFAIP8 (1.7)	STAT6 (1.7)	IKZF3 (1.7)	TNFRSF8 (1.7)	IL18RAP (1.6)	FIBP (1.6)	S100A10 (1.5)	ENSG00000179428 (1.5)	CCDC85B (1.5)	GPR183 (1.5)	GPR18 (1.4)	GSDMB (1.4)	IL4R (1.4)	LRRC33 (1.3)	PTPRC (1.2)	ZPBP2 (1.2)	CTSW (1.2)	RORA (1.1)	RAD51B (1.1)	TSLP (1.1)	GNA15 (1.0)	ENSG00000248791 (1.0)	PPPDE2 (1.0)	CLEC16A (1.0)	MEI1 (1.0)	SMAD3 (1.0)	ORMDL3 (1.0)	JAZF1 (1.0)	TNFSF4 (0.9)	ENSG00000223442 (0.9)	RUNX3 (0.9)	TAC3 (0.9)	FMNL1 (0.8)
KEGG_NATURAL_KILLER_CELL_MEDIATED_CYTOTOXICITY	KEGG_NATURAL_KILLER_CELL_MEDIATED_CYTOTOXICITY	2.58e-4	<0.01	21	FALSE	FALSE	CTSW (7.6)	IL18RAP (6.2)	CD247 (5.5)	PTPRC (5.2)	GPR18 (4.4)	RUNX3 (4.0)	ABI3 (4.0)	ITK (4.0)	LRRC33 (3.6)	IL18R1 (3.5)	FMNL1 (3.3)	IL2 (2.9)	IKZF3 (2.7)	CYFIP2 (2.6)	FAM105B (2.5)	JAZF1 (2.3)	TLR1 (2.3)	TNFAIP8 (2.2)	FAM105A (2.2)	PPPDE2 (2.2)	TNFSF4 (2.1)	C5orf56 (2.1)	RORA (2.0)	IL4R (1.9)	BACH2 (1.7)	ENSG00000234336 (1.7)	GATA3 (1.7)	IL21R (1.6)	SMAD3 (1.6)	STAT6 (1.2)	TLR6 (1.2)	TAC3 (1.2)	ENSG00000253519 (1.2)	ENSG00000258442 (1.1)	ENSG00000237943 (1.1)	UBAC2 (1.0)	GNA15 (1.0)	BAI2 (1.0)	LINC00299 (0.9)	SNX32 (0.9)	SHARPIN (0.9)	TGFBR1 (0.9)	UBAC2-AS1 (0.9)
GO:0006968	cellular defense response	3.42e-4	<0.01	21	FALSE	FALSE	CTSW (4.3)	IL18RAP (3.8)	IKZF3 (3.1)	TLR10 (2.9)	C5orf56 (2.6)	TMEM232 (2.4)	TLR1 (2.4)	ENSG00000237943 (2.2)	RORA (2.1)	CD247 (2.0)	C17orf46 (1.9)	UBAC2-AS1 (1.9)	GPR18 (1.9)	IL18R1 (1.9)	ABI3 (1.8)	TLR6 (1.8)	ORMDL3 (1.7)	GATA3 (1.6)	S100A11 (1.5)	ABCB5 (1.5)	FAM105A (1.5)	ITK (1.4)	GPR182 (1.4)	GPR183 (1.4)	PTPRC (1.4)	GNA15 (1.3)	RAD51B (1.2)	UBAC2 (1.1)	MEI1 (1.1)	ENSG00000228739 (1.1)	LINC00299 (1.1)	FMNL1 (1.1)	CYFIP2 (1.0)	ZPBP2 (1.0)	ENSG00000223442 (1.0)	ENSG00000237975 (1.0)	TNFRSF8 (1.0)	LRRC33 (1.0)	IQCH (0.9)	ENSG00000258442 (0.7)	MAP3K14 (0.7)	ENSG00000245888 (0.7)	MUC5AC (0.7)
GO:0002449	lymphocyte mediated immunity	2.33e-9	<0.01	22	FALSE	TRUE	IKZF3 (3.6)	IL21R (2.7)	IL21 (2.7)	FAM105B (2.7)	IL2 (2.7)	ENSG00000237943 (2.5)	CTSW (2.5)	GPR18 (2.4)	ABI3 (2.4)	IL18R1 (2.3)	ABCB5 (2.3)	TLR10 (2.3)	IL18RAP (2.1)	TNFSF4 (2.0)	IL13 (1.9)	ITGB8 (1.9)	IL4R (1.9)	BACH2 (1.8)	PTPRC (1.8)	ENSG00000223442 (1.7)	ENSG00000232170 (1.7)	ITK (1.7)	LINC00299 (1.7)	TLR1 (1.6)	PPPDE2 (1.6)	MEI1 (1.5)	RDH16 (1.5)	CLEC16A (1.5)	MAP3K14 (1.5)	DEXI (1.5)	CD247 (1.4)	ZPBP2 (1.4)	IKZF4 (1.4)	RUNX3 (1.4)	ADAM19 (1.4)	TNFAIP8 (1.4)	TMEM194A (1.4)	MUS81 (1.3)	STAT6 (1.2)	PLXNC1 (1.2)	JAZF1 (1.2)	ORMDL3 (1.2)	TNFRSF8 (1.2)
GO:0002250	adaptive immune response	5.39e-9	<0.01	22	FALSE	FALSE	IL21R (3.4)	TLR10 (3.4)	FAM105B (3.0)	IKZF3 (3.0)	IL18R1 (2.9)	ABI3 (2.8)	TLR1 (2.8)	GPR18 (2.7)	PTPRC (2.2)	IL21 (2.2)	CTSW (2.1)	IL4R (2.1)	TNFSF4 (2.1)	IL18RAP (2.1)	CLEC16A (2.0)	ENSG00000258442 (2.0)	ENSG00000237943 (2.0)	GPR183 (2.0)	MAP3K14 (1.9)	TNFAIP8 (1.9)	RUNX3 (1.9)	ENSG00000223442 (1.8)	ADAM19 (1.8)	IL2 (1.8)	BACH2 (1.8)	IKZF4 (1.7)	ITK (1.7)	LRRC33 (1.7)	ZPBP2 (1.7)	CCDC134 (1.6)	RDH16 (1.6)	STAT6 (1.6)	ABCB5 (1.6)	CD247 (1.6)	FMNL1 (1.6)	ITGB8 (1.5)	LINC00299 (1.5)	TNFRSF8 (1.5)	GNA15 (1.5)	ENSG00000251405 (1.4)	TMEM194A (1.4)	ZBTB10 (1.4)	IL13 (1.3)
GO:0002460	adaptive immune response based on somatic recombination of immune receptors built from immunoglobulin superfamily domains	2.2e-8	<0.01	22	TRUE	FALSE	TLR10 (3.6)	IL21R (3.2)	IKZF3 (3.0)	ABI3 (2.8)	FAM105B (2.8)	TLR1 (2.8)	IL18R1 (2.6)	GPR18 (2.5)	IL21 (2.2)	PTPRC (2.1)	IL4R (2.0)	CLEC16A (1.9)	TNFSF4 (1.9)	ENSG00000258442 (1.9)	TNFAIP8 (1.9)	ABCB5 (1.9)	LINC00299 (1.9)	ZPBP2 (1.8)	IL18RAP (1.8)	CTSW (1.8)	MAP3K14 (1.7)	ADAM19 (1.7)	GPR183 (1.7)	RDH16 (1.7)	IL2 (1.7)	LRRC33 (1.7)	CCDC134 (1.7)	ENSG00000223442 (1.6)	STAT6 (1.6)	RUNX3 (1.6)	IKZF4 (1.6)	ITGB8 (1.6)	BACH2 (1.5)	ENSG00000251405 (1.5)	FMNL1 (1.4)	GNA15 (1.4)	ITK (1.4)	TLR6 (1.4)	TMEM194A (1.4)	ENSG00000237943 (1.4)	IL33 (1.3)	TNFRSF8 (1.3)	IL13 (1.2)
GO:0002443	leukocyte mediated immunity	2.44e-8	<0.01	22	FALSE	FALSE	IKZF3 (3.1)	IL18RAP (2.8)	ABI3 (2.7)	IL21 (2.6)	CTSW (2.5)	IL18R1 (2.4)	ABCB5 (2.3)	FAM105B (2.2)	IL2 (2.2)	GPR18 (2.2)	TLR10 (2.2)	ITGB8 (2.2)	ENSG00000237943 (2.2)	IL21R (2.0)	IL4R (2.0)	PTPRC (2.0)	TNFSF4 (1.9)	MEI1 (1.8)	LRRC33 (1.8)	ENSG00000179428 (1.8)	IL13 (1.7)	FMNL1 (1.7)	TLR1 (1.6)	ENSG00000223442 (1.6)	ENSG00000232170 (1.5)	ITK (1.5)	TNFAIP8 (1.5)	BACH2 (1.5)	MAP3K14 (1.5)	GPR183 (1.4)	IKZF4 (1.4)	RDH16 (1.4)	STAT6 (1.3)	TGFBR1 (1.3)	CD247 (1.3)	ADAM19 (1.3)	CRNN (1.3)	LINC00299 (1.3)	ENSG00000258442 (1.3)	RUNX1 (1.2)	IL33 (1.2)	GNA15 (1.2)	RUNX3 (1.2)
GO:0050777	negative regulation of immune response	2.47e-8	<0.01	22	FALSE	FALSE	ENSG00000251405 (3.6)	WDR69 (3.3)	FLG2 (2.8)	ENSG00000248791 (2.7)	ADAM19 (2.4)	TCHH (2.3)	ENSG00000179428 (2.2)	RUNX1 (2.2)	TNFSF4 (2.2)	FMNL1 (2.1)	GNA15 (2.1)	IL18R1 (2.1)	ENSG00000179240 (2.0)	CRNN (2.0)	IKZF4 (2.0)	FAM105B (1.9)	NIPAL4 (1.8)	ITGB8 (1.8)	COG6 (1.7)	IL18RAP (1.7)	FLG (1.6)	IQCH (1.6)	KRT223P (1.6)	LINC00299 (1.6)	ENSG00000232170 (1.6)	FAM105A (1.5)	KRT24 (1.5)	TAC3 (1.5)	ZPBP2 (1.4)	PTPRC (1.4)	LRRC33 (1.4)	RUNX3 (1.3)	SUOX (1.3)	JAZF1 (1.3)	IL2 (1.3)	MAP3K14 (1.3)	GPR183 (1.3)	TMEM194A (1.2)	IL21R (1.2)	TNFAIP8 (1.2)	TNFRSF8 (1.1)	ENSG00000228739 (1.1)	PLXNC1 (1.1)
GO:0016064	immunoglobulin mediated immune response	7.3e-6	<0.01	22	FALSE	FALSE	IL21 (3.2)	IKZF3 (3.1)	TLR10 (2.9)	FAM105B (2.6)	IL21R (2.6)	IL2 (2.5)	RDH16 (2.3)	ABI3 (2.2)	IL18R1 (2.1)	TLR1 (2.1)	IL13 (2.0)	CLEC16A (2.0)	GPR183 (1.9)	ENSG00000258442 (1.9)	IL4R (1.9)	ENSG00000237943 (1.8)	BACH2 (1.8)	GPR18 (1.8)	WDR69 (1.7)	ENSG00000237975 (1.7)	ENSG00000223442 (1.7)	IKZF4 (1.6)	PTPRC (1.6)	SUOX (1.5)	IL18RAP (1.3)	LRRC33 (1.3)	LINC00299 (1.3)	STAT6 (1.3)	DEXI (1.2)	ENSG00000232170 (1.2)	TLR6 (1.2)	ITGB8 (1.2)	ABCB5 (1.2)	ITK (1.1)	MAP3K14 (1.0)	ENSG00000179240 (1.0)	JMJD5 (1.0)	C17orf46 (1.0)	ADAM19 (1.0)	RAD51B (1.0)	GLB1 (0.9)	TNFSF4 (0.9)	CTSW (0.9)
GO:0019724	B cell mediated immunity	7.83e-6	<0.01	22	FALSE	FALSE	IKZF3 (3.2)	TLR10 (3.1)	IL21 (3.0)	IL21R (2.7)	FAM105B (2.6)	IL2 (2.5)	ABI3 (2.4)	TLR1 (2.3)	IL18R1 (2.2)	RDH16 (2.1)	CLEC16A (2.0)	GPR183 (2.0)	IL13 (1.9)	IL4R (1.9)	ENSG00000237943 (1.8)	GPR18 (1.8)	BACH2 (1.8)	ENSG00000237975 (1.8)	WDR69 (1.7)	ENSG00000223442 (1.7)	IKZF4 (1.7)	ENSG00000258442 (1.7)	PTPRC (1.6)	TLR6 (1.5)	IL18RAP (1.4)	LINC00299 (1.4)	LRRC33 (1.4)	SUOX (1.3)	ABCB5 (1.3)	STAT6 (1.3)	ENSG00000232170 (1.3)	ITGB8 (1.2)	RAD51B (1.1)	DEXI (1.1)	ITK (1.1)	TNFSF4 (1.1)	TNFAIP8 (1.0)	MAP3K14 (1.0)	ZPBP2 (1.0)	C17orf46 (1.0)	CTSW (1.0)	GLB1 (0.9)	ADAM19 (0.8)
GO:0006959	humoral immune response	7.54e-4	<0.01	22	FALSE	FALSE	TLR10 (4.6)	RDH16 (3.6)	ENSG00000258442 (3.2)	IL33 (2.6)	ENSG00000179428 (2.6)	JMJD5 (2.4)	GPR183 (2.4)	IKZF3 (2.3)	ENSG00000179240 (2.2)	TLR1 (2.1)	TMEM232 (2.1)	TLR6 (1.8)	CLEC16A (1.8)	LRRC33 (1.8)	PTPRC (1.7)	GPR18 (1.6)	WDR69 (1.6)	IL21R (1.6)	KRT24 (1.6)	GPR182 (1.5)	ABI3 (1.5)	IL21 (1.5)	CCDC134 (1.3)	IQCH (1.2)	SHARPIN (1.1)	ITGB8 (1.1)	DEXI (1.1)	IL18R1 (1.1)	PLXNC1 (1.1)	IL4R (1.1)	MAP3K14 (1.1)	RPTN (1.0)	IKZF4 (0.9)	CRNN (0.9)	ABCB5 (0.9)	BACH2 (0.9)	IL2 (0.8)	UBAC2-AS1 (0.7)	PRKRIR (0.7)	RUNX3 (0.7)	RAD51B (0.7)	TCHH (0.7)	IL18RAP (0.7)
REACTOME_CD28_CO:STIMULATION	REACTOME_CD28_CO:STIMULATION	2.57e-9	<0.01	23	TRUE	TRUE	RUNX3 (3.9)	GPR183 (3.6)	FAM105B (3.5)	TLR10 (3.4)	PRKRIR (3.2)	IL21R (2.9)	TLR1 (2.8)	PTPRC (2.6)	LRRC33 (2.6)	FMNL1 (2.5)	CLEC16A (2.5)	IKZF3 (2.4)	CD247 (2.3)	TNFRSF8 (2.3)	PLXNC1 (2.0)	ZBTB10 (2.0)	TNFSF4 (1.9)	IL18R1 (1.9)	ITK (1.9)	TBL1XR1 (1.9)	TLR6 (1.8)	RORA (1.8)	JAZF1 (1.8)	FADS2 (1.6)	FAM105A (1.6)	GPR18 (1.6)	ORMDL3 (1.6)	ABI3 (1.5)	GATA3 (1.5)	ZNF652 (1.3)	DEXI (1.3)	ITGB8 (1.2)	TEF (1.2)	PPPDE2 (1.2)	FIBP (1.1)	NSMCE1 (1.1)	AAGAB (1.1)	NAB2 (1.1)	ADAM19 (1.0)	GSDMB (1.0)	IL6 (1.0)	GNA15 (1.0)	CTSW (1.0)
REACTOME_CD28_DEPENDENT_VAV1_PATHWAY	REACTOME_CD28_DEPENDENT_VAV1_PATHWAY	2.61e-8	<0.01	23	FALSE	FALSE	IL21R (4.6)	TLR1 (3.5)	TLR10 (3.5)	GPR183 (3.4)	CD247 (3.3)	PTPRC (3.2)	RUNX3 (3.2)	PRKRIR (3.1)	TLR6 (3.0)	FAM105B (3.0)	TNFRSF8 (2.9)	LRRC33 (2.7)	GATA3 (2.7)	ITK (2.6)	FAM105A (2.5)	JAZF1 (2.4)	FMNL1 (2.3)	GPR18 (2.2)	PLXNC1 (2.2)	GNA15 (2.2)	IL21 (2.1)	ENSG00000255135 (2.0)	IKZF3 (2.0)	TSLP (2.0)	ABI3 (2.0)	NDFIP1 (2.0)	CFL1 (1.9)	ITGB8 (1.9)	UBAC2-AS1 (1.8)	TBL1XR1 (1.8)	CYFIP2 (1.6)	RORA (1.6)	ENSG00000179240 (1.6)	CLEC16A (1.4)	KRT222 (1.3)	PPPDE2 (1.3)	ENSG00000234336 (1.2)	TNFSF4 (1.2)	CTSW (1.1)	FIBP (1.1)	STAT6 (1.1)	BACH2 (1.1)	ENSG00000228739 (1.0)
REACTOME_CD28_DEPENDENT_PI3KAKT_SIGNALING	REACTOME_CD28_DEPENDENT_PI3KAKT_SIGNALING	6.41e-7	<0.01	23	FALSE	FALSE	GPR183 (4.4)	RUNX3 (4.0)	IKZF3 (3.2)	CLEC16A (3.1)	IL21R (3.0)	FAM105B (3.0)	CD247 (2.4)	TLR10 (2.4)	ITK (2.4)	PTPRC (2.3)	RORA (2.3)	TNFRSF8 (2.2)	PRKRIR (2.2)	PLXNC1 (2.2)	IL18R1 (2.0)	TNFSF4 (2.0)	JAZF1 (1.9)	ZBTB10 (1.9)	DEXI (1.8)	TLR1 (1.7)	PPPDE2 (1.6)	IL6 (1.6)	IL21 (1.6)	FMNL1 (1.6)	FADS2 (1.5)	LRRC33 (1.5)	KIAA1109 (1.5)	GATA3 (1.5)	GPR18 (1.4)	CYFIP2 (1.4)	TEF (1.4)	ORMDL3 (1.3)	ENSG00000253519 (1.3)	TBL1XR1 (1.3)	ENSG00000237943 (1.2)	KRT223P (1.2)	IL18RAP (1.2)	MAP3K14 (1.1)	SLC25A46 (1.1)	GSDMB (1.1)	AAGAB (1.1)	NSMCE1 (1.0)	CCDC134 (1.0)
REACTOME_SIGNALING_BY_SCF:KIT	REACTOME_SIGNALING_BY_SCF:KIT	8.76e-6	<0.01	23	FALSE	FALSE	NAB2 (2.7)	FAM105B (2.6)	ABI3 (2.5)	ZBTB10 (2.5)	IL21R (2.4)	SHARPIN (2.3)	PRKRIR (2.3)	CLEC16A (2.3)	GSDMB (2.3)	TBL1XR1 (2.2)	CCDC85B (2.1)	RUNX1 (2.0)	FIBP (2.0)	IL4R (1.9)	TNFSF4 (1.8)	RUNX3 (1.7)	ENSG00000237943 (1.7)	LRRC33 (1.7)	ORMDL3 (1.7)	FMNL1 (1.7)	IL1RL1 (1.7)	STAT6 (1.6)	IKZF4 (1.5)	JAZF1 (1.4)	PTPRC (1.4)	BACH2 (1.4)	DEXI (1.4)	ITK (1.3)	ENSG00000228739 (1.3)	IL13 (1.3)	TNFAIP8 (1.3)	CD247 (1.2)	GNA15 (1.1)	TOB2 (1.1)	IL18R1 (1.1)	CTSW (1.1)	ENSG00000253519 (1.1)	IKZF3 (1.1)	GATA3 (1.0)	LPP (1.0)	C11orf30 (1.0)	FAM105A (1.0)	ENSG00000255135 (1.0)
REACTOME_CTLA4_INHIBITORY_SIGNALING	REACTOME_CTLA4_INHIBITORY_SIGNALING	1.36e-4	<0.01	23	FALSE	FALSE	SLC7A10 (3.1)	IL21R (3.0)	CD247 (2.7)	RUNX3 (2.5)	GPR18 (2.4)	ORMDL3 (2.4)	GPR183 (2.2)	IL21 (2.2)	TNFRSF8 (2.2)	IKZF3 (2.1)	ITK (2.1)	ZBTB10 (2.0)	PPPDE2 (2.0)	ABI3 (1.9)	ABCB5 (1.9)	KRT222 (1.7)	PTPRC (1.7)	ADAM19 (1.7)	SUOX (1.7)	NDFIP1 (1.7)	RORA (1.6)	TLR1 (1.6)	TEF (1.6)	IKZF4 (1.6)	ADORA1 (1.5)	CLEC16A (1.5)	PRKRIR (1.4)	SLC25A46 (1.3)	PMM1 (1.3)	JAZF1 (1.2)	CCDC85B (1.2)	MUC5AC (1.1)	GSDMB (1.1)	ENSG00000251405 (1.1)	CTSW (1.0)	ENSG00000258442 (1.0)	CSDC2 (1.0)	WDR69 (1.0)	ENSG00000237943 (1.0)	IL13 (1.0)	TLR10 (1.0)	ERBB3 (1.0)	UBAC2 (1.0)
MP:0002217	small lymph nodes	3.37e-9	<0.01	24	FALSE	TRUE	ITK (5.8)	GPR18 (5.8)	CD247 (5.6)	IL21R (4.9)	PTPRC (4.3)	CTSW (4.1)	BACH2 (4.1)	GATA3 (4.0)	TNFSF4 (3.9)	CYFIP2 (3.7)	ENSG00000237943 (3.7)	FMNL1 (3.3)	IL21 (3.2)	MAP3K14 (2.8)	IL18RAP (2.6)	TLR10 (2.5)	LRRC33 (2.5)	ABI3 (2.4)	C5orf56 (2.3)	RORA (2.3)	IL2 (2.2)	TNFRSF8 (2.2)	RUNX3 (2.1)	IL18R1 (2.1)	GPR183 (2.1)	GNA15 (2.1)	IL13 (2.1)	ENSG00000258442 (2.0)	GSDMB (1.9)	FAM105A (1.9)	ENSG00000232170 (1.7)	ENSG00000248791 (1.7)	TNFAIP8 (1.6)	AAGAB (1.6)	ZBTB10 (1.6)	SMARCE1 (1.5)	MEI1 (1.5)	IL4R (1.4)	PLXNC1 (1.4)	C11orf30 (1.3)	FAM105B (1.3)	UBAC2-AS1 (1.3)	IKZF3 (1.3)
MP:0000703	abnormal thymus morphology	3.81e-9	<0.01	24	FALSE	FALSE	IKZF4 (3.6)	CD247 (3.6)	IL21 (3.4)	IKZF3 (3.3)	BACH2 (3.1)	ITK (2.7)	CYFIP2 (2.7)	GATA3 (2.7)	C5orf56 (2.6)	ABI3 (2.6)	IL21R (2.6)	PTPRC (2.4)	STAT6 (2.4)	IL1RL1 (2.3)	IL4R (2.3)	IL13 (2.2)	IL18R1 (2.1)	RAD51B (2.1)	RUNX3 (2.1)	GNA15 (2.0)	ENSG00000237943 (2.0)	TNFAIP8 (1.8)	TNFSF4 (1.7)	TNFRSF8 (1.7)	CTSW (1.6)	RUNX1 (1.6)	ENSG00000232170 (1.5)	DDX6 (1.5)	SLC25A46 (1.5)	FMNL1 (1.5)	C11orf30 (1.3)	NAB2 (1.3)	CLEC16A (1.3)	RORA (1.3)	FAM105B (1.2)	CCDC134 (1.2)	LPP (1.2)	MAP3K14 (1.1)	ENSG00000253519 (1.1)	PLXNC1 (1.1)	NDFIP1 (1.1)	IL2 (1.1)	TMEM232 (1.1)
MP:0002145	abnormal T cell differentiation	1.57e-8	<0.01	24	TRUE	FALSE	ITK (7.9)	CD247 (7.5)	GPR18 (4.5)	ENSG00000237943 (4.5)	GATA3 (4.4)	CTSW (4.0)	IL21R (4.0)	IKZF3 (4.0)	PTPRC (3.9)	FMNL1 (3.9)	BACH2 (3.6)	IL2 (3.6)	GNA15 (3.5)	IL21 (3.3)	IL13 (3.2)	ABI3 (3.2)	RUNX1 (3.0)	RUNX3 (3.0)	ADAM19 (2.7)	IL18R1 (2.7)	RORA (2.7)	GPR183 (2.4)	CYFIP2 (2.4)	IL4R (2.3)	TNFAIP8 (2.2)	TNFRSF8 (2.2)	TBL1XR1 (2.2)	IKZF4 (2.2)	ENSG00000251405 (2.1)	TLR10 (2.0)	MAP3K14 (1.8)	IL18RAP (1.7)	LRRC33 (1.7)	TNFSF4 (1.7)	GSDMB (1.6)	PPPDE2 (1.5)	NDFIP1 (1.5)	ENSG00000253519 (1.4)	ENSG00000197308 (1.4)	STAT6 (1.3)	MUS81 (1.3)	FIBP (1.2)	KIAA1109 (1.2)
MP:0000706	small thymus	3.11e-8	<0.01	24	FALSE	FALSE	CD247 (4.2)	ITK (4.1)	FMNL1 (4.1)	GNA15 (3.7)	CTSW (3.6)	PTPRC (3.6)	GATA3 (3.5)	BACH2 (3.5)	IKZF4 (3.4)	ABI3 (3.1)	IL21R (3.0)	C11orf30 (2.9)	RUNX1 (2.7)	TNFSF4 (2.5)	ENSG00000237943 (2.3)	LRRC33 (2.3)	IL4R (2.3)	RUNX3 (2.2)	IL21 (2.2)	RORA (2.2)	FADS1 (2.1)	ENSG00000228739 (2.1)	DDX6 (2.1)	GPR18 (2.0)	MAP3K14 (1.9)	IL13 (1.9)	TLR10 (1.8)	FAM105B (1.8)	ENSG00000253519 (1.8)	TBL1XR1 (1.7)	GPR183 (1.7)	ENSG00000258442 (1.7)	ZNF652 (1.7)	TNFAIP8 (1.7)	CYFIP2 (1.6)	IL18R1 (1.6)	CLEC16A (1.5)	TNFRSF8 (1.3)	IKZF3 (1.3)	FNDC9 (1.3)	IL18RAP (1.3)	IL2 (1.2)	LPP (1.2)
MP:0000711	thymus cortex hypoplasia	2.85e-7	<0.01	24	FALSE	FALSE	IL4R (4.1)	ITK (3.4)	IL21R (3.2)	RUNX3 (3.1)	CLEC16A (3.1)	IKZF4 (3.0)	MAP3K14 (2.9)	CD247 (2.3)	MEI1 (2.2)	D2HGDH (2.1)	BACH2 (2.1)	ENSG00000237943 (2.0)	ENSG00000237975 (1.9)	ABI3 (1.9)	ADAM19 (1.9)	RERE (1.8)	ENSG00000248791 (1.8)	GLB1 (1.7)	EFEMP2 (1.7)	FAM105A (1.6)	IKZF3 (1.6)	ENSG00000253519 (1.6)	IL13 (1.5)	FMNL1 (1.5)	LPP (1.5)	TNFRSF8 (1.4)	ZBTB39 (1.4)	STAT6 (1.4)	KRT24 (1.4)	LRRC33 (1.4)	TNFAIP8 (1.4)	ENSG00000223442 (1.4)	ZBTB10 (1.3)	IL6 (1.3)	GATA3 (1.3)	ZC3H7B (1.3)	ENSG00000245888 (1.3)	PTPRC (1.3)	GPR18 (1.2)	IL33 (1.2)	RUNX1 (1.2)	ENSG00000232170 (1.2)	TLR10 (1.2)
MP:0008083	decreased single-positive T cell number	9.76e-7	<0.01	24	FALSE	FALSE	PPPDE2 (4.3)	PTPRC (3.5)	ITK (3.4)	LRRC33 (3.3)	TBL1XR1 (3.0)	C5orf56 (2.9)	IL21R (2.8)	FMNL1 (2.6)	TNFAIP8 (2.5)	CTSW (2.4)	TOB2 (2.4)	POLR3H (2.4)	ABI3 (2.3)	IQCH (2.3)	IKZF3 (2.3)	GNA15 (2.2)	CD247 (2.2)	GATA3 (2.2)	NHP2L1 (2.2)	IL4R (2.1)	GPR18 (2.1)	ENSG00000237943 (2.0)	RUNX1 (2.0)	CCDC134 (2.0)	TLR10 (1.8)	RAD51B (1.7)	GSDMB (1.7)	ZC3H7B (1.6)	TCHH (1.6)	ACO2 (1.6)	RUNX3 (1.5)	D2HGDH (1.5)	MAP3K14 (1.5)	TMEM194A (1.4)	ZBTB10 (1.4)	TLR6 (1.4)	KIAA1109 (1.4)	TLR1 (1.4)	GPR183 (1.3)	IL33 (1.3)	FNDC9 (1.3)	IL18R1 (1.3)	TSLP (1.3)
MP:0005091	increased double-positive T cell number	1.19e-6	<0.01	24	FALSE	FALSE	CD247 (5.6)	ITK (5.1)	CTSW (4.7)	IKZF3 (4.2)	PTPRC (3.1)	GPR183 (2.9)	MAP3K14 (2.9)	GATA3 (2.8)	ABI3 (2.7)	IL21R (2.7)	CYFIP2 (2.6)	BACH2 (2.6)	PLXNC1 (2.5)	FMNL1 (2.5)	GPR18 (2.4)	RUNX3 (2.3)	IL18R1 (2.3)	ABCB5 (2.2)	MEI1 (2.1)	IL21 (2.1)	TLR10 (2.1)	TBL1XR1 (2.0)	RORA (2.0)	TOB2 (2.0)	ADAM19 (1.9)	PTPRK (1.9)	SMAD3 (1.8)	STAT6 (1.8)	TAC3 (1.8)	ZBTB10 (1.8)	TNFAIP8 (1.8)	ENSG00000251405 (1.7)	ZC3H7B (1.7)	GNA15 (1.7)	ENSG00000255135 (1.7)	PMM1 (1.6)	MUC5AC (1.4)	GSDMB (1.4)	CFL1 (1.4)	IL4R (1.4)	ENSG00000232170 (1.4)	AAGAB (1.2)	S100A10 (1.2)
MP:0006413	increased T cell apoptosis	1.35e-6	<0.01	24	FALSE	FALSE	ENSG00000237943 (6.0)	CD247 (6.0)	ITK (5.3)	CTSW (4.7)	IKZF3 (4.6)	IL2 (3.4)	IKZF4 (3.4)	GATA3 (3.4)	BACH2 (3.2)	CYFIP2 (3.1)	PTPRC (3.0)	IL21 (2.8)	ABI3 (2.8)	RORA (2.5)	GPR18 (2.4)	TBL1XR1 (2.3)	PLXNC1 (2.3)	FMNL1 (2.3)	RUNX3 (2.2)	IL18R1 (2.1)	DEXI (2.0)	TLR6 (2.0)	IL21R (1.9)	TLR1 (1.8)	IL13 (1.8)	ADAM19 (1.8)	DDX6 (1.7)	FNDC9 (1.7)	UBAC2 (1.7)	ITGB8 (1.6)	RDH16 (1.6)	GPR183 (1.5)	TNFAIP8 (1.5)	LRRC33 (1.5)	GNA15 (1.4)	UBAC2-AS1 (1.4)	GSDMB (1.4)	RUNX1 (1.3)	TNFSF4 (1.2)	ENSG00000258442 (1.2)	NDFIP1 (1.2)	IQCH (1.2)	IL18RAP (1.1)
MP:0001823	thymus hypoplasia	1.87e-6	<0.01	24	FALSE	FALSE	CD247 (6.8)	ITK (6.6)	PTPRC (4.4)	CTSW (4.3)	IKZF3 (3.8)	GATA3 (3.6)	GPR18 (3.4)	ENSG00000237943 (3.2)	ABI3 (3.1)	BACH2 (3.0)	FMNL1 (2.8)	CYFIP2 (2.8)	IL21R (2.8)	RUNX1 (2.7)	TNFAIP8 (2.7)	IL21 (2.7)	GNA15 (2.6)	TBL1XR1 (2.4)	RORA (2.3)	ENSG00000251405 (2.2)	TLR10 (1.9)	ADAM19 (1.9)	LRRC33 (1.9)	IL18R1 (1.8)	ENSG00000232170 (1.8)	IL18RAP (1.8)	NAB2 (1.8)	SMARCE1 (1.7)	IKZF4 (1.6)	DEXI (1.6)	PPPDE2 (1.6)	PTPRK (1.5)	GPR183 (1.5)	XRCC6 (1.5)	IL2 (1.5)	CCDC134 (1.5)	IL13 (1.4)	ENSG00000258442 (1.4)	IL33 (1.3)	C5orf56 (1.3)	TOB2 (1.3)	RUNX3 (1.3)	DDX6 (1.3)
MP:0005018	decreased T cell number	1.94e-6	<0.01	24	FALSE	FALSE	CD247 (5.8)	PTPRC (5.4)	ITK (5.2)	GPR18 (4.9)	IL21R (4.2)	CTSW (3.7)	GNA15 (3.6)	TNFAIP8 (3.6)	GPR183 (3.6)	ABI3 (3.5)	FMNL1 (3.4)	BACH2 (3.2)	ENSG00000237943 (3.2)	CYFIP2 (3.1)	IKZF3 (2.9)	RUNX3 (2.9)	LRRC33 (2.5)	TLR10 (2.5)	GATA3 (2.4)	ITGB8 (2.4)	IL18R1 (2.2)	IKZF4 (2.0)	IL21 (2.0)	STAT6 (2.0)	IL33 (1.9)	ADAM19 (1.9)	TNFSF4 (1.9)	IL18RAP (1.9)	C5orf56 (1.8)	KIAA1109 (1.8)	PLXNC1 (1.6)	IL2 (1.5)	CFL1 (1.5)	RUNX1 (1.4)	ENSG00000253519 (1.4)	MAP3K14 (1.3)	MEI1 (1.2)	TGFBR1 (1.2)	IL4R (1.1)	ZBTB10 (1.1)	TSLP (1.1)	C11orf30 (1.0)	MYO1A (1.0)
MP:0002407	abnormal double-negative T cell morphology	1.95e-6	<0.01	24	FALSE	FALSE	CD247 (6.5)	ITK (6.3)	PTPRC (4.9)	CTSW (4.9)	FMNL1 (4.7)	ABI3 (3.9)	BACH2 (3.7)	GPR18 (3.4)	CYFIP2 (3.3)	GATA3 (3.2)	ENSG00000237943 (3.1)	GNA15 (3.0)	TNFAIP8 (3.0)	IL2 (2.9)	C5orf56 (2.8)	IL21R (2.5)	LRRC33 (2.4)	TNFSF4 (2.3)	RUNX3 (2.3)	IKZF3 (2.3)	PPPDE2 (2.2)	IL21 (1.9)	IL18RAP (1.6)	XRCC6 (1.6)	CCDC134 (1.6)	PLXNC1 (1.4)	TBL1XR1 (1.4)	MUS81 (1.3)	STAT6 (1.3)	IL13 (1.3)	ENSG00000253519 (1.3)	TGFBR1 (1.3)	TLR10 (1.2)	ADAM19 (1.2)	MAP3K14 (1.2)	RUNX1 (1.1)	KIAA1109 (1.1)	FAM105B (1.1)	IL18R1 (1.0)	GSDMB (1.0)	KRT222 (1.0)	SHARPIN (0.9)	TMEM194A (0.9)
MP:0005092	decreased double-positive T cell number	2.31e-6	<0.01	24	FALSE	FALSE	ITK (6.6)	CD247 (6.0)	PTPRC (4.8)	BACH2 (4.2)	CTSW (4.0)	FMNL1 (3.9)	IL21 (3.8)	ENSG00000237943 (3.6)	GATA3 (3.6)	TNFAIP8 (3.6)	IL21R (3.6)	GPR18 (3.3)	RUNX3 (3.3)	GNA15 (2.9)	IL2 (2.8)	CYFIP2 (2.8)	ABI3 (2.8)	IKZF3 (2.8)	IL13 (2.5)	LRRC33 (2.5)	TNFSF4 (2.5)	RUNX1 (2.3)	ADAM19 (2.3)	GPR183 (2.3)	RORA (2.2)	XRCC6 (2.2)	IKZF4 (2.2)	TBL1XR1 (2.1)	MAP3K14 (2.0)	MEI1 (1.9)	IL4R (1.6)	NDFIP1 (1.6)	ENSG00000251405 (1.6)	IL18R1 (1.6)	C11orf30 (1.6)	ENSG00000253519 (1.5)	ITGB8 (1.4)	PRKRIR (1.3)	ENSG00000255135 (1.3)	CFL1 (1.3)	UBAC2 (1.3)	STAT6 (1.3)	IL18RAP (1.3)
MP:0001825	arrested T cell differentiation	3.21e-6	<0.01	24	FALSE	FALSE	CD247 (7.4)	ITK (6.7)	PTPRC (4.9)	GATA3 (4.3)	GPR18 (4.2)	ENSG00000237943 (4.0)	CTSW (3.9)	CYFIP2 (3.9)	BACH2 (3.4)	IL2 (3.2)	LRRC33 (2.9)	GPR183 (2.5)	TNFAIP8 (2.4)	FMNL1 (2.3)	ADAM19 (2.3)	TNFSF4 (2.3)	ENSG00000251405 (2.2)	IL13 (2.2)	IL21 (2.1)	RAD51B (2.1)	GNA15 (2.0)	TLR10 (2.0)	IKZF4 (1.7)	ABI3 (1.7)	IL18R1 (1.6)	KIAA1109 (1.4)	GSDMB (1.4)	XRCC6 (1.4)	IL18RAP (1.4)	RUNX1 (1.4)	IKZF3 (1.4)	IL21R (1.3)	PPPDE2 (1.3)	ENSG00000258442 (1.3)	C11orf30 (1.2)	UBAC2 (1.2)	RUNX3 (1.2)	C5orf56 (1.2)	TNFRSF8 (1.1)	TSLP (1.1)	ABCB5 (1.1)	CFL1 (1.1)	ZBTB10 (1.0)
MP:0000715	decreased thymocyte number	3.81e-6	<0.01	24	FALSE	FALSE	ITK (5.3)	CD247 (5.1)	PTPRC (4.8)	ENSG00000237943 (4.4)	CTSW (4.2)	GATA3 (3.9)	TNFAIP8 (3.8)	ABI3 (3.2)	RUNX1 (3.2)	IKZF3 (3.2)	IL21R (3.1)	FMNL1 (3.1)	CYFIP2 (3.0)	RUNX3 (2.8)	GPR18 (2.7)	BACH2 (2.7)	LRRC33 (2.7)	C11orf30 (2.6)	GNA15 (2.5)	TBL1XR1 (2.5)	C5orf56 (2.4)	IL18R1 (2.3)	IKZF4 (2.2)	ADAM19 (2.2)	IL4R (1.9)	TNFSF4 (1.9)	IL18RAP (1.8)	RORA (1.7)	POLR3H (1.7)	FAM105B (1.7)	TLR10 (1.6)	IL13 (1.6)	IL21 (1.6)	MAP3K14 (1.5)	PPPDE2 (1.5)	CCDC134 (1.5)	GPR183 (1.5)	ENSG00000197308 (1.5)	ENSG00000253519 (1.5)	SMARCE1 (1.5)	GSDMB (1.4)	MEI1 (1.4)	IL2 (1.3)
MP:0005671	abnormal response to transplant	4.14e-6	<0.01	24	FALSE	FALSE	IL21 (6.3)	ITK (5.7)	IL18RAP (4.8)	GPR18 (4.5)	CD247 (4.4)	IL21R (4.3)	CTSW (4.2)	GPR183 (3.6)	IL13 (3.5)	IKZF3 (3.4)	IL2 (3.4)	PTPRC (3.2)	TNFSF4 (3.0)	IL18R1 (2.8)	RORA (2.5)	BACH2 (2.5)	FAM105A (2.5)	ADAM19 (2.3)	ENSG00000237943 (2.3)	STAT6 (2.3)	NDFIP1 (2.3)	LRRC33 (2.2)	TLR10 (2.2)	TLR1 (2.1)	RUNX3 (2.0)	GATA3 (1.9)	TGFBR1 (1.9)	AAGAB (1.8)	RUNX1 (1.8)	ENSG00000228739 (1.7)	KRT222 (1.7)	PPPDE2 (1.5)	NAB2 (1.3)	MAP3K14 (1.3)	CCDC134 (1.3)	FAM105B (1.2)	ABI3 (1.2)	PLXNC1 (1.2)	ZC3H7B (1.2)	POLR3H (1.2)	IL33 (1.2)	GSDMB (1.2)	PTPRK (1.2)
MP:0008101	lymph node hypoplasia	7.22e-6	<0.01	24	FALSE	FALSE	ITK (5.6)	CD247 (5.5)	PTPRC (5.2)	GPR18 (4.4)	GPR183 (4.4)	IL21 (4.0)	ENSG00000237943 (3.6)	MAP3K14 (3.1)	FMNL1 (3.0)	GATA3 (2.9)	IKZF4 (2.8)	CYFIP2 (2.7)	ADAM19 (2.6)	IL2 (2.6)	ABI3 (2.6)	TNFAIP8 (2.6)	IKZF3 (2.5)	IL18RAP (2.4)	TLR1 (2.4)	CTSW (2.4)	TBL1XR1 (2.3)	IL18R1 (2.3)	IL13 (2.2)	IL21R (2.1)	GNA15 (2.1)	LRRC33 (1.9)	UBAC2 (1.9)	BACH2 (1.9)	RUNX3 (1.9)	C5orf56 (1.8)	PLXNC1 (1.7)	GSDMB (1.6)	IL4R (1.6)	TNFRSF8 (1.6)	TLR10 (1.6)	RORA (1.6)	CRNN (1.5)	TLR6 (1.5)	IL33 (1.4)	MYO1A (1.4)	MEI1 (1.3)	ENSG00000253519 (1.2)	ENSG00000251405 (1.0)
MP:0005090	increased double-negative T cell number	1.02e-5	<0.01	24	FALSE	FALSE	BACH2 (6.3)	ITK (5.4)	CD247 (5.3)	IL21 (4.3)	GPR18 (4.0)	PTPRC (4.0)	CYFIP2 (3.9)	TNFAIP8 (3.7)	GPR183 (3.3)	FMNL1 (3.2)	GATA3 (3.1)	TNFSF4 (3.1)	IL13 (2.9)	IL21R (2.8)	ENSG00000237943 (2.8)	CTSW (2.7)	IL18RAP (2.4)	UBAC2 (2.4)	IL4R (2.4)	ADAM19 (2.3)	IL18R1 (2.3)	GNA15 (2.3)	RUNX1 (2.2)	IL2 (2.2)	IKZF3 (2.2)	LRRC33 (2.0)	ENSG00000253519 (2.0)	STAT6 (2.0)	TBL1XR1 (1.9)	RORA (1.8)	MAP3K14 (1.8)	ENSG00000251405 (1.8)	RUNX3 (1.7)	ABI3 (1.7)	PLXNC1 (1.6)	KIAA1109 (1.5)	TNFRSF8 (1.5)	TSLP (1.2)	XRCC6 (1.2)	WDR36 (1.2)	S100A10 (1.2)	NDFIP1 (1.1)	JAZF1 (1.1)
MP:0008347	decreased gamma-delta T cell number	1.65e-5	<0.01	24	FALSE	FALSE	CD247 (3.8)	ENSG00000197308 (3.6)	C5orf56 (3.4)	TNFSF4 (3.0)	CTSW (2.9)	BACH2 (2.8)	ABI3 (2.7)	IL18RAP (2.7)	PTPRC (2.5)	ITK (2.4)	RUNX1 (2.3)	ABCB5 (2.3)	CYFIP2 (2.2)	GPR18 (2.1)	GNA15 (1.9)	IL18R1 (1.9)	UBAC2-AS1 (1.9)	ENSG00000237943 (1.8)	AAGAB (1.7)	C11orf30 (1.7)	RORA (1.6)	PPPDE2 (1.6)	ENSG00000232170 (1.5)	GATA3 (1.4)	ENSG00000253519 (1.3)	JAZF1 (1.3)	TAC3 (1.3)	ZBTB10 (1.3)	RAD51B (1.2)	KRT223P (1.2)	GSDMB (1.1)	CCDC134 (1.1)	COG6 (1.1)	FADS1 (1.0)	TBL1XR1 (1.0)	MUC5AC (1.0)	FLG2 (1.0)	IQCH (0.9)	LPP (0.9)	SMARCE1 (0.9)	NSMCE1 (0.9)	ENSG00000234336 (0.9)	XRCC6 (0.9)
MP:0008037	abnormal T cell morphology	4.58e-5	<0.01	24	FALSE	FALSE	CD247 (7.7)	ITK (7.2)	CTSW (5.2)	IL2 (4.8)	C5orf56 (4.2)	PPPDE2 (4.2)	IL21 (3.8)	GATA3 (3.6)	ENSG00000237943 (3.6)	CYFIP2 (3.5)	BACH2 (3.5)	GPR18 (3.2)	PTPRC (2.9)	IKZF4 (2.7)	IL13 (2.7)	IL18RAP (2.6)	IKZF3 (2.5)	IL18R1 (2.3)	MAP3K14 (2.2)	ABI3 (2.2)	TNFSF4 (2.2)	IL21R (2.1)	TNFRSF8 (1.9)	FMNL1 (1.8)	GNA15 (1.8)	ADAM19 (1.8)	RORA (1.7)	ZC3H7B (1.6)	XRCC6 (1.5)	ENSG00000251405 (1.3)	CCDC134 (1.3)	NDFIP1 (1.2)	ENSG00000255135 (1.2)	FAM105B (1.2)	ACO2 (1.2)	GSDMB (1.1)	POLR3H (1.1)	TNFAIP8 (1.1)	ENSG00000253519 (1.1)	RUNX3 (1.0)	ENSG00000258442 (1.0)	NSMCE1 (1.0)	LPP (1.0)
MP:0005089	decreased double-negative T cell number	7.95e-5	<0.01	24	FALSE	FALSE	IL21 (4.3)	IL13 (4.2)	PTPRC (3.7)	TNFSF4 (3.6)	TNFAIP8 (3.4)	CD247 (3.3)	ITK (3.2)	GNA15 (3.1)	ENSG00000197308 (2.9)	FMNL1 (2.8)	C5orf56 (2.8)	ENSG00000237943 (2.8)	CYFIP2 (2.8)	CTSW (2.6)	GATA3 (2.5)	ABI3 (2.3)	BACH2 (2.2)	C11orf30 (2.2)	LRRC33 (2.2)	IL18RAP (1.7)	IL18R1 (1.7)	RUNX1 (1.6)	IL2 (1.6)	CCDC134 (1.5)	FAM105B (1.5)	KIAA1109 (1.4)	CLEC16A (1.4)	STAT6 (1.4)	ENSG00000258442 (1.4)	ENSG00000228739 (1.4)	ZBTB10 (1.3)	TCHH (1.3)	S100A10 (1.3)	TBL1XR1 (1.3)	XRCC6 (1.3)	NAB2 (1.2)	TOB2 (1.2)	TNFRSF8 (1.2)	IL21R (1.2)	SMARCE1 (1.2)	FNDC9 (1.1)	ZC3H7B (1.1)	PA2G4 (1.0)
MP:0002375	abnormal thymus medulla morphology	0.0002	<0.01	24	FALSE	FALSE	ITK (5.3)	IL21R (4.7)	IL4R (4.3)	GPR183 (3.7)	MAP3K14 (3.6)	BACH2 (3.6)	CD247 (3.1)	STAT6 (3.1)	TNFAIP8 (3.0)	NAB2 (2.7)	FMNL1 (2.5)	GATA3 (2.5)	GPR18 (2.3)	CTSW (2.3)	IL6 (2.3)	RUNX3 (2.3)	NIPAL4 (2.2)	PTPRC (2.1)	IL1RL1 (2.1)	IL13 (2.0)	IL18R1 (1.9)	COL16A1 (1.9)	IKZF3 (1.8)	TMEM194A (1.8)	IL21 (1.7)	ENSG00000232170 (1.7)	ABI3 (1.7)	ENSG00000251405 (1.6)	ENSG00000237943 (1.6)	CCDC85B (1.5)	TLR10 (1.5)	ENSG00000253519 (1.5)	ENSG00000255135 (1.5)	ENSG00000258442 (1.5)	LRRC33 (1.5)	FAM105B (1.5)	RAD51B (1.4)	SMAD3 (1.4)	TLR6 (1.4)	NSMCE1 (1.3)	CYFIP2 (1.3)	ADAM19 (1.3)	ENSG00000228739 (1.2)
MP:0003944	abnormal T cell subpopulation ratio	2.88e-4	<0.01	24	FALSE	FALSE	CD247 (6.4)	ITK (6.3)	CTSW (6.1)	IKZF3 (4.8)	IL21R (4.3)	ABI3 (4.3)	PTPRC (4.0)	FMNL1 (3.9)	IL18RAP (3.3)	RORA (3.3)	GPR18 (3.1)	GNA15 (2.9)	GATA3 (2.8)	RUNX3 (2.7)	CYFIP2 (2.4)	LRRC33 (2.4)	MAP3K14 (2.2)	ENSG00000237943 (2.2)	IL18R1 (2.1)	PLXNC1 (2.1)	IL4R (2.0)	ADAM19 (1.9)	TLR10 (1.9)	TNFAIP8 (1.7)	TLR1 (1.7)	GSDMB (1.6)	CFL1 (1.4)	SHARPIN (1.4)	ENSG00000251405 (1.4)	IKZF4 (1.4)	ENSG00000253519 (1.3)	MYO1A (1.3)	RAD51B (1.3)	ENSG00000255135 (1.1)	GPR183 (1.0)	TBL1XR1 (1.0)	IL13 (1.0)	TNFRSF8 (1.0)	LINC00299 (0.9)	FAM105A (0.9)	TGFBR1 (0.9)	NDFIP1 (0.8)	NAB2 (0.8)
MP:0002408	abnormal double-positive T cell morphology	4.63e-4	<0.01	24	FALSE	FALSE	ITK (5.3)	CD247 (4.9)	PTPRC (4.6)	CTSW (4.5)	GPR182 (4.4)	ABI3 (4.4)	IKZF3 (3.4)	FMNL1 (3.4)	ENSG00000258442 (3.0)	LRRC33 (2.9)	GPR18 (2.8)	CYFIP2 (2.7)	C5orf56 (2.5)	TNFAIP8 (2.3)	IL21R (2.1)	BACH2 (2.1)	IL18RAP (2.0)	ENSG00000197308 (1.9)	GATA3 (1.8)	FAM105A (1.7)	ENSG00000251405 (1.6)	TLR1 (1.6)	AAGAB (1.6)	TCHH (1.6)	ENSG00000253519 (1.5)	XRCC6 (1.4)	CFL1 (1.3)	SUOX (1.2)	S100A11 (1.2)	ORMDL3 (1.1)	GNA15 (1.1)	RAD51B (1.1)	RDH16 (1.1)	PPPDE2 (1.0)	STAT6 (0.9)	TLR10 (0.9)	ENSG00000255135 (0.9)	JAZF1 (0.9)	FLG2 (0.8)	PLXNC1 (0.8)	TNFRSF8 (0.8)	ZBTB39 (0.8)	NAB2 (0.8)
MP:0005010	abnormal CD8-positive T cell morphology	5.82e-4	<0.01	24	FALSE	FALSE	ITK (6.4)	CD247 (6.1)	CTSW (5.6)	IKZF3 (5.1)	IL21R (4.2)	ABI3 (3.8)	PTPRC (3.1)	TNFAIP8 (2.9)	IL18R1 (2.6)	RUNX3 (2.5)	GPR18 (2.4)	IL18RAP (2.4)	RORA (2.1)	GATA3 (2.0)	ENSG00000237943 (2.0)	NDFIP1 (1.9)	TMEM194A (1.8)	PRKRIR (1.8)	TSLP (1.7)	GSDMB (1.7)	ENSG00000255135 (1.5)	FAM105B (1.4)	TGFBR1 (1.4)	ABCB5 (1.4)	TLR10 (1.4)	NAB2 (1.3)	PLXNC1 (1.3)	TCHH (1.3)	TBL1XR1 (1.2)	SHARPIN (1.2)	FMNL1 (1.1)	PPPDE2 (1.1)	FAM105A (1.1)	SLC25A46 (1.1)	FLG (1.1)	RAD51B (1.1)	IL1RL1 (1.1)	CYFIP2 (1.1)	ENSG00000251405 (1.0)	MAP3K14 (1.0)	ADAM19 (1.0)	ENSG00000253519 (1.0)	LRRC33 (0.9)
MP:0005461	abnormal dendritic cell morphology	7.22e-4	<0.01	24	FALSE	FALSE	CTSW (6.2)	IL21R (5.6)	IKZF3 (5.3)	GPR18 (5.3)	CD247 (4.5)	ITK (4.4)	PTPRC (4.2)	ABI3 (3.8)	RUNX3 (3.4)	FMNL1 (3.1)	LRRC33 (3.1)	TLR10 (2.7)	CYFIP2 (2.6)	MAP3K14 (2.6)	IL18RAP (2.1)	PLXNC1 (2.0)	TLR1 (1.8)	ZBTB10 (1.7)	ENSG00000251405 (1.6)	GNA15 (1.5)	TNFAIP8 (1.5)	GPR183 (1.5)	TBL1XR1 (1.4)	FAM105B (1.4)	SHARPIN (1.3)	TNFRSF8 (1.3)	STAT6 (1.3)	IL4R (1.2)	TLR6 (1.1)	MUS81 (1.0)	KRT24 (1.0)	ENSG00000228739 (1.0)	ZPBP2 (0.9)	ENSG00000245888 (0.9)	GSDMB (0.8)	CRNN (0.8)	NAB2 (0.8)	ADAM19 (0.8)	ZNF652 (0.8)	KRT222 (0.8)	BACH2 (0.7)	CFL1 (0.7)	ENSG00000255135 (0.7)
GO:0042035	regulation of cytokine biosynthetic process	5.92e-9	<0.01	25	FALSE	TRUE	ENSG00000253519 (3.4)	IKZF4 (3.2)	IL21 (3.1)	ADAM19 (3.0)	ITGB8 (2.9)	ENSG00000237943 (2.9)	TNFRSF8 (2.8)	IKZF3 (2.7)	TLR10 (2.7)	ENSG00000223442 (2.6)	TSLP (2.6)	IL13 (2.5)	IL2 (2.5)	GPR183 (2.4)	IL4R (2.0)	FAM105B (2.0)	ENSG00000179428 (2.0)	GNA15 (2.0)	IL18RAP (2.0)	TLR1 (1.9)	ZPBP2 (1.9)	FMNL1 (1.9)	RUNX1 (1.9)	IL18R1 (1.9)	ENSG00000232170 (1.9)	IL1RL1 (1.8)	ENSG00000228739 (1.8)	PLXNC1 (1.7)	KRT223P (1.7)	RORA (1.7)	ENSG00000245888 (1.7)	ENSG00000258442 (1.7)	TNFSF4 (1.7)	MAP3K14 (1.7)	RUNX3 (1.6)	LINC00299 (1.6)	KRT222 (1.6)	IL6 (1.5)	ENSG00000237975 (1.5)	GPR18 (1.4)	ENSG00000197308 (1.4)	IL21R (1.4)	STAT6 (1.4)
GO:0042089	cytokine biosynthetic process	1.24e-8	<0.01	25	TRUE	FALSE	ITGB8 (3.3)	ENSG00000253519 (3.3)	TNFRSF8 (3.0)	IL21 (2.8)	ADAM19 (2.7)	TLR10 (2.6)	TSLP (2.6)	IKZF4 (2.5)	ENSG00000223442 (2.5)	ENSG00000179428 (2.4)	IKZF3 (2.4)	GPR183 (2.3)	ENSG00000237943 (2.2)	IL2 (2.2)	IL13 (2.2)	IL18RAP (2.2)	ENSG00000237975 (2.1)	TLR1 (2.1)	IL1RL1 (2.1)	IL4R (2.1)	GNA15 (2.0)	IL18R1 (2.0)	ENSG00000228739 (1.9)	ZPBP2 (1.9)	FMNL1 (1.9)	RUNX1 (1.8)	KRT223P (1.8)	LINC00299 (1.8)	KRT222 (1.7)	ENSG00000258442 (1.7)	PLXNC1 (1.6)	IL6 (1.5)	RORA (1.5)	FAM105B (1.5)	RUNX3 (1.5)	STAT6 (1.4)	GPR18 (1.3)	MAP3K14 (1.3)	ENSG00000245888 (1.3)	IL21R (1.2)	TNFAIP8 (1.2)	TNFSF4 (1.2)	ENSG00000251405 (1.2)
GO:0042107	cytokine metabolic process	2.25e-8	<0.01	25	FALSE	FALSE	ITGB8 (3.4)	TNFRSF8 (3.1)	ENSG00000253519 (2.9)	IL21 (2.8)	ADAM19 (2.6)	ENSG00000223442 (2.6)	IKZF4 (2.6)	TLR10 (2.6)	TSLP (2.5)	IKZF3 (2.4)	ENSG00000179428 (2.4)	IL1RL1 (2.3)	IL13 (2.2)	LINC00299 (2.2)	IL2 (2.2)	GPR183 (2.2)	ENSG00000237943 (2.1)	IL4R (2.1)	TLR1 (2.1)	IL18RAP (2.0)	ENSG00000228739 (2.0)	ZPBP2 (2.0)	IL18R1 (2.0)	ENSG00000237975 (1.9)	GNA15 (1.9)	KRT222 (1.8)	FMNL1 (1.8)	RUNX1 (1.8)	RORA (1.6)	PLXNC1 (1.6)	IL6 (1.6)	ENSG00000258442 (1.5)	KRT223P (1.5)	TNFSF4 (1.5)	FAM105B (1.5)	RUNX3 (1.4)	PPPDE2 (1.3)	STAT6 (1.3)	CCDC134 (1.3)	GPR18 (1.3)	MAP3K14 (1.2)	ENSG00000245888 (1.2)	TNFAIP8 (1.2)
GO:0042108	positive regulation of cytokine biosynthetic process	2.87e-8	<0.01	25	FALSE	FALSE	ENSG00000237943 (3.3)	ENSG00000223442 (3.0)	GPR183 (2.9)	ENSG00000253519 (2.8)	TLR10 (2.7)	IL2 (2.5)	ENSG00000245888 (2.5)	IL21 (2.4)	IL13 (2.3)	FAM105B (2.2)	TNFRSF8 (2.2)	TLR1 (2.2)	GNA15 (2.2)	IKZF3 (2.1)	ZPBP2 (2.0)	ADAM19 (2.0)	ITGB8 (2.0)	FMNL1 (2.0)	IKZF4 (1.9)	ENSG00000237975 (1.9)	TSLP (1.9)	MAP3K14 (1.9)	CRNN (1.8)	TNFSF4 (1.8)	GPR18 (1.8)	PLXNC1 (1.8)	IL4R (1.7)	IL18R1 (1.7)	RORA (1.7)	ENSG00000258442 (1.6)	IL18RAP (1.6)	FAM105A (1.6)	IL6 (1.6)	TLR6 (1.6)	KRT222 (1.5)	ENSG00000234336 (1.4)	ENSG00000228739 (1.4)	TNFAIP8 (1.3)	GPR182 (1.3)	S100A11 (1.2)	BACH2 (1.2)	RUNX3 (1.2)	ENSG00000179428 (1.2)
MP:0000691	enlarged spleen	1.14e-8	<0.01	26	TRUE	TRUE	RUNX3 (4.0)	FMNL1 (3.8)	IL21R (3.8)	MAP3K14 (3.7)	GPR18 (3.6)	GPR183 (3.6)	LRRC33 (3.5)	TNFAIP8 (3.5)	CTSW (3.4)	PTPRC (3.4)	PLXNC1 (3.3)	IL21 (3.2)	GNA15 (3.1)	ABI3 (3.0)	CYFIP2 (3.0)	BACH2 (2.8)	IL2 (2.7)	IKZF3 (2.7)	IL4R (2.7)	TNFSF4 (2.7)	ITK (2.6)	CD247 (2.6)	IL18RAP (2.5)	IL13 (2.5)	STAT6 (2.3)	TLR1 (2.2)	TLR6 (2.1)	IL18R1 (1.9)	IKZF4 (1.9)	RORA (1.8)	TLR10 (1.8)	JAZF1 (1.7)	ADAM19 (1.7)	UBAC2 (1.7)	IL6 (1.6)	FAM105B (1.6)	RUNX1 (1.5)	ENSG00000258442 (1.5)	FAM105A (1.5)	ENSG00000253519 (1.5)	MEI1 (1.4)	GATA3 (1.3)	ENSG00000228739 (1.3)
MP:0002357	abnormal spleen white pulp morphology	1.51e-8	<0.01	26	FALSE	FALSE	FADS1 (3.7)	CTSW (3.6)	IL21R (3.6)	RUNX3 (3.5)	CD247 (3.2)	BACH2 (3.0)	IKZF3 (2.9)	IL18RAP (2.7)	ITK (2.7)	MAP3K14 (2.6)	IL13 (2.6)	IL21 (2.6)	IL18R1 (2.2)	RERE (2.1)	IKZF4 (2.0)	IL2 (2.0)	ENSG00000237943 (2.0)	GPR18 (1.9)	STAT6 (1.7)	CYFIP2 (1.7)	RORA (1.7)	PRKRIR (1.7)	GNA15 (1.6)	ABI3 (1.6)	GATA3 (1.5)	LRRC33 (1.5)	CLEC16A (1.4)	FMNL1 (1.4)	TNFAIP8 (1.4)	PHOSPHO1 (1.3)	TLR10 (1.3)	ENSG00000234336 (1.3)	C11orf30 (1.2)	COL16A1 (1.2)	IL4R (1.2)	NAB2 (1.2)	SHARPIN (1.2)	SMARCE1 (1.1)	SLC25A46 (1.1)	JAZF1 (1.1)	ENSG00000232170 (1.1)	PTPRC (1.0)	ADAM19 (1.0)
MP:0005013	increased lymphocyte cell number	1.79e-8	<0.01	26	FALSE	FALSE	IL2 (6.5)	IL13 (5.1)	MAP3K14 (4.7)	IKZF4 (4.4)	IL18R1 (3.8)	GPR183 (3.8)	IL21 (3.8)	ADAM19 (3.6)	FMNL1 (3.3)	IKZF3 (3.2)	PTPRC (3.2)	TNFSF4 (2.8)	BACH2 (2.6)	IL21R (2.6)	ABI3 (2.6)	TNFAIP8 (2.6)	GNA15 (2.5)	STAT6 (2.4)	IL18RAP (2.4)	LRRC33 (2.4)	RUNX3 (2.4)	IL4R (2.2)	GPR182 (2.2)	ENSG00000258442 (2.1)	CD247 (2.1)	TLR1 (2.0)	ITK (1.9)	IL6 (1.8)	FAM105A (1.8)	SMAD3 (1.7)	PRKRIR (1.7)	PLXNC1 (1.7)	WDR69 (1.7)	CTSW (1.7)	GPR18 (1.6)	ITGB8 (1.6)	JAZF1 (1.6)	TBL1XR1 (1.6)	GLB1 (1.5)	NAB2 (1.4)	GATA3 (1.4)	TMEM194A (1.4)	NDFIP1 (1.3)
MP:0000702	enlarged lymph nodes	3.85e-8	<0.01	26	FALSE	FALSE	IL21R (4.6)	TNFAIP8 (4.5)	IL2 (4.3)	IKZF3 (4.1)	PTPRC (3.9)	IL4R (3.8)	GPR18 (3.8)	MAP3K14 (3.7)	FMNL1 (3.6)	ITK (3.5)	IKZF4 (3.5)	GPR183 (3.5)	GNA15 (3.5)	IL21 (3.4)	STAT6 (3.3)	CD247 (3.2)	RUNX3 (3.2)	BACH2 (3.1)	LRRC33 (3.0)	IL18RAP (3.0)	CTSW (2.9)	TLR1 (2.8)	ABI3 (2.7)	NAB2 (2.7)	IL18R1 (2.6)	TNFSF4 (2.6)	ADAM19 (2.5)	IL13 (2.4)	TLR6 (2.2)	PLXNC1 (2.2)	TLR10 (2.0)	ENSG00000237943 (1.9)	FNDC9 (1.9)	IL6 (1.9)	GATA3 (1.9)	CYFIP2 (1.8)	TBL1XR1 (1.7)	TSLP (1.6)	SMAD3 (1.5)	NIPAL4 (1.5)	RORA (1.4)	RUNX1 (1.4)	KRT222 (1.4)
MP:0005014	increased B cell number	521000000	<0.01	26	FALSE	FALSE	GPR18 (5.2)	CD247 (5.0)	TLR10 (3.8)	GPR183 (3.7)	IKZF3 (3.7)	PTPRC (3.5)	LRRC33 (3.4)	ADAM19 (3.4)	ABI3 (3.4)	IL21R (3.3)	TNFAIP8 (3.3)	TLR1 (3.3)	FMNL1 (3.3)	RUNX3 (3.2)	ITK (3.1)	CYFIP2 (2.8)	CTSW (2.6)	IL4R (2.5)	TLR6 (2.4)	BACH2 (2.4)	IL21 (2.2)	MAP3K14 (2.2)	GNA15 (2.1)	IL2 (2.0)	FAM105A (1.9)	STAT6 (1.9)	TSLP (1.8)	ENSG00000237943 (1.7)	IKZF4 (1.7)	IL13 (1.7)	ENSG00000248791 (1.6)	IL18R1 (1.6)	JAZF1 (1.5)	ITGB8 (1.5)	GATA3 (1.5)	MYO1A (1.4)	FAM105B (1.4)	IL18RAP (1.4)	GPR182 (1.3)	CCDC85B (1.3)	RORA (1.3)	SMAD3 (1.3)	IL6 (1.3)
MP:0000693	spleen hyperplasia	5.37e-8	<0.01	26	FALSE	FALSE	LRRC33 (4.5)	PTPRC (4.3)	GPR183 (4.0)	FMNL1 (3.8)	RUNX3 (3.7)	CYFIP2 (3.4)	TLR1 (3.3)	TNFAIP8 (3.3)	FAM105A (3.2)	MAP3K14 (3.0)	ABI3 (2.9)	IKZF3 (2.9)	GPR18 (2.9)	IL4R (2.7)	NAB2 (2.7)	PLXNC1 (2.5)	GNA15 (2.5)	IL13 (2.4)	STAT6 (2.2)	TLR6 (2.2)	ZBTB10 (2.2)	IL21R (2.2)	IL6 (2.1)	CD247 (2.0)	BACH2 (1.9)	RUNX1 (1.9)	IL21 (1.8)	RORA (1.7)	IL18R1 (1.6)	C11orf30 (1.6)	ADAM19 (1.6)	IL1RL1 (1.5)	TLR10 (1.5)	UBAC2 (1.4)	ENSG00000237975 (1.4)	ITK (1.3)	SLC7A10 (1.3)	FAM105B (1.3)	GPR182 (1.2)	CFL1 (1.2)	IL18RAP (1.2)	ENSG00000258442 (1.2)	MEI1 (1.1)
MP:0000689	abnormal spleen morphology	1.84e-7	<0.01	26	FALSE	FALSE	IL21 (4.3)	PTPRC (4.3)	IKZF4 (4.1)	GPR183 (3.9)	IL21R (3.9)	IL2 (3.9)	BACH2 (3.6)	ITK (3.4)	GNA15 (3.4)	CD247 (3.3)	TNFAIP8 (3.3)	RUNX3 (3.3)	GPR18 (3.2)	LRRC33 (3.2)	IL13 (3.1)	IL18R1 (2.8)	TNFSF4 (2.8)	STAT6 (2.7)	RUNX1 (2.6)	FMNL1 (2.5)	CYFIP2 (2.5)	UBAC2 (2.4)	IL4R (2.4)	ENSG00000237943 (2.3)	IKZF3 (2.2)	MAP3K14 (2.2)	GATA3 (2.2)	NDFIP1 (2.2)	ENSG00000258442 (2.0)	ABI3 (2.0)	TLR6 (2.0)	GLB1 (1.9)	IL18RAP (1.9)	ENSG00000253519 (1.8)	RORA (1.8)	FAM105B (1.8)	IL1RL1 (1.8)	ENSG00000245888 (1.7)	MUC5AC (1.7)	PLXNC1 (1.6)	TSLP (1.6)	IL6 (1.6)	GPR182 (1.6)
MP:0001577	anemia	1.11e-6	<0.01	26	FALSE	FALSE	LRRC33 (3.1)	FMNL1 (2.9)	TNFAIP8 (2.7)	GNA15 (2.7)	ADAM19 (2.5)	IL6 (2.5)	ENSG00000253519 (2.5)	IL13 (2.4)	MAP3K14 (2.4)	PHOSPHO1 (2.4)	STAT6 (2.3)	TNFSF4 (2.3)	IL21 (2.3)	IL4R (2.2)	GLB1 (2.1)	PLXNC1 (2.0)	RUNX1 (2.0)	GPR183 (2.0)	RUNX3 (2.0)	NAB2 (1.9)	ENSG00000232170 (1.8)	JAZF1 (1.8)	GATA3 (1.7)	IL1RL1 (1.6)	TNFRSF8 (1.6)	ORMDL3 (1.5)	BACH2 (1.4)	SMAD3 (1.4)	LINC00299 (1.4)	TSLP (1.4)	TAC3 (1.4)	IL2 (1.3)	IL18RAP (1.3)	CLEC16A (1.3)	UBAC2 (1.2)	ENSG00000251405 (1.2)	ENSG00000258442 (1.2)	IQCH (1.1)	FNDC9 (1.1)	FADS2 (1.1)	ZBTB39 (1.1)	IL21R (1.0)	PTPRC (1.0)
MP:0008476	increased spleen red pulp amount	1.97e-6	<0.01	26	FALSE	FALSE	IL21 (4.3)	IL4R (3.9)	BACH2 (3.8)	MAP3K14 (3.5)	TNFAIP8 (3.2)	IKZF4 (3.1)	IL21R (3.0)	IL18R1 (3.0)	IL2 (2.8)	FADS1 (2.6)	GPR18 (2.6)	IL13 (2.4)	UBAC2 (2.3)	STAT6 (2.2)	FMNL1 (2.1)	JAZF1 (2.0)	IL6 (1.8)	RUNX3 (1.8)	TNFSF4 (1.8)	IKZF3 (1.8)	GPR183 (1.7)	ADAM19 (1.7)	GNA15 (1.6)	ITK (1.6)	LPP (1.6)	ORMDL3 (1.6)	EFEMP2 (1.5)	ENSG00000251405 (1.5)	ENSG00000253519 (1.4)	ENSG00000258442 (1.4)	NDFIP1 (1.4)	FAM105B (1.3)	RORA (1.3)	TMEM194A (1.3)	CCDC85B (1.1)	C5orf56 (1.1)	IL18RAP (1.1)	CD247 (1.0)	SMAD3 (1.0)	SLC7A10 (1.0)	FIBP (1.0)	FNDC9 (1.0)	PHOSPHO1 (0.9)
MP:0008478	increased spleen white pulp amount	2.05e-6	<0.01	26	FALSE	FALSE	GNA15 (3.0)	RORA (2.7)	GPR183 (2.7)	IKZF4 (2.6)	JMJD5 (2.5)	FMNL1 (2.5)	TLR10 (2.4)	ABCB5 (2.2)	TLR1 (2.2)	RUNX3 (2.1)	RUNX1 (2.0)	ADAM19 (2.0)	PTPRC (1.9)	SMAD3 (1.7)	PHOSPHO1 (1.7)	CTSW (1.6)	TEF (1.6)	GPR18 (1.6)	ADORA1 (1.6)	TNFAIP8 (1.6)	FADS2 (1.5)	SLC7A10 (1.4)	IKZF3 (1.4)	FAM105A (1.4)	RDH16 (1.3)	TLR6 (1.3)	FAM105B (1.3)	CD247 (1.3)	ENSG00000253519 (1.2)	TBL1XR1 (1.2)	POLR3H (1.1)	IL33 (1.1)	IL18R1 (1.1)	CYFIP2 (1.1)	ITGB8 (1.1)	MAP3K14 (1.1)	JAZF1 (1.0)	D2HGDH (1.0)	IL4R (1.0)	RERE (0.9)	LRRC33 (0.9)	GPR182 (0.9)	IL18RAP (0.9)
MP:0002123	abnormal hematopoiesis	6.57e-6	<0.01	26	FALSE	FALSE	RUNX1 (4.7)	GNA15 (3.6)	CTSW (3.1)	LRRC33 (2.8)	TNFSF4 (2.7)	FMNL1 (2.4)	TBL1XR1 (2.3)	UBAC2 (2.2)	RUNX3 (2.2)	IL1RL1 (2.1)	GATA3 (2.1)	PTPRC (2.0)	GPR182 (1.8)	STAT6 (1.8)	IL13 (1.8)	IL21R (1.8)	IL4R (1.8)	ENSG00000258442 (1.8)	BACH2 (1.7)	FAM105B (1.6)	IL18R1 (1.6)	RORA (1.6)	TMEM194A (1.6)	DDX6 (1.5)	ORMDL3 (1.5)	RAD51B (1.4)	ZBTB10 (1.4)	ABI3 (1.4)	ENSG00000232170 (1.4)	MAP3K14 (1.4)	IL18RAP (1.3)	C11orf30 (1.3)	ENSG00000179428 (1.3)	CD247 (1.3)	FAM105A (1.2)	NAB2 (1.2)	IKZF3 (1.1)	IL2 (1.1)	PLXNC1 (1.0)	ENSG00000237943 (1.0)	RERE (1.0)	FEN1 (1.0)	GPR18 (0.9)
MP:0002023	B cell derived lymphoma	8.25e-6	<0.01	26	FALSE	FALSE	CTSW (3.8)	TLR10 (3.6)	BACH2 (3.1)	RUNX3 (2.7)	CD247 (2.6)	GPR18 (2.3)	MEI1 (2.3)	PA2G4 (2.1)	GATA3 (2.1)	IL21R (2.1)	C5orf56 (2.0)	FEN1 (1.9)	MAP3K14 (1.9)	IKZF3 (1.9)	C11orf30 (1.8)	POLR3H (1.7)	ENSG00000255135 (1.7)	PRKRIR (1.7)	ITK (1.6)	SHARPIN (1.5)	CFL1 (1.5)	TNFSF4 (1.5)	GPR183 (1.5)	FIBP (1.4)	ABCB5 (1.4)	UBAC2 (1.4)	IL18RAP (1.4)	RORA (1.4)	ENSG00000228739 (1.4)	NHP2L1 (1.4)	IKZF4 (1.4)	DEXI (1.4)	ZBTB10 (1.4)	ZPBP2 (1.3)	TNFRSF8 (1.2)	LINC00299 (1.2)	ENSG00000232170 (1.2)	SMAD3 (1.2)	FMNL1 (1.2)	ABI3 (1.2)	COG6 (1.1)	TLR6 (1.1)	TAC3 (1.1)
MP:0002356	abnormal spleen red pulp morphology	5.22e-5	<0.01	26	FALSE	FALSE	TNFAIP8 (4.3)	IL13 (3.3)	RUNX3 (3.1)	GPR183 (3.0)	IL18R1 (2.8)	TSLP (2.7)	IL18RAP (2.4)	IKZF4 (2.4)	IL2 (2.3)	TNFSF4 (2.3)	IL21R (2.3)	ENSG00000245888 (2.2)	CTSW (2.0)	IL1RL1 (2.0)	ABCB5 (1.9)	PTPRC (1.9)	JAZF1 (1.8)	ITK (1.8)	MEI1 (1.8)	NDFIP1 (1.8)	MAP3K14 (1.7)	GPR18 (1.7)	IL4R (1.7)	GNA15 (1.7)	IKZF3 (1.6)	UBAC2 (1.6)	FAM105B (1.6)	ENSG00000237943 (1.5)	BACH2 (1.5)	S100A11 (1.5)	UBAC2-AS1 (1.4)	RUNX1 (1.4)	PRKRIR (1.3)	ADAM19 (1.3)	C5orf56 (1.3)	TLR6 (1.1)	JMJD5 (1.1)	CD247 (1.1)	IL6 (1.0)	C11orf30 (1.0)	GLB1 (1.0)	ERBB3 (0.9)	LRRC33 (0.9)
MP:0000709	enlarged thymus	8.05e-5	<0.01	26	FALSE	FALSE	IKZF3 (4.8)	IL18R1 (4.1)	IL2 (3.8)	CD247 (3.8)	ITK (3.7)	IL21 (3.6)	CTSW (3.3)	IL21R (3.2)	IL13 (3.0)	IL18RAP (3.0)	RUNX3 (2.9)	ENSG00000237975 (2.7)	CYFIP2 (2.5)	RORA (2.4)	BACH2 (2.3)	IL1RL1 (2.1)	FMNL1 (2.1)	TLR6 (2.0)	TNFSF4 (2.0)	TBL1XR1 (2.0)	KRT222 (1.9)	PTPRC (1.9)	TNFAIP8 (1.8)	GPR18 (1.7)	ENSG00000258442 (1.6)	TSLP (1.6)	FEN1 (1.3)	ZPBP2 (1.3)	TMEM194A (1.3)	ORMDL3 (1.3)	WDR36 (1.3)	CLEC16A (1.2)	MAP3K14 (1.2)	TLR1 (1.2)	CCDC134 (1.2)	ADAM19 (1.2)	FAM114A1 (1.1)	PLXNC1 (1.1)	MUS81 (1.1)	IL4R (1.1)	STAT6 (1.0)	SLC25A46 (1.0)	DDX6 (1.0)
MP:0003179	decreased platelet cell number	9.34e-5	<0.01	26	FALSE	FALSE	LRRC33 (5.0)	GPR182 (3.4)	GNA15 (3.2)	RUNX1 (2.8)	TNFSF4 (2.7)	NAB2 (2.6)	IL33 (2.5)	IL4R (2.3)	TNFAIP8 (2.0)	IL6 (1.9)	STAT6 (1.9)	ABI3 (1.9)	ENSG00000258442 (1.8)	IL1RL1 (1.8)	PTPRC (1.8)	PLXNC1 (1.7)	C11orf30 (1.7)	IL18R1 (1.6)	TLR1 (1.6)	IL18RAP (1.6)	SMAD3 (1.6)	IKZF4 (1.6)	PHOSPHO1 (1.4)	TLR10 (1.4)	IQCH (1.4)	TBL1XR1 (1.4)	ORMDL3 (1.3)	TGFBR1 (1.3)	CCDC85B (1.2)	ITGB8 (1.2)	GLB1 (1.2)	ENSG00000248791 (1.2)	FMNL1 (1.2)	IL21R (1.2)	TSLP (1.0)	S100A11 (1.0)	TCHH (0.9)	ENSG00000179428 (0.9)	ZC3H7B (0.9)	CTSW (0.9)	IL13 (0.9)	KRT24 (0.8)	ABCB5 (0.8)
MP:0000217	abnormal leukocyte cell number	1.04e-4	<0.01	26	FALSE	FALSE	GNA15 (4.5)	LRRC33 (4.4)	NAB2 (4.2)	GPR183 (4.1)	TNFAIP8 (3.6)	TLR1 (3.2)	RORA (3.0)	IL4R (2.7)	ABI3 (2.5)	FAM105A (2.4)	IL6 (2.4)	IKZF4 (2.4)	ITK (2.3)	PTPRC (2.2)	GPR18 (2.2)	TLR10 (2.1)	STAT6 (2.1)	ENSG00000237943 (2.0)	IL21R (2.0)	GLB1 (2.0)	IL1RL1 (2.0)	TCHH (1.9)	GATA3 (1.9)	IL2 (1.8)	TAC3 (1.7)	S100A11 (1.7)	FMNL1 (1.6)	SUOX (1.6)	MAP3K14 (1.6)	WDR69 (1.6)	RPTN (1.5)	ENSG00000258442 (1.5)	CD247 (1.5)	TSLP (1.4)	FLG2 (1.4)	ADAM19 (1.4)	ENSG00000248791 (1.3)	NIPAL4 (1.2)	ENSG00000245888 (1.2)	C17orf46 (1.2)	ABCB5 (1.2)	FLG (1.1)	ENSG00000179240 (1.1)
MP:0000240	extramedullary hematopoiesis	1.27e-4	<0.01	26	FALSE	FALSE	RUNX3 (3.5)	TNFAIP8 (3.4)	MAP3K14 (3.3)	GNA15 (3.3)	STAT6 (3.3)	IL4R (3.2)	FMNL1 (2.6)	GPR183 (2.6)	IL18RAP (2.5)	ENSG00000253519 (2.4)	IL18R1 (2.4)	IL13 (2.4)	LRRC33 (2.4)	RUNX1 (2.3)	IL2 (2.1)	IL6 (2.0)	BACH2 (1.9)	IL21R (1.8)	TOB2 (1.7)	IKZF4 (1.7)	PTPRC (1.7)	TNFSF4 (1.7)	UBAC2 (1.6)	GPR182 (1.5)	ENSG00000258442 (1.5)	CTSW (1.5)	C5orf56 (1.5)	TLR6 (1.4)	GPR18 (1.3)	IKZF3 (1.2)	ABI3 (1.2)	CD247 (1.1)	PHOSPHO1 (1.1)	TSLP (1.1)	FAM105B (1.1)	CYFIP2 (1.1)	NAB2 (1.0)	IL21 (1.0)	GATA3 (1.0)	ADAM19 (1.0)	FAM105A (0.9)	MUC5AC (0.9)	UBAC2-AS1 (0.9)
MP:0000208	decreased hematocrit	1.55e-4	<0.01	26	FALSE	FALSE	IL6 (3.5)	IL4R (2.5)	PHOSPHO1 (2.4)	IL13 (2.0)	TNFAIP8 (2.0)	STAT6 (1.9)	RORA (1.8)	JAZF1 (1.8)	LINC00299 (1.7)	IL21 (1.6)	TAC3 (1.6)	ADAM19 (1.5)	ENSG00000253519 (1.5)	IKZF4 (1.5)	PLXNC1 (1.4)	BACH2 (1.3)	ZBTB39 (1.3)	GLB1 (1.3)	KRT223P (1.3)	IL18R1 (1.2)	IL1RL1 (1.2)	FADS2 (1.2)	LRRC33 (1.1)	RUNX1 (1.1)	FADS1 (1.0)	RDH16 (0.9)	GPR182 (0.9)	ZC3H7B (0.9)	ORMDL3 (0.9)	TNFRSF8 (0.9)	TNFSF4 (0.9)	MAP3K14 (0.9)	GPR183 (0.9)	FMNL1 (0.9)	GNA15 (0.9)	IL18RAP (0.8)	EFEMP2 (0.8)	TEF (0.8)	KRT222 (0.8)	ALG2 (0.8)	ENSG00000223442 (0.8)	GATA3 (0.7)	TSLP (0.7)
MP:0001655	multifocal hepatic necrosis	1.9e-4	<0.01	26	FALSE	FALSE	IL2 (4.5)	IKZF4 (3.4)	FNDC9 (3.3)	FAM105A (3.0)	IKZF3 (2.9)	GLB1 (2.8)	GNA15 (2.8)	NIPAL4 (2.6)	FMNL1 (2.6)	TLR6 (2.6)	ABI3 (2.5)	IL13 (2.4)	LRRC33 (2.3)	ENSG00000228739 (2.1)	PTPRC (2.1)	LINC00299 (2.1)	IL21 (2.1)	PLXNC1 (2.0)	TNFAIP8 (1.9)	RUNX3 (1.8)	RERE (1.7)	ORMDL3 (1.6)	CRNN (1.6)	FLG (1.4)	ADAM19 (1.4)	KIAA1109 (1.3)	ENSG00000237975 (1.3)	MEI1 (1.2)	STAT6 (1.2)	FLG2 (1.1)	ENSG00000248791 (1.1)	IQCH (1.1)	RUNX1 (1.1)	TLR10 (1.1)	ITK (1.1)	ENSG00000237943 (1.0)	IL4R (1.0)	TGFBR1 (1.0)	TSLP (1.0)	TLR1 (0.9)	GRB7 (0.9)	TNFRSF8 (0.9)	CD247 (0.9)
MP:0002398	abnormal bone marrow cell morphology/development	7.98e-4	<0.01	26	FALSE	FALSE	LRRC33 (2.9)	TNFAIP8 (2.6)	IL18R1 (2.4)	SMAD3 (2.3)	IL18RAP (2.2)	C5orf56 (2.2)	MAP3K14 (2.2)	GPR182 (2.0)	IL6 (2.0)	RUNX1 (2.0)	NAB2 (2.0)	TLR1 (2.0)	TNFRSF8 (2.0)	FIBP (1.9)	ENSG00000258442 (1.8)	ABI3 (1.8)	IL33 (1.8)	FAM105A (1.8)	ENSG00000248791 (1.8)	GNA15 (1.8)	TLR10 (1.8)	CCDC85B (1.8)	IKZF4 (1.7)	EFEMP2 (1.7)	ENSG00000251405 (1.6)	IL4R (1.6)	RUNX3 (1.5)	IL21 (1.5)	ZC3H7B (1.4)	ENSG00000232170 (1.4)	CTSW (1.4)	TGFBR1 (1.3)	GPR183 (1.3)	PTPRC (1.3)	PRKRIR (1.3)	FMNL1 (1.3)	WDR36 (1.2)	CYFIP2 (1.2)	MEI1 (1.2)	ENSG00000237975 (1.2)	ZBTB10 (1.1)	IL21R (1.1)	CCDC134 (1.0)
MP:0006410	abnormal common myeloid progenitor cell morphology	8.26e-4	<0.01	26	FALSE	FALSE	LRRC33 (3.2)	FMNL1 (3.1)	GNA15 (3.1)	CTSW (3.0)	IL18RAP (2.7)	MAP3K14 (2.5)	C5orf56 (2.4)	TGFBR1 (2.1)	GATA3 (2.0)	IKZF4 (2.0)	PLXNC1 (2.0)	IL18R1 (2.0)	IL13 (1.9)	PTPRC (1.9)	TNFSF4 (1.8)	IL4R (1.8)	ZC3H7B (1.7)	IL21R (1.6)	FAM105B (1.6)	IL21 (1.6)	MUC5AC (1.5)	ADAM19 (1.5)	CCDC85B (1.5)	MUS81 (1.5)	BACH2 (1.4)	ITK (1.4)	CD247 (1.4)	TNFRSF8 (1.4)	RUNX3 (1.4)	GLB1 (1.4)	TNFAIP8 (1.3)	IL2 (1.3)	ENSG00000237943 (1.3)	RUNX1 (1.3)	SMAD3 (1.2)	ENSG00000253519 (1.1)	FAM105A (1.1)	IL6 (1.0)	ABI3 (1.0)	ZBTB10 (1.0)	SHARPIN (1.0)	ENSG00000248791 (0.9)	CLEC16A (0.9)
GO:0045191	regulation of isotype switching	1.51e-8	<0.01	27	FALSE	TRUE	IL21 (5.5)	IKZF3 (4.5)	IL2 (3.8)	IL13 (3.6)	LINC00299 (2.7)	DEXI (2.7)	JAZF1 (2.4)	ENSG00000223442 (2.4)	NDFIP1 (2.4)	ENSG00000237943 (2.2)	IL21R (2.2)	GPR183 (2.1)	RORA (2.1)	IL18R1 (2.1)	BACH2 (1.9)	FNDC9 (1.9)	FAM105B (1.9)	IL18RAP (1.9)	ENSG00000228739 (1.8)	ZPBP2 (1.8)	ADAM19 (1.8)	ITGB8 (1.8)	D2HGDH (1.7)	ENSG00000237975 (1.7)	TMEM194A (1.7)	ITK (1.7)	GPR18 (1.6)	NAB2 (1.6)	CCDC134 (1.5)	POLR3H (1.5)	IKZF4 (1.5)	MAP3K14 (1.5)	MUS81 (1.5)	CD247 (1.4)	PRKRIR (1.3)	CLEC16A (1.3)	TBL1XR1 (1.2)	TOB2 (1.2)	ORMDL3 (1.2)	IL4R (1.2)	KRT222 (1.1)	TNFSF4 (1.1)	COG6 (1.0)
GO:0048302	regulation of isotype switching to IgG isotypes	2.35e-7	<0.01	27	TRUE	FALSE	IL21 (5.4)	IKZF3 (4.4)	IL2 (4.3)	IL13 (3.7)	ENSG00000237943 (3.1)	ENSG00000223442 (2.6)	IL18R1 (2.6)	IKZF4 (2.5)	ORMDL3 (2.4)	NDFIP1 (2.4)	BACH2 (2.4)	DEXI (2.4)	JAZF1 (2.4)	IL18RAP (2.1)	GPR183 (1.9)	IL21R (1.9)	ITK (1.9)	ADAM19 (1.9)	CTSW (1.8)	RORA (1.8)	FAM105B (1.7)	GPR18 (1.6)	ENSG00000228739 (1.6)	MAP3K14 (1.5)	CD247 (1.5)	D2HGDH (1.5)	RUNX3 (1.5)	GATA3 (1.4)	ENSG00000237975 (1.4)	TNFSF4 (1.3)	COG6 (1.3)	TMEM194A (1.3)	FNDC9 (1.3)	POLR3H (1.2)	CLEC16A (1.2)	CCDC134 (1.2)	CRNN (1.1)	PLXNC1 (1.1)	TMEM232 (1.1)	CYFIP2 (1.1)	AAGAB (1.0)	STAT6 (1.0)	C17orf46 (1.0)
MP:0005350	increased susceptibility to autoimmune disorder	3.62e-7	<0.01	27	FALSE	FALSE	IL13 (7.9)	IL21 (6.2)	IL2 (5.2)	GPR183 (4.7)	BACH2 (3.7)	IL21R (3.5)	IKZF4 (3.4)	ITK (3.2)	TNFSF4 (2.8)	ENSG00000197308 (2.8)	TNFAIP8 (2.7)	NDFIP1 (2.7)	IL18R1 (2.5)	IL4R (2.3)	IL1RL1 (2.2)	RPTN (2.2)	GATA3 (2.2)	MAP3K14 (2.2)	TLR6 (2.2)	GPR18 (2.1)	CD247 (2.1)	IKZF3 (2.1)	TSLP (1.9)	CRNN (1.8)	ENSG00000237943 (1.8)	ADAM19 (1.7)	TLR1 (1.6)	CYFIP2 (1.6)	ITGB8 (1.6)	CLEC16A (1.5)	GLB1 (1.3)	ENSG00000237975 (1.2)	STAT6 (1.2)	PHOSPHO1 (1.2)	KRT222 (1.2)	ENSG00000234336 (1.2)	DEXI (1.2)	PLXNC1 (1.1)	TMEM194A (1.1)	IQCH (1.1)	BAI2 (1.1)	ENSG00000228739 (1.0)	C5orf56 (1.0)
GO:0048291	isotype switching to IgG isotypes	3.46e-6	<0.01	27	FALSE	FALSE	IL21 (5.4)	IKZF3 (4.4)	IL2 (4.3)	IL13 (3.7)	ENSG00000223442 (3.3)	ENSG00000237943 (3.0)	IL18R1 (2.5)	JAZF1 (2.5)	BACH2 (2.4)	IKZF4 (2.4)	NDFIP1 (2.4)	DEXI (2.3)	FAM105B (2.2)	IL18RAP (2.2)	ORMDL3 (2.0)	GPR183 (2.0)	D2HGDH (2.0)	CTSW (1.8)	IL21R (1.8)	ITK (1.8)	ADAM19 (1.8)	GPR18 (1.8)	RORA (1.6)	CCDC134 (1.5)	RUNX3 (1.5)	CD247 (1.5)	MAP3K14 (1.5)	GATA3 (1.4)	ENSG00000179240 (1.3)	COG6 (1.3)	CYFIP2 (1.3)	ENSG00000237975 (1.3)	TNFSF4 (1.2)	TMEM194A (1.2)	FNDC9 (1.2)	LINC00299 (1.2)	PLXNC1 (1.1)	STAT6 (1.1)	CLEC16A (1.1)	POLR3H (1.1)	TMEM232 (1.1)	TOB2 (1.1)	PRKRIR (1.0)
ENSG00000143119	CD53 PPI subnetwork	1.29e-5	<0.01	27	FALSE	FALSE	IL21 (8.8)	IL13 (6.4)	CD247 (4.3)	ITK (4.3)	IL2 (4.1)	GATA3 (4.0)	BACH2 (3.2)	IKZF3 (3.1)	GPR183 (2.9)	GPR18 (2.8)	TSLP (2.6)	ADAM19 (2.6)	NDFIP1 (2.6)	GNA15 (2.6)	PTPRC (2.4)	ORMDL3 (2.3)	TNFSF4 (2.1)	ENSG00000237943 (1.9)	ERBB3 (1.9)	CYFIP2 (1.8)	PLXNC1 (1.8)	S100A11 (1.6)	TNFAIP8 (1.5)	RAD51B (1.5)	S100A10 (1.4)	TNFRSF8 (1.4)	TMEM232 (1.3)	ENSG00000258442 (1.3)	CTSW (1.2)	NAB2 (1.2)	ZC3H7B (1.1)	DEXI (1.1)	MAP3K14 (1.1)	TLR6 (1.0)	SMAD3 (1.0)	UBAC2 (1.0)	STAT6 (0.9)	IL4R (0.9)	GLB1 (0.9)	TMEM194A (0.9)	ADORA1 (0.9)	ADAD1 (0.8)	ENSG00000223442 (0.8)
GO:0045076	regulation of interleukin-2 biosynthetic process	1.59e-8	<0.01	28	TRUE	TRUE	ENSG00000237943 (5.3)	IKZF4 (5.0)	IL21 (2.9)	ADAM19 (2.6)	TNFRSF8 (2.6)	ENSG00000232170 (2.6)	IKZF3 (2.6)	NDFIP1 (2.4)	FAM105B (2.2)	GNA15 (2.2)	IL21R (2.2)	IL2 (2.2)	ENSG00000251405 (2.1)	ENSG00000223442 (2.1)	TNFSF4 (2.1)	CCDC134 (2.0)	RORA (2.0)	FMNL1 (1.9)	JAZF1 (1.9)	ITK (1.9)	FNDC9 (1.8)	ENSG00000228739 (1.8)	FAM105A (1.8)	RUNX3 (1.8)	SUOX (1.8)	ENSG00000258442 (1.7)	ABI3 (1.7)	GATA3 (1.7)	CD247 (1.6)	RAD51B (1.6)	PMM1 (1.5)	ENSG00000237975 (1.4)	PLXNC1 (1.4)	IL18R1 (1.3)	MAP3K14 (1.3)	CLEC16A (1.3)	GLB1 (1.2)	COG6 (1.2)	IL13 (1.2)	GPR183 (1.2)	ITGB8 (1.2)	TLR10 (1.2)	CTSW (1.1)
GO:0042094	interleukin-2 biosynthetic process	1.66e-8	<0.01	28	FALSE	FALSE	ENSG00000237943 (4.5)	IKZF4 (4.1)	IL21 (3.0)	TNFRSF8 (2.7)	ADAM19 (2.6)	NDFIP1 (2.5)	ENSG00000232170 (2.2)	GNA15 (2.2)	JAZF1 (2.1)	IKZF3 (2.1)	CCDC134 (2.1)	ENSG00000223442 (2.1)	FNDC9 (2.0)	IL2 (2.0)	FMNL1 (1.9)	ENSG00000258442 (1.9)	TNFSF4 (1.8)	ITK (1.8)	RUNX3 (1.8)	IL21R (1.8)	ENSG00000237975 (1.6)	FAM105A (1.6)	ENSG00000251405 (1.6)	RORA (1.6)	CD247 (1.6)	ABI3 (1.5)	FAM105B (1.5)	WDR69 (1.4)	RAD51B (1.4)	LINC00299 (1.4)	IL18R1 (1.3)	COG6 (1.3)	PLXNC1 (1.3)	CLEC16A (1.3)	TLR10 (1.3)	ITGB8 (1.3)	GATA3 (1.2)	IL33 (1.1)	MAP3K14 (1.1)	PMM1 (1.1)	PPPDE2 (1.1)	ENSG00000228739 (1.0)	C17orf46 (1.0)
GO:0045086	positive regulation of interleukin-2 biosynthetic process	1.5e-7	<0.01	28	FALSE	FALSE	ENSG00000237943 (5.6)	TNFRSF8 (2.6)	FMNL1 (2.5)	ENSG00000251405 (2.3)	IKZF4 (2.3)	PLXNC1 (2.3)	CCDC134 (2.2)	ENSG00000223442 (2.2)	FAM105B (2.1)	TNFSF4 (2.1)	ENSG00000258442 (2.1)	IL21R (2.1)	IKZF3 (2.0)	ENSG00000245888 (2.0)	ITK (1.9)	IL21 (1.9)	NDFIP1 (1.9)	RORA (1.8)	ENSG00000228739 (1.8)	ADAM19 (1.7)	RAD51B (1.7)	GPR183 (1.7)	GNA15 (1.7)	RUNX3 (1.7)	ENSG00000253519 (1.7)	KRT222 (1.6)	ABCB5 (1.6)	FNDC9 (1.6)	TMEM232 (1.6)	CD247 (1.5)	GATA3 (1.5)	ABI3 (1.5)	C17orf46 (1.4)	JAZF1 (1.4)	IL2 (1.4)	COG6 (1.4)	ZPBP2 (1.4)	MAP3K14 (1.3)	CLEC16A (1.2)	IL4R (1.2)	FAM105A (1.2)	TLR10 (1.1)	LINC00299 (1.1)
GO:0032663	regulation of interleukin-2 production	2.09e-7	<0.01	28	FALSE	FALSE	ENSG00000237943 (4.6)	IKZF4 (4.0)	FAM105B (3.3)	TNFSF4 (2.7)	IL2 (2.5)	GNA15 (2.5)	ENSG00000223442 (2.4)	IL21R (2.4)	RORA (2.4)	IKZF3 (2.3)	IL18R1 (2.2)	ADAM19 (2.1)	IL21 (2.1)	PRKRIR (2.0)	FNDC9 (2.0)	RAD51B (1.9)	FAM105A (1.9)	NDFIP1 (1.9)	GPR183 (1.9)	MAP3K14 (1.8)	TNFRSF8 (1.8)	RUNX3 (1.7)	CTSW (1.7)	FMNL1 (1.7)	SUOX (1.7)	JAZF1 (1.7)	ITK (1.6)	KRT222 (1.5)	MUS81 (1.5)	CLEC16A (1.5)	CD247 (1.4)	IL13 (1.4)	COG6 (1.4)	ENSG00000228739 (1.4)	FLG (1.3)	CCDC134 (1.3)	IL4R (1.3)	ENSG00000251405 (1.3)	GATA3 (1.2)	ABI3 (1.2)	ZBTB10 (1.2)	BACH2 (1.2)	ENSG00000237975 (1.2)
GO:0032623	interleukin-2 production	5.74e-7	<0.01	28	FALSE	FALSE	ENSG00000237943 (4.2)	IKZF4 (3.2)	FAM105B (2.8)	GNA15 (2.7)	TNFSF4 (2.5)	ENSG00000223442 (2.5)	RORA (2.4)	IL2 (2.4)	FNDC9 (2.2)	IL21 (2.1)	IL18R1 (2.1)	TNFRSF8 (2.0)	IL21R (1.9)	IKZF3 (1.9)	PRKRIR (1.8)	ADAM19 (1.8)	NDFIP1 (1.8)	JAZF1 (1.8)	FLG (1.8)	RAD51B (1.8)	FAM105A (1.7)	GPR183 (1.7)	MUS81 (1.6)	FMNL1 (1.6)	ENSG00000237975 (1.6)	CCDC134 (1.5)	CTSW (1.5)	RUNX3 (1.5)	ENSG00000251405 (1.5)	ITK (1.5)	MAP3K14 (1.4)	TLR1 (1.4)	CD247 (1.4)	CLEC16A (1.4)	KRT222 (1.3)	ZBTB10 (1.3)	IL4R (1.3)	PTPRC (1.3)	COG6 (1.2)	IL13 (1.2)	PPPDE2 (1.2)	ENSG00000258442 (1.1)	ABI3 (1.1)
REACTOME_INTERLEUKIN:7_SIGNALING	REACTOME_INTERLEUKIN:7_SIGNALING	2.97e-8	<0.01	29	FALSE	TRUE	PTPRC (3.3)	PLXNC1 (3.2)	IL33 (3.1)	CTSW (3.0)	GATA3 (2.9)	CD247 (2.8)	RUNX3 (2.8)	IL4R (2.8)	ITK (2.8)	MAP3K14 (2.7)	IL21R (2.5)	IL18R1 (2.4)	ENSG00000258442 (2.3)	GPR182 (2.2)	D2HGDH (2.2)	TBL1XR1 (2.1)	ENSG00000253519 (2.1)	ENSG00000179428 (2.0)	ABCB5 (1.9)	FMNL1 (1.9)	IKZF3 (1.8)	RUNX1 (1.8)	RORA (1.8)	IL18RAP (1.8)	TLR10 (1.8)	PTPRK (1.7)	PRKRIR (1.7)	TAC3 (1.7)	ABI3 (1.7)	IKZF4 (1.6)	ITGB8 (1.6)	SLC7A10 (1.6)	DEXI (1.6)	ZNF652 (1.6)	CCDC85B (1.5)	TNFAIP8 (1.4)	FADS2 (1.4)	CYFIP2 (1.4)	GPR183 (1.4)	GLB1 (1.4)	SMARCE1 (1.4)	LRRC33 (1.2)	GSDMB (1.1)
ENSG00000105397	TYK2 PPI subnetwork	3.41e-8	<0.01	29	FALSE	FALSE	IL4R (4.3)	IL21R (4.2)	ITK (4.0)	TNFRSF8 (4.0)	IKZF4 (3.8)	MAP3K14 (3.8)	RUNX3 (3.4)	CD247 (3.3)	IL33 (3.2)	IL18R1 (3.2)	PTPRC (3.1)	GNA15 (3.0)	IL18RAP (2.8)	GPR18 (2.7)	TLR1 (2.6)	IL1RL1 (2.6)	TNFAIP8 (2.6)	FMNL1 (2.6)	ABI3 (2.5)	TGFBR1 (2.5)	PLXNC1 (2.4)	RUNX1 (2.3)	GPR183 (2.3)	BACH2 (2.2)	IL2 (1.9)	TBL1XR1 (1.9)	SUOX (1.9)	FAM105B (1.8)	IL6 (1.8)	TLR6 (1.7)	GSDMB (1.7)	STAT6 (1.6)	TLR10 (1.6)	LRRC33 (1.6)	ENSG00000237943 (1.5)	CTSW (1.5)	IL21 (1.4)	FNDC9 (1.4)	CLEC16A (1.4)	TMEM194A (1.3)	IL13 (1.3)	GPR182 (1.2)	RORA (1.2)
ENSG00000105639	JAK3 PPI subnetwork	2.88e-7	<0.01	29	TRUE	FALSE	IL21R (5.2)	IL4R (4.9)	ITK (4.7)	TNFRSF8 (4.4)	CD247 (4.2)	IKZF4 (4.0)	IL33 (3.6)	PTPRC (3.6)	ABI3 (3.4)	MAP3K14 (3.4)	IL18R1 (3.3)	RUNX3 (3.2)	PLXNC1 (3.1)	FMNL1 (3.1)	GPR18 (2.8)	IL18RAP (2.8)	TLR1 (2.7)	CTSW (2.7)	GNA15 (2.7)	BACH2 (2.3)	TNFAIP8 (2.3)	GATA3 (2.2)	TLR10 (2.2)	ENSG00000237943 (2.0)	ENSG00000258442 (2.0)	GPR183 (1.9)	FAM105B (1.9)	IL21 (1.9)	TGFBR1 (1.9)	GSDMB (1.8)	RUNX1 (1.6)	ENSG00000232170 (1.6)	MYO1A (1.5)	LRRC33 (1.5)	TBL1XR1 (1.5)	IL13 (1.5)	IL6 (1.4)	STAT6 (1.4)	IL2 (1.4)	TLR6 (1.4)	FAM105A (1.3)	IL1RL1 (1.2)	KIAA1109 (1.2)
ENSG00000162434	JAK1 PPI subnetwork	7.8e-7	<0.01	29	FALSE	FALSE	IL4R (4.5)	IL21R (3.8)	GNA15 (3.6)	TNFRSF8 (3.4)	IKZF4 (3.4)	TLR1 (3.3)	ITK (3.3)	RUNX3 (3.2)	IL18RAP (3.2)	PTPRC (3.2)	IL33 (3.2)	CD247 (3.1)	ABI3 (2.9)	TGFBR1 (2.9)	MAP3K14 (2.9)	FMNL1 (2.8)	RUNX1 (2.7)	IL18R1 (2.7)	PLXNC1 (2.6)	TLR6 (2.6)	IL1RL1 (2.5)	TLR10 (2.5)	TNFAIP8 (2.4)	GSDMB (2.3)	LRRC33 (2.3)	GPR18 (2.1)	BACH2 (2.1)	GPR183 (2.1)	ENSG00000258442 (2.0)	IL6 (1.8)	ENSG00000237943 (1.8)	FAM105B (1.8)	CTSW (1.7)	CLEC16A (1.7)	STAT6 (1.6)	SUOX (1.6)	TBL1XR1 (1.5)	GPR182 (1.5)	ENSG00000253519 (1.5)	ORMDL3 (1.4)	FNDC9 (1.2)	TMEM194A (1.2)	IL21 (1.1)
ENSG00000121966	CXCR4 PPI subnetwork	1.68e-6	<0.01	29	FALSE	FALSE	IL4R (3.7)	IL21R (3.6)	FAM105A (3.3)	GPR183 (3.2)	PTPRC (3.2)	MAP3K14 (3.1)	RUNX1 (3.0)	ITK (2.9)	IKZF4 (2.8)	IL21 (2.8)	ABI3 (2.7)	CD247 (2.6)	TNFAIP8 (2.5)	ENSG00000258442 (2.5)	ENSG00000179428 (2.5)	GPR18 (2.4)	GPR182 (2.4)	ENSG00000253519 (2.3)	FMNL1 (2.3)	STAT6 (2.2)	IL2 (2.0)	LRRC33 (1.9)	RUNX3 (1.9)	S100A11 (1.8)	CLEC16A (1.8)	ADAM19 (1.7)	IL6 (1.7)	BACH2 (1.6)	SUOX (1.6)	FAM105B (1.6)	CYFIP2 (1.6)	PLXNC1 (1.5)	TNFRSF8 (1.5)	UBAC2-AS1 (1.5)	KRT24 (1.4)	UBAC2 (1.4)	TSLP (1.3)	FLG2 (1.2)	GSDMB (1.2)	ORMDL3 (1.1)	ENSG00000228739 (1.1)	GNA15 (1.1)	S100A10 (1.1)
ENSG00000096968	JAK2 PPI subnetwork	3.69e-6	<0.01	29	FALSE	FALSE	IL4R (4.2)	IL21R (3.9)	ITK (3.5)	GNA15 (3.4)	CD247 (3.4)	PLXNC1 (3.3)	ABI3 (3.2)	IKZF4 (3.1)	PTPRC (3.0)	TNFRSF8 (2.9)	FMNL1 (2.8)	IL18R1 (2.8)	MAP3K14 (2.7)	GPR18 (2.5)	RUNX3 (2.4)	TLR1 (2.4)	IL33 (2.4)	IL18RAP (2.3)	TBL1XR1 (2.3)	TLR6 (2.2)	GSDMB (2.2)	TGFBR1 (2.1)	TLR10 (2.1)	STAT6 (2.0)	CTSW (2.0)	TNFAIP8 (1.9)	LRRC33 (1.9)	IL1RL1 (1.9)	IL21 (1.8)	ENSG00000253519 (1.8)	ENSG00000248791 (1.8)	FAM105B (1.7)	SLC7A10 (1.6)	ORMDL3 (1.6)	ZC3H7B (1.6)	NAB2 (1.6)	GPR183 (1.5)	FAM105A (1.5)	SUOX (1.4)	RUNX1 (1.3)	IL6 (1.3)	IL13 (1.2)	IL2 (1.2)
ENSG00000171150	SOCS5 PPI subnetwork	5.43e-6	<0.01	29	FALSE	FALSE	IL4R (4.1)	IL21R (4.1)	TNFRSF8 (3.9)	CD247 (3.5)	ITK (3.5)	PLXNC1 (3.2)	MAP3K14 (3.2)	IL18R1 (3.2)	IL33 (3.1)	RUNX3 (2.9)	IKZF4 (2.7)	FMNL1 (2.7)	TLR1 (2.6)	PTPRC (2.4)	IL21 (2.4)	IL18RAP (2.4)	CTSW (2.4)	GPR183 (2.3)	CLEC16A (2.3)	GPR18 (2.2)	ENSG00000253519 (2.2)	GNA15 (2.1)	ADAM19 (2.1)	ENSG00000232170 (2.1)	ABI3 (2.1)	MYO1A (2.1)	ENSG00000223442 (2.0)	FAM105B (1.9)	JMJD5 (1.9)	IL13 (1.8)	ZC3H7B (1.8)	TLR10 (1.7)	FAM105A (1.6)	ENSG00000237943 (1.6)	ENSG00000258442 (1.6)	LINC00299 (1.6)	ZPBP2 (1.6)	BACH2 (1.5)	TMEM194A (1.5)	TNFAIP8 (1.5)	STAT6 (1.5)	IL1RL1 (1.4)	DEXI (1.3)
ENSG00000185338	SOCS1 PPI subnetwork	8e-06	<0.01	29	FALSE	FALSE	IL21R (4.1)	GNA15 (3.7)	CD247 (3.7)	ABI3 (3.6)	PLXNC1 (3.5)	TNFRSF8 (3.5)	PTPRC (3.4)	IL4R (3.1)	CTSW (3.1)	ITK (3.1)	IL33 (3.0)	FMNL1 (3.0)	RUNX3 (3.0)	IL18RAP (2.9)	GPR182 (2.6)	IL18R1 (2.6)	GPR18 (2.5)	MAP3K14 (2.5)	TLR1 (2.3)	IKZF4 (2.2)	TGFBR1 (2.2)	FAM105A (2.2)	FAM105B (2.2)	GPR183 (2.1)	ENSG00000253519 (2.1)	JMJD5 (1.9)	TLR10 (1.9)	LRRC33 (1.7)	RUNX1 (1.7)	TNFAIP8 (1.6)	GATA3 (1.5)	ENSG00000258442 (1.5)	BACH2 (1.4)	MYO1A (1.4)	ENSG00000223442 (1.3)	RDH16 (1.3)	TNFSF4 (1.3)	ZBTB10 (1.3)	LINC00299 (1.2)	ENSG00000232170 (1.2)	TMEM194A (1.2)	IL1RL1 (1.2)	PRKRIR (1.2)
REACTOME_GROWTH_HORMONE_RECEPTOR_SIGNALING	REACTOME_GROWTH_HORMONE_RECEPTOR_SIGNALING	3.09e-5	<0.01	29	FALSE	FALSE	IKZF4 (5.7)	IL4R (4.6)	CLEC16A (3.3)	MAP3K14 (3.3)	IL21R (2.7)	ORMDL3 (2.5)	PTPRC (2.4)	RUNX1 (2.4)	TNFAIP8 (2.3)	SUOX (2.3)	IL6 (2.3)	DEXI (2.2)	IL2 (2.1)	IL18R1 (2.1)	TNFRSF8 (2.0)	SMARCE1 (2.0)	NAB2 (1.9)	IL21 (1.9)	STAT6 (1.8)	FAM105B (1.6)	RUNX3 (1.5)	CCDC85B (1.5)	ZC3H7B (1.4)	BACH2 (1.3)	ABI3 (1.3)	RAD51B (1.3)	ITK (1.3)	FMNL1 (1.3)	TCHH (1.3)	UBAC2-AS1 (1.2)	ADAM19 (1.1)	LPP (1.1)	GPR18 (1.1)	ENSG00000179428 (1.1)	WDR69 (1.0)	ENSG00000197308 (1.0)	IL13 (0.9)	RDH16 (0.9)	CD247 (0.8)	IL33 (0.8)	ENSG00000237943 (0.7)	NSMCE1 (0.7)	TLR1 (0.7)
ENSG00000213625	LEPROT PPI subnetwork	1.13e-4	<0.01	29	FALSE	FALSE	IKZF4 (5.8)	RUNX1 (3.2)	IL4R (3.2)	MAP3K14 (3.1)	IL21 (2.4)	ORMDL3 (2.3)	SLC7A10 (2.2)	SMARCE1 (2.1)	C5orf56 (2.0)	ENSG00000179428 (2.0)	IL21R (2.0)	IL33 (1.9)	SUOX (1.8)	GLB1 (1.8)	TNFRSF8 (1.8)	IL6 (1.8)	IL2 (1.7)	GNA15 (1.6)	NDFIP1 (1.5)	IL13 (1.5)	ENSG00000237943 (1.4)	GSDMB (1.3)	ADORA1 (1.3)	ENSG00000197308 (1.1)	WDR69 (1.1)	TNFAIP8 (1.1)	FAM105B (1.1)	PRKRIR (1.1)	ZBTB10 (1.1)	ABI3 (0.9)	STAT6 (0.9)	CD247 (0.8)	CLEC16A (0.8)	FMNL1 (0.8)	ZBTB39 (0.7)	AAGAB (0.7)	ITK (0.7)	LRRC33 (0.6)	ENSG00000228739 (0.6)	TGFBR1 (0.6)	S100A10 (0.6)	TBL1XR1 (0.6)	PTPRC (0.6)
ENSG00000114737	CISH PPI subnetwork	3.71e-4	<0.01	29	FALSE	FALSE	ENSG00000237943 (5.2)	ITK (4.2)	GSDMB (3.3)	GRB7 (3.1)	CD247 (3.1)	IL21R (2.8)	RUNX3 (2.7)	IKZF4 (2.5)	IL4R (2.5)	ORMDL3 (2.5)	BACH2 (2.5)	TNFRSF8 (2.3)	CTSW (2.3)	PLXNC1 (2.2)	IL18R1 (2.2)	TGFBR1 (2.1)	IL1RL1 (2.0)	STAT6 (1.9)	IL2 (1.9)	SUOX (1.9)	ERBB3 (1.9)	IL18RAP (1.9)	PTPRC (1.8)	RUNX1 (1.8)	GNA15 (1.7)	GPR182 (1.7)	RORA (1.7)	GPR18 (1.7)	GATA3 (1.7)	ABI3 (1.7)	TNFAIP8 (1.7)	NDFIP1 (1.7)	TAC3 (1.6)	IL13 (1.6)	MEI1 (1.4)	RAD51B (1.4)	CLEC16A (1.4)	NAB2 (1.3)	KRT24 (1.3)	FMNL1 (1.3)	ENSG00000253519 (1.2)	TMEM194A (1.2)	C17orf46 (1.1)
ENSG00000065559	MAP2K4 PPI subnetwork	7.32e-4	<0.01	29	FALSE	FALSE	GPR183 (2.9)	PRKRIR (2.7)	IL4R (2.6)	JMJD5 (2.5)	IKZF4 (2.4)	IL21R (2.4)	ENSG00000232170 (2.3)	TNFRSF8 (2.2)	SMAD3 (2.2)	FMNL1 (2.2)	CLEC16A (2.2)	ZBTB10 (2.1)	ZNF652 (2.1)	MEI1 (1.9)	CCDC85B (1.7)	PLXNC1 (1.7)	MAP3K14 (1.7)	DEXI (1.6)	TEF (1.6)	CD247 (1.6)	ENSG00000253519 (1.6)	IL21 (1.5)	STAT6 (1.5)	KIAA1109 (1.5)	GPR18 (1.4)	BACH2 (1.4)	ZC3H7B (1.4)	IL13 (1.3)	S100A10 (1.3)	C11orf30 (1.2)	NAB2 (1.2)	TLR10 (1.2)	CRNN (1.2)	TLR6 (1.1)	COL16A1 (1.1)	ADAM19 (1.1)	PHOSPHO1 (1.1)	NIPAL4 (1.0)	ZPBP2 (1.0)	LRRC33 (1.0)	TNFAIP8 (1.0)	ENSG00000258442 (0.9)	MUS81 (0.9)
GO:0002377	immunoglobulin production	5.8e-8	<0.01	30	FALSE	TRUE	IL21 (4.6)	IL2 (3.7)	IL13 (3.4)	BACH2 (3.3)	IKZF3 (3.2)	RAD51B (3.2)	ENSG00000223442 (3.0)	GPR18 (2.5)	FAM105B (2.4)	TNFSF4 (2.3)	ENSG00000237943 (2.3)	IL18R1 (2.3)	IL18RAP (2.1)	TNFRSF8 (2.1)	IL21R (2.0)	ENSG00000179428 (2.0)	GPR183 (2.0)	ENSG00000237975 (1.9)	CYFIP2 (1.9)	IL4R (1.9)	JAZF1 (1.8)	CLEC16A (1.8)	UBAC2 (1.8)	IKZF4 (1.8)	ADAM19 (1.7)	KRT222 (1.7)	TNFAIP8 (1.7)	ITK (1.6)	ITGB8 (1.5)	MAP3K14 (1.5)	C11orf30 (1.4)	RORA (1.4)	LINC00299 (1.4)	SHARPIN (1.4)	ENSG00000197308 (1.3)	POLR3H (1.3)	CCDC134 (1.3)	ZPBP2 (1.3)	GATA3 (1.2)	CD247 (1.2)	ABCB5 (1.2)	NSMCE1 (1.2)	TBL1XR1 (1.1)
GO:0002312	B cell activation involved in immune response	1.66e-7	<0.01	30	FALSE	FALSE	IL21 (4.8)	IKZF3 (3.8)	ENSG00000223442 (3.5)	ENSG00000237943 (3.3)	IL2 (3.2)	IL13 (2.8)	FAM105B (2.8)	IL21R (2.8)	LINC00299 (2.4)	GPR183 (2.2)	GPR18 (2.2)	DEXI (2.1)	BACH2 (2.1)	IL18R1 (2.0)	IL18RAP (2.0)	KRT222 (1.8)	MAP3K14 (1.7)	ZPBP2 (1.6)	ENSG00000237975 (1.6)	CYFIP2 (1.6)	ENSG00000228739 (1.5)	TMEM194A (1.5)	D2HGDH (1.5)	RAD51B (1.5)	POLR3H (1.5)	ITK (1.5)	TNFAIP8 (1.5)	ENSG00000255135 (1.4)	RUNX3 (1.4)	JAZF1 (1.4)	FNDC9 (1.4)	CLEC16A (1.4)	ADAM19 (1.3)	ENSG00000179428 (1.3)	PRKRIR (1.3)	TLR6 (1.3)	ITGB8 (1.2)	AAGAB (1.2)	C11orf30 (1.2)	CD247 (1.1)	TNFRSF8 (1.1)	RORA (1.1)	TNFSF4 (1.1)
GO:0000018	regulation of DNA recombination	2.66e-7	<0.01	30	FALSE	FALSE	IL21 (4.5)	IKZF3 (3.6)	ENSG00000223442 (3.1)	IL2 (3.0)	IL13 (2.9)	FAM105B (2.4)	TMEM194A (2.4)	CLEC16A (2.3)	ENSG00000237943 (2.2)	C11orf30 (2.1)	BACH2 (2.1)	SLC25A46 (2.0)	JAZF1 (2.0)	IL18R1 (1.9)	NDFIP1 (1.9)	IL21R (1.8)	ENSG00000179428 (1.8)	DEXI (1.8)	D2HGDH (1.8)	IL18RAP (1.8)	GPR183 (1.7)	ZPBP2 (1.7)	LINC00299 (1.6)	GPR18 (1.5)	ADAM19 (1.4)	PRKRIR (1.4)	FNDC9 (1.4)	ENSG00000253519 (1.4)	ENSG00000228739 (1.4)	RORA (1.3)	IQCH (1.3)	ORMDL3 (1.3)	COG6 (1.3)	ITK (1.3)	IKZF4 (1.3)	PA2G4 (1.1)	CD247 (1.1)	ITGB8 (1.1)	TBL1XR1 (1.0)	GLB1 (1.0)	CYFIP2 (1.0)	TLR10 (1.0)	TNFSF4 (0.9)
GO:0002381	immunoglobulin production involved in immunoglobulin mediated immune response	3.87e-7	<0.01	30	FALSE	FALSE	IL21 (4.7)	IKZF3 (4.2)	IL2 (3.7)	FAM105B (3.0)	IL13 (3.0)	ENSG00000237943 (3.0)	ENSG00000223442 (2.8)	ENSG00000237975 (2.8)	IL21R (2.7)	BACH2 (2.5)	LINC00299 (2.3)	GPR183 (2.2)	JAZF1 (2.1)	IL18R1 (2.0)	GPR18 (2.0)	IKZF4 (1.8)	ADAM19 (1.7)	IL18RAP (1.7)	RAD51B (1.6)	ENSG00000228739 (1.5)	RORA (1.5)	POLR3H (1.5)	ITK (1.4)	TNFSF4 (1.4)	TLR10 (1.4)	TMEM194A (1.3)	FNDC9 (1.3)	TNFAIP8 (1.3)	RUNX3 (1.3)	ITGB8 (1.3)	ZPBP2 (1.3)	MAP3K14 (1.3)	C17orf46 (1.2)	IL4R (1.2)	CYFIP2 (1.2)	CLEC16A (1.2)	TBL1XR1 (1.2)	NDFIP1 (1.2)	C11orf30 (1.1)	KRT222 (1.1)	ABI3 (1.1)	MUS81 (1.1)	CD247 (1.0)
GO:0002208	somatic diversification of immunoglobulins involved in immune response	2.77e-6	<0.01	30	FALSE	FALSE	IL21 (5.2)	IKZF3 (3.8)	IL2 (3.7)	ENSG00000223442 (3.5)	ENSG00000237943 (3.5)	IL13 (3.1)	FAM105B (2.7)	LINC00299 (2.5)	DEXI (2.4)	IL21R (2.3)	BACH2 (2.2)	GPR183 (2.1)	IL18R1 (2.0)	JAZF1 (1.9)	ENSG00000237975 (1.9)	ZPBP2 (1.9)	FNDC9 (1.9)	IL18RAP (1.8)	RAD51B (1.8)	TMEM194A (1.7)	PRKRIR (1.6)	POLR3H (1.6)	KRT222 (1.6)	ADAM19 (1.6)	ITK (1.5)	GPR18 (1.5)	ITGB8 (1.5)	RORA (1.4)	IKZF4 (1.4)	TNFAIP8 (1.4)	MUS81 (1.4)	CLEC16A (1.3)	CYFIP2 (1.3)	NDFIP1 (1.3)	C11orf30 (1.2)	C17orf46 (1.2)	SLC25A46 (1.1)	MAP3K14 (1.1)	ENSG00000228739 (1.1)	CD247 (1.1)	GATA3 (1.1)	TNFSF4 (1.1)	COG6 (1.0)
GO:0002204	somatic recombination of immunoglobulin genes involved in immune response	2.77e-6	<0.01	30	FALSE	FALSE	IL21 (5.2)	IKZF3 (3.8)	IL2 (3.7)	ENSG00000223442 (3.5)	ENSG00000237943 (3.5)	IL13 (3.1)	FAM105B (2.7)	LINC00299 (2.5)	DEXI (2.4)	IL21R (2.3)	BACH2 (2.2)	GPR183 (2.1)	IL18R1 (2.0)	JAZF1 (1.9)	ENSG00000237975 (1.9)	ZPBP2 (1.9)	FNDC9 (1.9)	IL18RAP (1.8)	RAD51B (1.8)	TMEM194A (1.7)	PRKRIR (1.6)	POLR3H (1.6)	KRT222 (1.6)	ADAM19 (1.6)	ITK (1.5)	GPR18 (1.5)	ITGB8 (1.5)	RORA (1.4)	IKZF4 (1.4)	TNFAIP8 (1.4)	MUS81 (1.4)	CLEC16A (1.3)	CYFIP2 (1.3)	NDFIP1 (1.3)	C11orf30 (1.2)	C17orf46 (1.2)	SLC25A46 (1.1)	MAP3K14 (1.1)	ENSG00000228739 (1.1)	CD247 (1.1)	GATA3 (1.1)	TNFSF4 (1.1)	COG6 (1.0)
GO:0045190	isotype switching	2.77e-6	<0.01	30	FALSE	FALSE	IL21 (5.2)	IKZF3 (3.8)	IL2 (3.7)	ENSG00000223442 (3.5)	ENSG00000237943 (3.5)	IL13 (3.1)	FAM105B (2.7)	LINC00299 (2.5)	DEXI (2.4)	IL21R (2.3)	BACH2 (2.2)	GPR183 (2.1)	IL18R1 (2.0)	JAZF1 (1.9)	ENSG00000237975 (1.9)	ZPBP2 (1.9)	FNDC9 (1.9)	IL18RAP (1.8)	RAD51B (1.8)	TMEM194A (1.7)	PRKRIR (1.6)	POLR3H (1.6)	KRT222 (1.6)	ADAM19 (1.6)	ITK (1.5)	GPR18 (1.5)	ITGB8 (1.5)	RORA (1.4)	IKZF4 (1.4)	TNFAIP8 (1.4)	MUS81 (1.4)	CLEC16A (1.3)	CYFIP2 (1.3)	NDFIP1 (1.3)	C11orf30 (1.2)	C17orf46 (1.2)	SLC25A46 (1.1)	MAP3K14 (1.1)	ENSG00000228739 (1.1)	CD247 (1.1)	GATA3 (1.1)	TNFSF4 (1.1)	COG6 (1.0)
GO:0016447	somatic recombination of immunoglobulin gene segments	1.04e-5	<0.01	30	TRUE	FALSE	IL21 (4.6)	IKZF3 (3.8)	ENSG00000223442 (3.5)	IL2 (3.4)	ENSG00000237943 (3.0)	IL13 (2.8)	BACH2 (2.7)	FAM105B (2.6)	RAD51B (2.5)	LINC00299 (2.2)	DEXI (2.2)	IL21R (2.1)	ZPBP2 (2.0)	GPR183 (2.0)	FNDC9 (1.9)	ENSG00000237975 (1.9)	IL18RAP (1.8)	IL18R1 (1.8)	JAZF1 (1.8)	TMEM194A (1.7)	C11orf30 (1.7)	ADAM19 (1.6)	KRT222 (1.5)	CLEC16A (1.5)	GPR18 (1.5)	POLR3H (1.5)	AAGAB (1.4)	TBL1XR1 (1.4)	ITK (1.4)	RORA (1.4)	PRKRIR (1.3)	CYFIP2 (1.3)	TNFAIP8 (1.2)	ITGB8 (1.2)	ENSG00000255135 (1.2)	SLC25A46 (1.2)	TNFSF4 (1.1)	UBAC2 (1.1)	NAB2 (1.0)	MUS81 (1.0)	IKZF4 (1.0)	WDR36 (1.0)	ENSG00000228739 (1.0)
GO:0016445	somatic diversification of immunoglobulins	1.31e-5	<0.01	30	FALSE	FALSE	IL21 (4.4)	ENSG00000223442 (3.7)	IKZF3 (3.6)	RAD51B (3.4)	BACH2 (3.3)	IL2 (3.1)	ENSG00000237943 (2.9)	IL13 (2.7)	FAM105B (2.4)	ZPBP2 (2.0)	JAZF1 (1.9)	MUS81 (1.9)	IL21R (1.9)	CYFIP2 (1.7)	SHARPIN (1.7)	GPR183 (1.7)	TMEM194A (1.6)	LINC00299 (1.6)	CLEC16A (1.6)	IL18RAP (1.6)	C11orf30 (1.6)	POLR3H (1.6)	KRT222 (1.6)	UBAC2 (1.5)	FNDC9 (1.5)	GPR18 (1.5)	DEXI (1.5)	IL18R1 (1.5)	ENSG00000237975 (1.4)	TNFSF4 (1.4)	AAGAB (1.4)	ITK (1.3)	TNFAIP8 (1.3)	ADAM19 (1.3)	TBL1XR1 (1.3)	TNFRSF8 (1.2)	RORA (1.1)	NSMCE1 (1.1)	PA2G4 (1.1)	MAP3K14 (1.0)	CCDC134 (1.0)	ITGB8 (1.0)	SNX32 (0.9)
GO:0002200	somatic diversification of immune receptors	4.01e-5	<0.01	30	FALSE	FALSE	IL21 (4.0)	BACH2 (3.8)	RAD51B (3.7)	IKZF3 (3.4)	ENSG00000223442 (3.4)	ENSG00000237943 (3.2)	IL2 (2.6)	IL13 (2.2)	CYFIP2 (2.1)	FAM105B (2.1)	ITK (1.9)	JAZF1 (1.7)	POLR3H (1.7)	IL21R (1.7)	RORA (1.6)	ENSG00000237975 (1.6)	MUS81 (1.6)	GPR183 (1.5)	C11orf30 (1.5)	TMEM194A (1.5)	TNFRSF8 (1.5)	ZPBP2 (1.5)	SHARPIN (1.5)	IL18RAP (1.5)	GPR18 (1.5)	UBAC2 (1.4)	ENSG00000255135 (1.4)	CLEC16A (1.4)	CD247 (1.4)	TBL1XR1 (1.3)	TNFAIP8 (1.3)	FNDC9 (1.3)	PPPDE2 (1.3)	DEXI (1.3)	KRT222 (1.3)	TNFSF4 (1.3)	NSMCE1 (1.2)	CCDC134 (1.2)	ADAM19 (1.2)	GATA3 (1.2)	IL18R1 (1.1)	PA2G4 (1.1)	TLR10 (1.0)
GO:0002562	somatic diversification of immune receptors via germline recombination within a single locus	5.5e-5	<0.01	30	FALSE	FALSE	IL21 (4.1)	BACH2 (3.6)	ENSG00000237943 (3.4)	IKZF3 (3.4)	RAD51B (3.3)	ENSG00000223442 (2.9)	IL2 (2.7)	FAM105B (2.2)	IL13 (2.2)	ITK (2.0)	CYFIP2 (2.0)	ENSG00000237975 (1.9)	ENSG00000255135 (1.8)	POLR3H (1.7)	DEXI (1.7)	IL21R (1.7)	GPR183 (1.7)	RORA (1.7)	IL18RAP (1.7)	C11orf30 (1.6)	JAZF1 (1.6)	TMEM194A (1.4)	FNDC9 (1.4)	GPR18 (1.4)	CD247 (1.4)	TBL1XR1 (1.4)	TNFSF4 (1.4)	CLEC16A (1.4)	PPPDE2 (1.3)	GATA3 (1.3)	TNFAIP8 (1.3)	IL18R1 (1.3)	ADAM19 (1.2)	AAGAB (1.2)	KRT222 (1.2)	TNFRSF8 (1.1)	LINC00299 (1.1)	ZPBP2 (1.0)	PRKRIR (1.0)	CCDC134 (1.0)	UBAC2 (1.0)	C5orf56 (0.9)	SLC25A46 (0.9)
GO:0016444	somatic cell DNA recombination	5.5e-5	<0.01	30	FALSE	FALSE	IL21 (4.1)	BACH2 (3.6)	ENSG00000237943 (3.4)	IKZF3 (3.4)	RAD51B (3.3)	ENSG00000223442 (2.9)	IL2 (2.7)	FAM105B (2.2)	IL13 (2.2)	ITK (2.0)	CYFIP2 (2.0)	ENSG00000237975 (1.9)	ENSG00000255135 (1.8)	POLR3H (1.7)	DEXI (1.7)	IL21R (1.7)	GPR183 (1.7)	RORA (1.7)	IL18RAP (1.7)	C11orf30 (1.6)	JAZF1 (1.6)	TMEM194A (1.4)	FNDC9 (1.4)	GPR18 (1.4)	CD247 (1.4)	TBL1XR1 (1.4)	TNFSF4 (1.4)	CLEC16A (1.4)	PPPDE2 (1.3)	GATA3 (1.3)	TNFAIP8 (1.3)	IL18R1 (1.3)	ADAM19 (1.2)	AAGAB (1.2)	KRT222 (1.2)	TNFRSF8 (1.1)	LINC00299 (1.1)	ZPBP2 (1.0)	PRKRIR (1.0)	CCDC134 (1.0)	UBAC2 (1.0)	C5orf56 (0.9)	SLC25A46 (0.9)
ENSG00000138378	STAT4 PPI subnetwork	7.82e-8	<0.01	31	FALSE	TRUE	IL18RAP (3.9)	IL18R1 (3.4)	ENSG00000237943 (2.8)	IKZF4 (2.7)	RUNX3 (2.5)	IL4R (2.5)	MAP3K14 (2.4)	CTSW (2.4)	TNFRSF8 (2.4)	TNFSF4 (2.3)	PLXNC1 (2.2)	ABI3 (2.2)	LPP (2.2)	TOB2 (2.2)	IL21R (2.2)	IL21 (2.0)	SUOX (1.9)	TEF (1.9)	ENSG00000248791 (1.9)	IL13 (1.9)	ITK (1.9)	STAT6 (1.8)	RERE (1.8)	CD247 (1.8)	ZPBP2 (1.7)	IL2 (1.7)	GLB1 (1.6)	LRRC33 (1.6)	C5orf56 (1.6)	PTPRC (1.6)	RUNX1 (1.5)	FAM105A (1.5)	ENSG00000234336 (1.5)	ZNF652 (1.4)	GATA3 (1.4)	ADAM19 (1.3)	CLEC16A (1.3)	DDX6 (1.3)	MUS81 (1.2)	FAM105B (1.2)	MUC5AC (1.2)	ENSG00000228739 (1.1)	RORA (1.1)
ENSG00000166888	STAT6 PPI subnetwork	1.68e-7	<0.01	31	FALSE	FALSE	STAT6 (4.0)	IL18R1 (3.6)	IL21R (3.6)	IL4R (3.5)	IKZF3 (3.3)	IL2 (3.3)	TOB2 (3.0)	MAP3K14 (2.8)	RUNX1 (2.7)	LPP (2.7)	TNFAIP8 (2.7)	IKZF4 (2.7)	CLEC16A (2.7)	NAB2 (2.7)	BACH2 (2.5)	S100A10 (2.3)	MUS81 (1.9)	IL21 (1.9)	FMNL1 (1.9)	SEC61B (1.7)	FIBP (1.7)	JAZF1 (1.7)	RERE (1.7)	COL16A1 (1.6)	NDFIP1 (1.5)	GLB1 (1.5)	S100A11 (1.5)	IL13 (1.4)	PTPRC (1.4)	ZPBP2 (1.3)	SMAD3 (1.3)	ENSG00000237943 (1.3)	GATA3 (1.3)	TMEM194A (1.2)	IL6 (1.2)	IL18RAP (1.2)	RUNX3 (1.1)	IL1RL1 (1.1)	ZBTB10 (1.1)	RORA (1.1)	SUOX (1.1)	GNA15 (1.1)	ADAM19 (1.1)
ENSG00000168610	STAT3 PPI subnetwork	1.58e-6	<0.01	31	FALSE	FALSE	RUNX1 (4.5)	IKZF4 (4.1)	IL4R (3.5)	MAP3K14 (3.0)	TNFRSF8 (2.8)	ITK (2.6)	IL18R1 (2.6)	CD247 (2.6)	IL18RAP (2.5)	GNA15 (2.4)	RUNX3 (2.2)	IL6 (2.0)	NAB2 (2.0)	PLXNC1 (2.0)	TNFAIP8 (1.9)	SMAD3 (1.9)	ZC3H7B (1.9)	CTSW (1.8)	GATA3 (1.8)	IL21R (1.8)	SLC7A10 (1.7)	STAT6 (1.7)	GSDMB (1.7)	TLR1 (1.6)	NDFIP1 (1.6)	GPR183 (1.6)	PTPRC (1.5)	TBL1XR1 (1.5)	BACH2 (1.4)	ADAM19 (1.4)	TEF (1.4)	IL1RL1 (1.3)	RORA (1.3)	TGFBR1 (1.2)	C11orf30 (1.1)	ERBB3 (1.1)	FMNL1 (1.1)	TLR6 (1.1)	ENSG00000232170 (1.1)	ENSG00000237943 (1.1)	S100A10 (1.1)	GPR18 (1.0)	ENSG00000253519 (1.0)
ENSG00000173757	STAT5B PPI subnetwork	1.63e-6	<0.01	31	TRUE	FALSE	IKZF4 (5.7)	ITK (4.2)	IL18R1 (3.7)	TNFRSF8 (3.3)	RUNX1 (3.2)	MAP3K14 (3.1)	GATA3 (3.0)	ENSG00000237943 (2.9)	IL13 (2.9)	CD247 (2.8)	PTPRC (2.8)	IL4R (2.8)	IL2 (2.7)	ADAM19 (2.6)	IL21 (2.4)	IL21R (2.4)	DDX6 (2.4)	STAT6 (2.3)	CTSW (2.3)	IL18RAP (2.3)	ZC3H7B (2.3)	ENSG00000253519 (2.2)	TNFAIP8 (2.2)	NAB2 (2.1)	GNA15 (2.1)	RUNX3 (1.9)	BACH2 (1.9)	PLXNC1 (1.9)	RORA (1.8)	LPP (1.8)	C5orf56 (1.7)	SMAD3 (1.6)	TNFSF4 (1.6)	FMNL1 (1.4)	CLEC16A (1.4)	TGFBR1 (1.3)	TOB2 (1.2)	IKZF3 (1.2)	SUOX (1.2)	IL1RL1 (1.2)	ENSG00000258442 (1.1)	LRRC33 (1.1)	ENSG00000197308 (1.1)
ENSG00000126561	STAT5A PPI subnetwork	2.08e-6	<0.01	31	FALSE	FALSE	ITK (3.6)	IKZF4 (3.6)	IL18R1 (3.1)	CTSW (2.9)	CD247 (2.7)	IL18RAP (2.5)	IL4R (2.5)	PTPRC (2.5)	PLXNC1 (2.4)	ENSG00000237943 (2.4)	GATA3 (2.3)	MAP3K14 (2.2)	ZC3H7B (2.0)	IL21 (2.0)	C5orf56 (2.0)	IL13 (2.0)	ENSG00000253519 (1.9)	TNFRSF8 (1.9)	DDX6 (1.9)	NAB2 (1.8)	RUNX1 (1.7)	LPP (1.7)	GNA15 (1.6)	TNFAIP8 (1.6)	IL1RL1 (1.5)	RORA (1.5)	TMEM194A (1.4)	SLC7A10 (1.4)	RUNX3 (1.4)	BACH2 (1.4)	IL21R (1.4)	ENSG00000248791 (1.2)	SEC61B (1.2)	MEI1 (1.1)	GPR18 (1.1)	IL2 (1.1)	GPR182 (1.1)	IL33 (1.1)	STAT6 (1.0)	ENSG00000258442 (1.0)	ERBB3 (0.9)	FAM105B (0.9)	TLR10 (0.9)
ENSG00000131788	PIAS3 PPI subnetwork	6.43e-5	<0.01	31	FALSE	FALSE	STAT6 (3.2)	RUNX1 (3.1)	RERE (3.0)	TGFBR1 (2.9)	GATA3 (2.7)	IL2 (2.7)	IL21R (2.5)	MAP3K14 (2.1)	TBL1XR1 (2.1)	IKZF4 (2.1)	BACH2 (2.0)	NAB2 (2.0)	IL4R (2.0)	IL18R1 (1.9)	LPP (1.8)	ITK (1.7)	DDX6 (1.6)	FAM105B (1.6)	ENSG00000237943 (1.6)	DEXI (1.6)	GSDMB (1.5)	IKZF3 (1.5)	IL13 (1.5)	RAD51B (1.4)	RUNX3 (1.4)	ENSG00000223442 (1.4)	IL18RAP (1.4)	TOB2 (1.4)	SMAD3 (1.4)	C5orf56 (1.3)	CD247 (1.3)	ZBTB39 (1.3)	TMEM194A (1.2)	TNFAIP8 (1.2)	ENSG00000179428 (1.1)	SHARPIN (1.1)	TNFSF4 (1.1)	KIAA1109 (1.1)	ZBTB10 (1.1)	GPR18 (1.1)	ZPBP2 (1.0)	ENSG00000228739 (0.9)	UBAC2 (0.9)
ENSG00000115415	STAT1 PPI subnetwork	7.9e-5	<0.01	31	FALSE	FALSE	IL4R (3.3)	PTPRC (3.1)	GSDMB (3.0)	STAT6 (3.0)	PLXNC1 (2.9)	CD247 (2.7)	TLR1 (2.6)	IKZF4 (2.6)	MAP3K14 (2.6)	RUNX3 (2.5)	RUNX1 (2.5)	IL18R1 (2.5)	TNFAIP8 (2.5)	ZC3H7B (2.3)	ITK (2.3)	IL21R (2.3)	ABI3 (2.2)	CTSW (2.2)	ENSG00000237943 (2.1)	IL18RAP (2.0)	TMEM194A (1.8)	GPR18 (1.8)	LRRC33 (1.8)	RERE (1.8)	GRB7 (1.7)	IL6 (1.6)	C11orf30 (1.6)	JMJD5 (1.5)	C5orf56 (1.5)	GNA15 (1.5)	FAM105A (1.4)	FAM105B (1.4)	RORA (1.4)	FMNL1 (1.3)	NAB2 (1.2)	ENSG00000179240 (1.2)	SHARPIN (1.2)	TGFBR1 (1.2)	ENSG00000234336 (1.2)	TEF (1.1)	IL2 (1.1)	GATA3 (1.1)	TSLP (1.0)
ENSG00000170581	STAT2 PPI subnetwork	2.54e-4	<0.01	31	FALSE	FALSE	NAB2 (2.9)	RUNX1 (2.9)	IL4R (2.4)	CLEC16A (2.3)	RERE (2.3)	GSDMB (2.1)	GLB1 (2.1)	IKZF4 (2.0)	RUNX3 (2.0)	IL21R (1.7)	MAP3K14 (1.6)	STAT6 (1.6)	TMEM194A (1.6)	IKZF3 (1.6)	TNFAIP8 (1.5)	IL2 (1.5)	KRT223P (1.4)	DDX6 (1.4)	IL6 (1.4)	TOB2 (1.4)	ZBTB39 (1.3)	C11orf30 (1.3)	ZPBP2 (1.3)	COG6 (1.2)	IL18R1 (1.2)	UBAC2-AS1 (1.1)	ZC3H7B (1.1)	ENSG00000237943 (1.1)	SMARCE1 (1.1)	ENSG00000197308 (1.1)	PTPRC (1.1)	COL16A1 (1.1)	LPP (1.0)	GPR183 (1.0)	BACH2 (0.9)	C5orf56 (0.8)	IL1RL1 (0.8)	ORMDL3 (0.8)	GPR18 (0.8)	ADAM19 (0.8)	ZBTB10 (0.7)	MUC5AC (0.7)	SUOX (0.7)
ENSG00000134954	ETS1 PPI subnetwork	2.91e-4	<0.01	31	FALSE	FALSE	ABCB5 (3.4)	SMAD3 (3.4)	ZC3H7B (2.9)	ENSG00000253519 (2.8)	S100A10 (2.7)	ENSG00000197308 (2.5)	STAT6 (2.4)	BACH2 (2.3)	IL4R (2.2)	TOB2 (2.1)	RERE (2.1)	NAB2 (2.0)	FNDC9 (2.0)	RUNX1 (1.9)	RORA (1.7)	FMNL1 (1.7)	TEF (1.6)	DEXI (1.6)	ERBB3 (1.6)	IKZF3 (1.6)	ENSG00000232170 (1.6)	MUS81 (1.5)	TSLP (1.5)	CLEC16A (1.5)	MAP3K14 (1.5)	TNFAIP8 (1.4)	ITK (1.4)	AAGAB (1.4)	TLR10 (1.4)	ZBTB10 (1.3)	IL6 (1.3)	RAD51B (1.3)	KIAA1109 (1.3)	PLXNC1 (1.2)	ZPBP2 (1.2)	ADAM19 (1.1)	C17orf46 (1.1)	PHF5A (1.1)	PTPRC (1.1)	IL21 (1.1)	IL13 (1.1)	ENSG00000237943 (1.0)	LPP (0.9)
ENSG00000066336	SPI1 PPI subnetwork	8.11e-4	<0.01	31	FALSE	FALSE	BACH2 (4.4)	NAB2 (2.8)	IL21R (2.7)	RUNX3 (2.7)	C11orf30 (2.4)	IL4R (2.3)	IL2 (2.3)	TBL1XR1 (2.2)	ENSG00000197308 (2.0)	KRT223P (1.9)	LRRC33 (1.9)	MAP3K14 (1.9)	GPR183 (1.9)	FNDC9 (1.9)	RUNX1 (1.9)	TSLP (1.8)	GATA3 (1.8)	IKZF4 (1.8)	ZC3H7B (1.7)	ABCB5 (1.7)	IL6 (1.7)	TOB2 (1.6)	DDX6 (1.6)	ZBTB10 (1.6)	ITK (1.5)	PRKRIR (1.3)	SMAD3 (1.3)	COL16A1 (1.3)	RORA (1.2)	TNFAIP8 (1.2)	ABI3 (1.2)	FMNL1 (1.2)	IL1RL1 (1.1)	IKZF3 (1.1)	FLG2 (1.1)	ZPBP2 (1.1)	IL13 (1.1)	RERE (1.0)	NDFIP1 (1.0)	ADAM19 (1.0)	SUOX (1.0)	PHF5A (1.0)	CD247 (0.9)
ENSG00000178562	CD28 PPI subnetwork	7.88e-8	<0.01	32	FALSE	TRUE	CD247 (4.5)	ITK (4.0)	GPR183 (3.6)	TNFRSF8 (3.3)	TLR1 (2.8)	PTPRC (2.8)	RUNX3 (2.7)	IL21R (2.6)	GPR18 (2.5)	CYFIP2 (2.5)	CTSW (2.4)	FMNL1 (2.3)	GLB1 (2.2)	IKZF3 (2.2)	ENSG00000237943 (2.1)	ABI3 (2.1)	MAP3K14 (2.1)	IL13 (1.9)	ITGB8 (1.8)	GSDMB (1.8)	TNFSF4 (1.7)	SNX32 (1.7)	PMM1 (1.7)	ENSG00000251405 (1.7)	FNDC9 (1.6)	RORA (1.6)	FAM105B (1.6)	SMARCE1 (1.5)	TLR10 (1.4)	IKZF4 (1.4)	TLR6 (1.4)	ORMDL3 (1.4)	RAD51B (1.4)	PLXNC1 (1.4)	IL21 (1.4)	FIBP (1.3)	ENSG00000253519 (1.3)	IQCH (1.3)	TSLP (1.3)	RPTN (1.2)	ADAM19 (1.2)	RUNX1 (1.2)	GNA15 (1.2)
ENSG00000010610	CD4 PPI subnetwork	1.51e-6	<0.01	32	FALSE	FALSE	CD247 (7.6)	ITK (6.8)	CTSW (5.6)	PTPRC (5.2)	GATA3 (4.6)	GPR18 (4.1)	IKZF3 (3.4)	CYFIP2 (3.3)	IL21R (3.2)	GPR183 (2.7)	NDFIP1 (2.7)	ABI3 (2.7)	ADAM19 (2.6)	GNA15 (2.6)	FMNL1 (2.4)	IL2 (2.4)	RUNX3 (2.4)	TLR1 (2.1)	RORA (2.1)	IL13 (2.0)	LRRC33 (1.9)	ORMDL3 (1.9)	TNFRSF8 (1.9)	PLXNC1 (1.8)	BACH2 (1.6)	NSMCE1 (1.6)	IKZF4 (1.6)	SHARPIN (1.5)	PPPDE2 (1.5)	ENSG00000228739 (1.4)	CFL1 (1.4)	S100A11 (1.4)	IL18RAP (1.4)	DDX6 (1.4)	TNFAIP8 (1.4)	MAP3K14 (1.4)	ENSG00000197308 (1.4)	UBAC2 (1.3)	IL4R (1.3)	ENSG00000258442 (1.2)	ENSG00000237943 (1.2)	KIAA1109 (1.2)	PMM1 (1.2)
KEGG_PRIMARY_IMMUNODEFICIENCY	KEGG_PRIMARY_IMMUNODEFICIENCY	7.3e-6	<0.01	32	FALSE	FALSE	CD247 (7.2)	ITK (6.8)	CTSW (6.3)	TLR10 (5.0)	GPR18 (5.0)	IL21R (4.9)	CYFIP2 (4.4)	BACH2 (4.0)	IKZF3 (3.9)	ABI3 (3.6)	PTPRC (3.4)	C5orf56 (3.1)	ENSG00000237943 (2.9)	GATA3 (2.6)	GNA15 (2.5)	RUNX3 (2.3)	TLR1 (2.3)	GSDMB (2.2)	KRT24 (1.8)	FMNL1 (1.8)	TNFRSF8 (1.8)	IL21 (1.8)	MAP3K14 (1.7)	IL18RAP (1.7)	ENSG00000232170 (1.6)	TNFAIP8 (1.6)	LRRC33 (1.6)	SHARPIN (1.4)	ADAM19 (1.4)	GPR183 (1.3)	RORA (1.2)	IKZF4 (1.2)	IL18R1 (1.2)	ENSG00000228739 (1.1)	ORMDL3 (1.1)	ABCB5 (1.1)	ENSG00000251405 (1.1)	STAT6 (1.0)	RAD51B (1.0)	ENSG00000255135 (1.0)	CRNN (1.0)	MYO1A (1.0)	TNFSF4 (1.0)
ENSG00000116824	CD2 PPI subnetwork	1.12e-5	<0.01	32	FALSE	FALSE	CD247 (6.0)	PTPRC (5.6)	ITK (5.4)	CTSW (4.4)	CYFIP2 (4.1)	S100A11 (3.3)	IL21 (3.2)	GPR18 (3.2)	PLXNC1 (3.2)	ABI3 (3.1)	GATA3 (3.1)	GPR183 (3.1)	IL21R (3.0)	FMNL1 (3.0)	BACH2 (2.8)	LRRC33 (2.8)	IL2 (2.7)	TNFRSF8 (2.6)	RUNX3 (2.5)	IL18R1 (2.4)	TNFAIP8 (2.3)	GNA15 (2.3)	ENSG00000237943 (2.1)	CRNN (2.0)	IL4R (1.9)	RORA (1.9)	ADAM19 (1.8)	IL18RAP (1.7)	NDFIP1 (1.7)	IL13 (1.6)	TAC3 (1.5)	TLR1 (1.5)	ORMDL3 (1.5)	FAM105A (1.4)	IKZF4 (1.4)	COG6 (1.4)	NAB2 (1.3)	IQCH (1.2)	JAZF1 (1.2)	TGFBR1 (1.2)	ERBB3 (1.2)	NSMCE1 (1.1)	GSDMB (1.1)
ENSG00000198821	CD247 PPI subnetwork	2.74e-5	<0.01	32	FALSE	FALSE	CD247 (7.9)	ITK (7.4)	CTSW (7.1)	PTPRC (5.9)	IKZF3 (5.1)	GPR18 (4.4)	IL21R (4.3)	ABI3 (4.2)	GATA3 (3.9)	FMNL1 (3.9)	RUNX3 (3.1)	CYFIP2 (3.1)	IL2 (2.9)	GNA15 (2.5)	RORA (2.3)	GSDMB (2.3)	TNFAIP8 (2.3)	ENSG00000237943 (2.2)	LRRC33 (2.1)	IL4R (2.1)	ORMDL3 (1.9)	BACH2 (1.9)	ADAM19 (1.8)	IL18RAP (1.8)	IQCH (1.7)	NDFIP1 (1.6)	IL21 (1.6)	TNFRSF8 (1.5)	MAP3K14 (1.5)	GPR183 (1.5)	PLXNC1 (1.5)	TBL1XR1 (1.4)	NAB2 (1.4)	IL18R1 (1.4)	SHARPIN (1.3)	IL13 (1.3)	S100A11 (1.3)	IKZF4 (1.1)	ABCB5 (1.0)	UBAC2 (1.0)	ERBB3 (0.9)	STAT6 (0.9)	TLR1 (0.9)
ENSG00000115085	ZAP70 PPI subnetwork	6.33e-5	<0.01	32	FALSE	FALSE	CD247 (7.0)	ITK (6.4)	PTPRC (6.3)	CTSW (5.8)	GPR18 (4.8)	ABI3 (4.6)	IL21R (4.0)	IKZF3 (3.9)	FMNL1 (3.7)	IL4R (3.3)	GATA3 (3.1)	BACH2 (2.9)	GNA15 (2.8)	LRRC33 (2.6)	ADAM19 (2.4)	CYFIP2 (2.3)	TNFAIP8 (2.3)	TLR10 (2.1)	GPR183 (2.0)	PPPDE2 (2.0)	TGFBR1 (1.9)	RUNX1 (1.8)	RUNX3 (1.8)	TLR1 (1.8)	ORMDL3 (1.7)	IL33 (1.6)	IL2 (1.6)	PLXNC1 (1.6)	TBL1XR1 (1.6)	NAB2 (1.6)	IL21 (1.5)	FAM105A (1.4)	IKZF4 (1.4)	UBAC2-AS1 (1.3)	IL18RAP (1.3)	IL18R1 (1.3)	ENSG00000237943 (1.2)	KIAA1109 (1.2)	ENSG00000258442 (1.1)	SMAD3 (1.1)	RORA (1.1)	ENSG00000232170 (1.0)	ENSG00000253519 (1.0)
ENSG00000206294	ENSG00000206294 PPI subnetwork	8.74e-5	<0.01	32	FALSE	FALSE	CD247 (9.0)	ITK (8.8)	CTSW (7.4)	PTPRC (4.2)	GATA3 (3.5)	ABI3 (3.4)	FMNL1 (3.2)	GPR18 (2.8)	IL21R (2.8)	IL21 (2.7)	RUNX3 (2.6)	GSDMB (2.5)	IKZF4 (2.4)	ENSG00000237943 (2.4)	TNFRSF8 (2.3)	SHARPIN (2.1)	GNA15 (2.1)	IKZF3 (2.0)	RORA (2.0)	CYFIP2 (2.0)	S100A11 (2.0)	NDFIP1 (1.9)	PPPDE2 (1.8)	ADAM19 (1.8)	IL13 (1.8)	ENSG00000232170 (1.8)	IL2 (1.7)	ENSG00000258442 (1.5)	BACH2 (1.5)	MAP3K14 (1.5)	ORMDL3 (1.5)	RAD51B (1.4)	ABCB5 (1.4)	IL4R (1.2)	TLR1 (1.2)	ENSG00000251405 (1.1)	ENSG00000255135 (1.0)	COG6 (1.0)	IQCH (0.9)	TSLP (0.9)	NSMCE1 (0.9)	TNFAIP8 (0.9)	CFL1 (0.9)
ENSG00000163519	TRAT1 PPI subnetwork	8.94e-5	<0.01	32	FALSE	FALSE	ITK (7.3)	CD247 (6.3)	CTSW (5.5)	PTPRC (4.8)	GATA3 (3.5)	TNFAIP8 (3.0)	GPR18 (2.8)	CYFIP2 (2.7)	RORA (2.7)	ENSG00000237943 (2.5)	ERBB3 (2.1)	ITGB8 (2.0)	FMNL1 (2.0)	JAZF1 (2.0)	GNA15 (2.0)	ABI3 (2.0)	IKZF4 (1.9)	TLR1 (1.9)	RUNX3 (1.8)	IL21 (1.8)	ORMDL3 (1.8)	IL21R (1.8)	PLXNC1 (1.8)	IKZF3 (1.7)	FAM105B (1.6)	TBL1XR1 (1.6)	NAB2 (1.5)	IL2 (1.5)	ABCB5 (1.5)	GSDMB (1.5)	ENSG00000253519 (1.4)	BACH2 (1.4)	SLC7A10 (1.3)	GPR183 (1.3)	TLR10 (1.2)	POLR3H (1.2)	FAM105A (1.1)	LRRC33 (1.1)	MEI1 (1.1)	KRT24 (1.1)	SLC25A46 (1.0)	ENSG00000248791 (1.0)	UBAC2-AS1 (1.0)
ENSG00000110448	CD5 PPI subnetwork	9.14e-5	<0.01	32	FALSE	FALSE	ITK (6.3)	CD247 (6.3)	GPR18 (5.7)	BACH2 (5.5)	CTSW (5.2)	PTPRC (4.6)	IKZF3 (4.2)	IL21R (4.1)	CYFIP2 (3.7)	ABI3 (3.6)	IL2 (3.2)	TLR10 (2.9)	FMNL1 (2.9)	IL21 (2.4)	SLC25A46 (2.1)	TNFAIP8 (2.1)	GSDMB (2.1)	ENSG00000258442 (2.0)	KIAA1109 (2.0)	GATA3 (1.9)	JAZF1 (1.9)	KRT24 (1.9)	DDX6 (1.9)	ENSG00000232170 (1.7)	NDFIP1 (1.7)	RUNX3 (1.7)	STAT6 (1.7)	IL4R (1.7)	TAC3 (1.4)	ADAM19 (1.4)	IKZF4 (1.4)	TBL1XR1 (1.4)	RORA (1.3)	ENSG00000237943 (1.3)	CRNN (1.3)	NAB2 (1.2)	GNA15 (1.2)	ENSG00000251405 (1.1)	IL18RAP (1.1)	PPPDE2 (1.0)	ORMDL3 (1.0)	CFL1 (0.9)	RDH16 (0.8)
ENSG00000206308	HLA-DRA PPI subnetwork	9.79e-5	<0.01	32	FALSE	FALSE	CD247 (8.2)	ITK (7.6)	CTSW (6.8)	PTPRC (3.8)	ABI3 (3.5)	GPR18 (3.4)	GATA3 (2.9)	IL21R (2.7)	ADAM19 (2.5)	RUNX3 (2.5)	GSDMB (2.4)	ENSG00000237943 (2.4)	IL21 (2.2)	FMNL1 (2.2)	TLR1 (2.0)	IKZF3 (2.0)	SEC61B (1.9)	IL13 (1.7)	ENSG00000258442 (1.7)	GNA15 (1.6)	CYFIP2 (1.6)	S100A11 (1.6)	RORA (1.5)	NDFIP1 (1.5)	ABCB5 (1.5)	TNFRSF8 (1.5)	BACH2 (1.4)	IL4R (1.4)	IKZF4 (1.4)	ENSG00000232170 (1.3)	LRRC33 (1.3)	CCDC134 (1.3)	IL2 (1.3)	TNFAIP8 (1.1)	COG6 (1.1)	TSLP (1.0)	GPR182 (1.0)	ZNF652 (1.0)	IQCH (1.0)	ENSG00000255135 (0.9)	NSMCE1 (0.9)	IL33 (0.9)	ERBB3 (0.9)
ENSG00000134242	PTPN22 PPI subnetwork	1.13e-4	<0.01	32	FALSE	FALSE	CD247 (6.8)	ITK (6.5)	CTSW (5.8)	PTPRC (4.2)	GPR18 (3.4)	ABI3 (3.1)	FMNL1 (2.9)	IQCH (2.9)	IL21R (2.8)	CYFIP2 (2.7)	IKZF3 (2.7)	GATA3 (2.7)	RUNX3 (2.6)	GNA15 (2.2)	IL2 (1.9)	FAM105B (1.8)	ENSG00000258442 (1.8)	PPPDE2 (1.8)	TNFAIP8 (1.7)	ENSG00000237943 (1.6)	RORA (1.6)	ADAM19 (1.6)	ENSG00000255135 (1.5)	IL21 (1.5)	SHARPIN (1.4)	GSDMB (1.4)	KRT222 (1.4)	CFL1 (1.3)	STAT6 (1.3)	TSLP (1.3)	TNFRSF8 (1.2)	ERBB3 (1.2)	FNDC9 (1.2)	NDFIP1 (1.1)	TBL1XR1 (1.1)	DDX6 (1.1)	ZPBP2 (1.1)	TLR1 (1.0)	IL4R (1.0)	ENSG00000232170 (1.0)	BACH2 (1.0)	TLR10 (0.9)	COG6 (0.9)
MP:0004919	abnormal positive T cell selection	1.61e-4	<0.01	32	FALSE	FALSE	CD247 (8.9)	ITK (8.0)	CTSW (6.3)	GPR18 (4.7)	PTPRC (4.5)	IL21R (4.1)	CYFIP2 (4.0)	IKZF3 (3.7)	RUNX3 (3.6)	ABI3 (3.3)	GATA3 (3.2)	ENSG00000237943 (2.9)	RORA (2.8)	TNFAIP8 (2.8)	FMNL1 (2.5)	IL18RAP (2.4)	LRRC33 (2.3)	GSDMB (2.0)	TLR1 (1.8)	ENSG00000255135 (1.7)	NAB2 (1.5)	FNDC9 (1.5)	IL2 (1.5)	KIAA1109 (1.4)	BACH2 (1.4)	MEI1 (1.4)	PLXNC1 (1.3)	GNA15 (1.3)	ENSG00000232170 (1.3)	IL18R1 (1.3)	FAM105A (1.2)	NDFIP1 (1.2)	SLC25A46 (1.1)	TMEM232 (1.1)	IL21 (1.0)	ABCB5 (1.0)	ORMDL3 (0.9)	ITGB8 (0.9)	TLR10 (0.8)	MUS81 (0.8)	KRT24 (0.8)	MAP3K14 (0.8)	TGFBR1 (0.8)
ENSG00000206306	HLA-DRB1 PPI subnetwork	1.73e-4	<0.01	32	FALSE	FALSE	CD247 (8.7)	ITK (7.9)	CTSW (6.7)	PTPRC (4.7)	ABI3 (4.4)	GPR18 (3.6)	GATA3 (2.8)	GSDMB (2.7)	PPPDE2 (2.5)	FMNL1 (2.5)	RUNX3 (2.3)	IL21 (2.3)	ADAM19 (2.3)	SHARPIN (2.3)	IKZF4 (2.2)	ENSG00000237943 (2.2)	TLR1 (2.2)	IL21R (2.0)	RORA (1.9)	BACH2 (1.7)	CYFIP2 (1.6)	RAD51B (1.6)	LRRC33 (1.6)	GNA15 (1.6)	NDFIP1 (1.6)	ENSG00000232170 (1.5)	ABCB5 (1.5)	TNFRSF8 (1.4)	IKZF3 (1.4)	MAP3K14 (1.3)	ORMDL3 (1.3)	ENSG00000251405 (1.3)	IL13 (1.2)	IL33 (1.1)	PHOSPHO1 (1.0)	UBAC2 (1.0)	ENSG00000258442 (1.0)	CFL1 (1.0)	IL2 (0.9)	PMM1 (0.9)	COG6 (0.9)	IQCH (0.8)	ERBB3 (0.8)
ENSG00000206240	HLA-DRB1 PPI subnetwork	1.73e-4	<0.01	32	FALSE	FALSE	CD247 (8.7)	ITK (7.9)	CTSW (6.7)	PTPRC (4.7)	ABI3 (4.4)	GPR18 (3.6)	GATA3 (2.8)	GSDMB (2.7)	PPPDE2 (2.5)	FMNL1 (2.5)	RUNX3 (2.3)	IL21 (2.3)	ADAM19 (2.3)	SHARPIN (2.3)	IKZF4 (2.2)	ENSG00000237943 (2.2)	TLR1 (2.2)	IL21R (2.0)	RORA (1.9)	BACH2 (1.7)	CYFIP2 (1.6)	RAD51B (1.6)	LRRC33 (1.6)	GNA15 (1.6)	NDFIP1 (1.6)	ENSG00000232170 (1.5)	ABCB5 (1.5)	TNFRSF8 (1.4)	IKZF3 (1.4)	MAP3K14 (1.3)	ORMDL3 (1.3)	ENSG00000251405 (1.3)	IL13 (1.2)	IL33 (1.1)	PHOSPHO1 (1.0)	UBAC2 (1.0)	ENSG00000258442 (1.0)	CFL1 (1.0)	IL2 (0.9)	PMM1 (0.9)	COG6 (0.9)	IQCH (0.8)	ERBB3 (0.8)
ENSG00000206293	ENSG00000206293 PPI subnetwork	2.11e-4	<0.01	32	TRUE	FALSE	CD247 (9.2)	ITK (9.0)	CTSW (7.1)	PTPRC (4.5)	GATA3 (4.0)	ABI3 (3.7)	GPR18 (3.5)	FMNL1 (3.5)	IL21R (3.2)	IL21 (3.0)	RUNX3 (2.7)	CYFIP2 (2.6)	TNFRSF8 (2.6)	IKZF3 (2.6)	GSDMB (2.5)	IKZF4 (2.4)	ENSG00000237943 (2.2)	GNA15 (2.1)	ADAM19 (2.1)	NDFIP1 (2.0)	ENSG00000232170 (2.0)	RORA (1.9)	IL13 (1.8)	MAP3K14 (1.7)	BACH2 (1.7)	IL2 (1.6)	IL4R (1.5)	ABCB5 (1.5)	ORMDL3 (1.4)	TLR1 (1.3)	PPPDE2 (1.3)	ENSG00000258442 (1.3)	RAD51B (1.1)	ENSG00000251405 (1.1)	SHARPIN (1.0)	S100A11 (1.0)	TNFAIP8 (1.0)	ERBB3 (1.0)	NSMCE1 (0.9)	IQCH (0.9)	KRT24 (0.8)	IL18R1 (0.8)	TLR10 (0.8)
ENSG00000206229	ENSG00000206229 PPI subnetwork	2.11e-4	<0.01	32	FALSE	FALSE	CD247 (9.2)	ITK (9.0)	CTSW (7.1)	PTPRC (4.5)	GATA3 (4.0)	ABI3 (3.7)	GPR18 (3.5)	FMNL1 (3.5)	IL21R (3.2)	IL21 (3.0)	RUNX3 (2.7)	CYFIP2 (2.6)	TNFRSF8 (2.6)	IKZF3 (2.6)	GSDMB (2.5)	IKZF4 (2.4)	ENSG00000237943 (2.2)	GNA15 (2.1)	ADAM19 (2.1)	NDFIP1 (2.0)	ENSG00000232170 (2.0)	RORA (1.9)	IL13 (1.8)	MAP3K14 (1.7)	BACH2 (1.7)	IL2 (1.6)	IL4R (1.5)	ABCB5 (1.5)	ORMDL3 (1.4)	TLR1 (1.3)	PPPDE2 (1.3)	ENSG00000258442 (1.3)	RAD51B (1.1)	ENSG00000251405 (1.1)	SHARPIN (1.0)	S100A11 (1.0)	TNFAIP8 (1.0)	ERBB3 (1.0)	NSMCE1 (0.9)	IQCH (0.9)	KRT24 (0.8)	IL18R1 (0.8)	TLR10 (0.8)
ENSG00000204257	HLA-DMA PPI subnetwork	2.11e-4	<0.01	32	FALSE	FALSE	CD247 (9.2)	ITK (9.0)	CTSW (7.1)	PTPRC (4.5)	GATA3 (4.0)	ABI3 (3.7)	GPR18 (3.5)	FMNL1 (3.5)	IL21R (3.2)	IL21 (3.0)	RUNX3 (2.7)	CYFIP2 (2.6)	TNFRSF8 (2.6)	IKZF3 (2.6)	GSDMB (2.5)	IKZF4 (2.4)	ENSG00000237943 (2.2)	GNA15 (2.1)	ADAM19 (2.1)	NDFIP1 (2.0)	ENSG00000232170 (2.0)	RORA (1.9)	IL13 (1.8)	MAP3K14 (1.7)	BACH2 (1.7)	IL2 (1.6)	IL4R (1.5)	ABCB5 (1.5)	ORMDL3 (1.4)	TLR1 (1.3)	PPPDE2 (1.3)	ENSG00000258442 (1.3)	RAD51B (1.1)	ENSG00000251405 (1.1)	SHARPIN (1.0)	S100A11 (1.0)	TNFAIP8 (1.0)	ERBB3 (1.0)	NSMCE1 (0.9)	IQCH (0.9)	KRT24 (0.8)	IL18R1 (0.8)	TLR10 (0.8)
ENSG00000168399	ENSG00000168399 PPI subnetwork	2.51e-4	<0.01	32	FALSE	FALSE	CD247 (9.9)	ITK (9.9)	CTSW (7.5)	GATA3 (4.5)	GPR18 (3.8)	PTPRC (3.7)	IL21 (3.2)	FMNL1 (3.0)	ABI3 (2.9)	ENSG00000237943 (2.8)	IL21R (2.8)	TNFRSF8 (2.6)	IKZF3 (2.6)	CYFIP2 (2.6)	RUNX3 (2.5)	NDFIP1 (2.3)	ENSG00000258442 (2.3)	IKZF4 (2.2)	IL2 (2.1)	GSDMB (2.1)	IL13 (2.1)	RORA (2.0)	S100A11 (2.0)	ADAM19 (1.9)	GNA15 (1.8)	BACH2 (1.6)	ENSG00000232170 (1.6)	IL4R (1.5)	TSLP (1.5)	ABCB5 (1.3)	ORMDL3 (1.0)	IQCH (1.0)	TNFAIP8 (1.0)	MAP3K14 (1.0)	ENSG00000251405 (1.0)	IL33 (1.0)	IL18R1 (1.0)	PLXNC1 (0.9)	PPPDE2 (0.9)	ENSG00000253519 (0.8)	TAC3 (0.8)	ENSG00000223442 (0.8)	TLR10 (0.8)
ENSG00000204273	ENSG00000204273 PPI subnetwork	2.51e-4	<0.01	32	FALSE	FALSE	CD247 (9.9)	ITK (9.9)	CTSW (7.5)	GATA3 (4.5)	GPR18 (3.8)	PTPRC (3.7)	IL21 (3.2)	FMNL1 (3.0)	ABI3 (2.9)	ENSG00000237943 (2.8)	IL21R (2.8)	TNFRSF8 (2.6)	IKZF3 (2.6)	CYFIP2 (2.6)	RUNX3 (2.5)	NDFIP1 (2.3)	ENSG00000258442 (2.3)	IKZF4 (2.2)	IL2 (2.1)	GSDMB (2.1)	IL13 (2.1)	RORA (2.0)	S100A11 (2.0)	ADAM19 (1.9)	GNA15 (1.8)	BACH2 (1.6)	ENSG00000232170 (1.6)	IL4R (1.5)	TSLP (1.5)	ABCB5 (1.3)	ORMDL3 (1.0)	IQCH (1.0)	TNFAIP8 (1.0)	MAP3K14 (1.0)	ENSG00000251405 (1.0)	IL33 (1.0)	IL18R1 (1.0)	PLXNC1 (0.9)	PPPDE2 (0.9)	ENSG00000253519 (0.8)	TAC3 (0.8)	ENSG00000223442 (0.8)	TLR10 (0.8)
ENSG00000179344	HLA-DQB1 PPI subnetwork	5.56e-4	<0.01	32	FALSE	FALSE	CD247 (9.6)	ITK (9.5)	CTSW (6.4)	PTPRC (4.4)	GATA3 (4.2)	GPR18 (3.5)	ABI3 (3.4)	S100A11 (3.0)	IL21 (2.8)	FMNL1 (2.7)	BACH2 (2.5)	RUNX3 (2.5)	ENSG00000237943 (2.2)	RORA (2.2)	IL21R (2.1)	IKZF4 (2.1)	IKZF3 (2.1)	CYFIP2 (2.1)	NDFIP1 (2.0)	ADAM19 (1.9)	ENSG00000258442 (1.7)	IL18RAP (1.7)	GSDMB (1.7)	IL2 (1.7)	TNFRSF8 (1.6)	MAP3K14 (1.6)	TNFAIP8 (1.5)	GNA15 (1.4)	ENSG00000253519 (1.3)	IL4R (1.3)	TLR1 (1.2)	IL13 (1.1)	TLR10 (1.1)	ERBB3 (1.1)	IL33 (1.1)	ENSG00000232170 (1.0)	ORMDL3 (0.9)	TAC3 (0.9)	PPPDE2 (0.9)	ENSG00000255135 (0.9)	TMEM232 (0.8)	PLXNC1 (0.8)	DDX6 (0.8)
ENSG00000196735	HLA-DQA1 PPI subnetwork	6.67e-4	<0.01	32	FALSE	FALSE	CD247 (9.2)	ITK (9.1)	CTSW (6.7)	PTPRC (4.4)	GATA3 (4.1)	ABI3 (3.7)	S100A11 (3.1)	FMNL1 (3.1)	GPR18 (3.0)	RUNX3 (2.9)	IL21 (2.4)	BACH2 (2.3)	NDFIP1 (2.3)	IL21R (2.2)	CYFIP2 (2.2)	GSDMB (2.1)	IKZF4 (2.1)	RORA (2.0)	IKZF3 (2.0)	ADAM19 (1.9)	MAP3K14 (1.8)	ENSG00000237943 (1.7)	GNA15 (1.6)	ENSG00000258442 (1.5)	TNFRSF8 (1.4)	IL4R (1.4)	ENSG00000232170 (1.4)	IL13 (1.3)	IL18RAP (1.3)	TNFAIP8 (1.2)	IL2 (1.1)	ENSG00000253519 (1.1)	ERBB3 (1.0)	TLR1 (1.0)	PPPDE2 (1.0)	ENSG00000255135 (0.9)	ORMDL3 (0.9)	RAD51B (0.9)	TMEM232 (0.8)	IL33 (0.8)	TLR10 (0.8)	UBAC2 (0.8)	KIAA1109 (0.7)
GO:0002683	negative regulation of immune system process	1.25e-7	<0.01	33	FALSE	TRUE	TNFSF4 (3.6)	ENSG00000251405 (3.3)	IL18R1 (3.1)	ADAM19 (3.0)	IKZF4 (2.7)	IL18RAP (2.7)	IL21 (2.6)	C5orf56 (2.5)	FAM105A (2.4)	TSLP (2.4)	GPR183 (2.2)	CTSW (2.2)	RUNX1 (2.2)	IL21R (2.1)	ENSG00000228739 (2.1)	ABI3 (2.1)	IKZF3 (2.0)	FAM105B (1.9)	RORA (1.9)	RUNX3 (1.8)	GNA15 (1.8)	PLXNC1 (1.8)	ENSG00000248791 (1.8)	PTPRC (1.7)	FNDC9 (1.6)	IL2 (1.6)	MAP3K14 (1.6)	TCHH (1.6)	IL13 (1.5)	ITK (1.5)	IL1RL1 (1.5)	BACH2 (1.5)	ENSG00000223442 (1.5)	CRNN (1.5)	KRT24 (1.5)	CD247 (1.3)	CYFIP2 (1.3)	WDR69 (1.3)	GPR18 (1.2)	FLG2 (1.2)	NAB2 (1.2)	FLG (1.2)	TLR1 (1.2)
GO:0050868	negative regulation of T cell activation	2.39e-7	<0.01	33	FALSE	FALSE	ADAM19 (3.3)	IL21 (3.0)	ENSG00000232170 (3.0)	IKZF4 (2.8)	IKZF3 (2.7)	IL2 (2.7)	TNFSF4 (2.6)	IL18R1 (2.5)	IL21R (2.4)	ENSG00000248791 (2.0)	ABI3 (2.0)	ENSG00000228739 (2.0)	IL13 (1.9)	GRB7 (1.9)	IL18RAP (1.8)	ENSG00000251405 (1.8)	C5orf56 (1.8)	TSLP (1.7)	FAM105A (1.7)	GNA15 (1.7)	TBL1XR1 (1.6)	WDR69 (1.6)	ENSG00000223442 (1.6)	GSDMB (1.5)	FAM105B (1.5)	MAP3K14 (1.5)	RUNX3 (1.5)	GPR183 (1.5)	JAZF1 (1.4)	TMEM232 (1.4)	NIPAL4 (1.4)	CTSW (1.4)	C17orf46 (1.4)	NAB2 (1.3)	BACH2 (1.3)	RUNX1 (1.1)	NDFIP1 (1.1)	MUC5AC (1.1)	LPP (1.1)	FNDC9 (1.1)	ENSG00000237975 (1.1)	UBAC2-AS1 (1.1)	ITK (1.1)
GO:0051250	negative regulation of lymphocyte activation	4.59e-7	<0.01	33	FALSE	FALSE	TNFSF4 (3.8)	IL21 (3.3)	ADAM19 (3.2)	IL18R1 (3.1)	IKZF4 (3.1)	IL18RAP (2.7)	IKZF3 (2.7)	FAM105A (2.6)	IL21R (2.5)	GPR183 (2.5)	ENSG00000228739 (2.4)	RUNX3 (2.3)	IL2 (2.2)	ABI3 (2.2)	LINC00299 (2.2)	IL13 (2.1)	ENSG00000248791 (2.1)	GNA15 (2.0)	RORA (1.9)	CTSW (1.8)	TSLP (1.8)	FNDC9 (1.7)	PLXNC1 (1.7)	GRB7 (1.7)	TMEM232 (1.7)	ENSG00000223442 (1.6)	C17orf46 (1.6)	FAM105B (1.6)	BACH2 (1.5)	MAP3K14 (1.4)	ITK (1.4)	PTPRC (1.4)	NAB2 (1.3)	ENSG00000232170 (1.3)	ENSG00000251405 (1.3)	TGFBR1 (1.3)	TLR10 (1.2)	NDFIP1 (1.2)	TLR1 (1.2)	MUC5AC (1.2)	TBL1XR1 (1.2)	LRRC33 (1.2)	ENSG00000237975 (1.2)
GO:0002695	negative regulation of leukocyte activation	5.89e-6	<0.01	33	TRUE	FALSE	TNFSF4 (3.5)	IL21 (3.2)	ADAM19 (3.1)	IL18R1 (3.1)	IKZF4 (3.0)	FAM105A (3.0)	IL18RAP (2.7)	ABI3 (2.6)	IKZF3 (2.6)	ENSG00000223442 (2.2)	GPR183 (2.2)	IL21R (2.2)	FNDC9 (2.1)	ENSG00000228739 (2.1)	GNA15 (2.0)	ENSG00000251405 (2.0)	CTSW (2.0)	TSLP (2.0)	IL13 (1.9)	IL2 (1.9)	PLXNC1 (1.9)	RUNX3 (1.9)	C17orf46 (1.8)	RORA (1.8)	TLR10 (1.7)	ENSG00000248791 (1.6)	TLR6 (1.5)	FAM105B (1.4)	TLR1 (1.4)	CYFIP2 (1.4)	PTPRC (1.4)	MAP3K14 (1.4)	TBL1XR1 (1.3)	TMEM232 (1.3)	ITK (1.2)	BACH2 (1.2)	TGFBR1 (1.2)	IL1RL1 (1.2)	LINC00299 (1.2)	CCDC134 (1.2)	PMM1 (1.2)	GRB7 (1.2)	LRRC33 (1.2)
GO:0050866	negative regulation of cell activation	2.74e-5	<0.01	33	FALSE	FALSE	TNFSF4 (3.3)	ADAM19 (3.1)	FAM105A (3.1)	IL21 (3.1)	IL18R1 (2.8)	IKZF4 (2.8)	IKZF3 (2.6)	ABI3 (2.6)	IL18RAP (2.4)	IL21R (2.3)	GPR183 (2.2)	C17orf46 (2.2)	PLXNC1 (2.2)	TSLP (2.1)	FNDC9 (2.1)	GNA15 (2.1)	ENSG00000228739 (2.0)	RUNX3 (2.0)	ENSG00000251405 (1.9)	IL2 (1.9)	ENSG00000223442 (1.8)	IL13 (1.8)	RORA (1.8)	CTSW (1.7)	TLR10 (1.6)	BACH2 (1.6)	TGFBR1 (1.5)	FAM105B (1.5)	ENSG00000248791 (1.4)	TLR1 (1.4)	PTPRC (1.3)	PMM1 (1.3)	TCHH (1.3)	CYFIP2 (1.2)	ITK (1.2)	IL1RL1 (1.2)	MAP3K14 (1.2)	LRRC33 (1.2)	LINC00299 (1.2)	GRB7 (1.1)	WDR69 (1.1)	TMEM232 (1.1)	MUC5AC (1.1)
MP:0002459	abnormal B cell physiology	1.3e-7	<0.01	34	FALSE	TRUE	GPR18 (8.2)	TLR10 (6.7)	BACH2 (6.0)	IKZF3 (5.8)	PTPRC (5.0)	IL21R (5.0)	GPR183 (5.0)	CYFIP2 (4.0)	ABI3 (3.8)	CD247 (3.7)	TLR1 (3.7)	ITK (3.2)	RUNX3 (3.2)	TLR6 (3.0)	IL2 (2.8)	IL18R1 (2.7)	MAP3K14 (2.6)	TNFSF4 (2.6)	FMNL1 (2.5)	IL18RAP (2.4)	LRRC33 (2.4)	IKZF4 (2.4)	CTSW (2.4)	TNFAIP8 (2.3)	PLXNC1 (2.3)	ADAM19 (2.1)	FAM105B (1.9)	GNA15 (1.8)	GPR182 (1.7)	TBL1XR1 (1.7)	IL4R (1.7)	KRT24 (1.6)	IL21 (1.6)	ENSG00000258442 (1.5)	C5orf56 (1.4)	RERE (1.4)	PTPRK (1.4)	ENSG00000179428 (1.4)	UBAC2 (1.3)	ENSG00000253519 (1.2)	SHARPIN (1.2)	ZBTB10 (1.2)	ENSG00000237943 (1.1)
MP:0008211	decreased mature B cell number	1.51e-7	<0.01	34	FALSE	FALSE	TLR10 (5.5)	BACH2 (5.1)	GPR18 (5.0)	PTPRC (4.8)	IKZF3 (3.8)	CYFIP2 (3.5)	FMNL1 (3.5)	ABI3 (3.3)	IL21R (3.3)	TNFSF4 (2.7)	TNFAIP8 (2.6)	GPR183 (2.6)	CTSW (2.4)	MAP3K14 (2.4)	CD247 (2.4)	LRRC33 (2.4)	GNA15 (2.4)	STAT6 (2.3)	IL18RAP (2.3)	TLR1 (2.3)	IL18R1 (2.1)	MYO1A (2.1)	RERE (2.0)	C5orf56 (1.9)	SMARCE1 (1.8)	GPR182 (1.7)	ENSG00000258442 (1.6)	RUNX3 (1.6)	ITK (1.6)	TLR6 (1.5)	ZBTB10 (1.4)	TBL1XR1 (1.4)	GATA3 (1.4)	PLXNC1 (1.4)	IKZF4 (1.3)	IL2 (1.2)	TGFBR1 (1.2)	AAGAB (1.2)	KRT222 (1.1)	IL33 (1.1)	KIAA1109 (1.0)	SHARPIN (1.0)	IL6 (1.0)
MP:0008217	abnormal B cell activation	3.1e-7	<0.01	34	FALSE	FALSE	TLR10 (8.1)	GPR18 (6.2)	IL21R (5.9)	BACH2 (5.9)	IKZF3 (4.9)	GPR183 (4.5)	PTPRC (4.2)	CD247 (3.9)	CYFIP2 (3.8)	TNFSF4 (3.7)	RUNX3 (3.6)	ITK (3.5)	ABI3 (3.2)	TNFRSF8 (3.2)	PLXNC1 (3.0)	CTSW (2.9)	LRRC33 (2.9)	TLR1 (2.7)	FMNL1 (2.6)	GNA15 (2.4)	TLR6 (2.3)	MAP3K14 (2.3)	FAM105B (2.3)	TNFAIP8 (2.2)	IL18R1 (2.0)	IKZF4 (2.0)	RAD51B (2.0)	ENSG00000258442 (1.8)	IL18RAP (1.7)	CLEC16A (1.6)	ORMDL3 (1.6)	IL2 (1.4)	IL4R (1.4)	ADAM19 (1.3)	IL21 (1.3)	SHARPIN (1.3)	UBAC2 (1.2)	KRT222 (1.2)	SLC7A10 (1.2)	ENSG00000179428 (1.2)	ENSG00000237943 (1.1)	IL13 (1.1)	MEI1 (1.1)
MP:0001802	arrested B cell differentiation	3.73e-7	<0.01	34	FALSE	FALSE	TLR10 (6.2)	BACH2 (5.2)	CYFIP2 (4.1)	IKZF3 (3.9)	PTPRC (3.6)	GPR18 (3.5)	LRRC33 (3.2)	FMNL1 (3.1)	IL21R (2.8)	ENSG00000179428 (2.6)	RUNX1 (2.5)	RUNX3 (2.4)	STAT6 (2.4)	C5orf56 (2.4)	MAP3K14 (2.4)	TNFSF4 (2.3)	ABI3 (2.1)	CD247 (2.1)	GPR183 (2.1)	SMARCE1 (1.9)	PLXNC1 (1.8)	TBL1XR1 (1.8)	GNA15 (1.8)	CLEC16A (1.7)	RAD51B (1.7)	ENSG00000253519 (1.7)	RERE (1.6)	CTSW (1.6)	IL33 (1.5)	FAM105B (1.4)	TLR1 (1.4)	NHP2L1 (1.3)	ITK (1.3)	ENSG00000258442 (1.3)	TNFAIP8 (1.3)	ABCB5 (1.2)	PRKRIR (1.2)	IL18RAP (1.2)	PTPRK (1.2)	GATA3 (1.1)	ENSG00000232170 (1.1)	PPPDE2 (1.0)	GLB1 (1.0)
MP:0002401	abnormal lymphopoiesis	6.87e-7	<0.01	34	FALSE	FALSE	IKZF3 (4.1)	FMNL1 (4.1)	BACH2 (4.0)	RUNX1 (3.5)	LRRC33 (3.4)	CYFIP2 (3.3)	PTPRC (3.3)	CD247 (3.0)	TLR10 (2.8)	ITK (2.7)	CLEC16A (2.6)	TNFAIP8 (2.6)	GPR183 (2.6)	RUNX3 (2.5)	C5orf56 (2.4)	FAM105B (2.4)	ADAM19 (2.2)	MAP3K14 (2.0)	IL21 (1.9)	IL13 (1.8)	PLXNC1 (1.8)	MUS81 (1.7)	GNA15 (1.7)	ABI3 (1.7)	TNFSF4 (1.7)	IL2 (1.6)	GATA3 (1.5)	IL18RAP (1.4)	ENSG00000253519 (1.4)	IL1RL1 (1.3)	C11orf30 (1.3)	TNFRSF8 (1.3)	IL21R (1.3)	IL18R1 (1.3)	MEI1 (1.3)	S100A10 (1.3)	STAT6 (1.3)	ENSG00000237943 (1.3)	ABCB5 (1.2)	TMEM232 (1.2)	RORA (1.2)	TSLP (1.2)	ORMDL3 (1.2)
MP:0002144	abnormal B cell differentiation	1.67e-6	<0.01	34	FALSE	FALSE	TLR10 (6.4)	BACH2 (5.6)	IKZF3 (5.3)	PTPRC (4.8)	CYFIP2 (4.7)	GPR18 (4.3)	TNFAIP8 (3.4)	IL21R (3.3)	FMNL1 (3.1)	GNA15 (2.7)	RUNX1 (2.7)	LRRC33 (2.6)	GPR183 (2.5)	ABI3 (2.5)	RERE (2.4)	CD247 (2.2)	RUNX3 (2.1)	TNFSF4 (2.1)	C5orf56 (2.0)	STAT6 (1.9)	MAP3K14 (1.9)	KIAA1109 (1.8)	TLR1 (1.8)	CTSW (1.8)	ITK (1.8)	ZBTB10 (1.5)	CLEC16A (1.4)	SMARCE1 (1.4)	IL18RAP (1.4)	PLXNC1 (1.4)	TBL1XR1 (1.3)	ADAM19 (1.3)	RAD51B (1.2)	RORA (1.2)	IL18R1 (1.2)	TLR6 (1.2)	ENSG00000179428 (1.2)	PRKRIR (1.1)	KRT24 (1.1)	CFL1 (1.1)	SHARPIN (1.0)	ENSG00000251405 (1.0)	ORMDL3 (1.0)
MP:0005017	decreased B cell number	2.17e-6	<0.01	34	TRUE	FALSE	IKZF3 (5.5)	TLR10 (5.5)	BACH2 (5.3)	GPR18 (5.1)	PTPRC (4.9)	FMNL1 (4.6)	IL21R (4.4)	CYFIP2 (3.8)	ABI3 (3.7)	GPR183 (3.5)	MAP3K14 (3.4)	CD247 (3.3)	LRRC33 (3.0)	RUNX3 (3.0)	TNFAIP8 (3.0)	CTSW (2.9)	ITK (2.4)	ENSG00000258442 (2.3)	IL4R (2.2)	IL18RAP (2.2)	STAT6 (2.2)	GNA15 (2.1)	IL18R1 (2.0)	C5orf56 (1.9)	FAM105B (1.9)	ADAM19 (1.8)	TLR6 (1.8)	TLR1 (1.8)	CLEC16A (1.7)	RUNX1 (1.6)	IKZF4 (1.5)	TNFRSF8 (1.5)	TNFSF4 (1.5)	RERE (1.4)	PLXNC1 (1.4)	RORA (1.4)	RAD51B (1.3)	KIAA1109 (1.2)	TBL1XR1 (1.2)	IL2 (1.2)	GATA3 (1.2)	MYO1A (1.2)	GPR182 (1.2)
MP:0005093	decreased B cell proliferation	8.79e-6	<0.01	34	FALSE	FALSE	TLR10 (7.3)	IKZF3 (5.8)	GPR18 (5.2)	BACH2 (5.2)	IL21R (4.4)	PTPRC (4.3)	ABI3 (4.2)	TLR1 (3.9)	TLR6 (3.6)	CYFIP2 (3.2)	RERE (2.9)	FMNL1 (2.9)	GPR183 (2.9)	LRRC33 (2.8)	MAP3K14 (2.8)	STAT6 (2.7)	ZBTB10 (2.6)	RUNX3 (2.6)	IL4R (2.4)	TNFAIP8 (2.3)	TNFRSF8 (1.8)	RUNX1 (1.8)	GNA15 (1.6)	TNFSF4 (1.6)	CTSW (1.6)	RAD51B (1.5)	FAM105B (1.4)	PLXNC1 (1.4)	ZPBP2 (1.3)	CD247 (1.3)	KRT222 (1.3)	FIBP (1.2)	IL18R1 (1.2)	TOB2 (1.2)	MUS81 (1.1)	PRKRIR (1.1)	SMAD3 (1.1)	ITGB8 (1.0)	TSLP (1.0)	CLEC16A (0.9)	NAB2 (0.9)	IL2 (0.9)	IL6 (0.9)
MP:0008215	decreased immature B cell number	1.37e-5	<0.01	34	FALSE	FALSE	TLR10 (5.4)	C5orf56 (4.0)	CYFIP2 (3.9)	BACH2 (3.7)	GPR18 (3.5)	PTPRC (3.2)	TNFSF4 (3.2)	IKZF3 (3.0)	GPR183 (2.3)	IL21R (2.2)	MAP3K14 (2.2)	CD247 (2.2)	CTSW (2.1)	IKZF4 (2.1)	RERE (2.0)	TNFAIP8 (2.0)	MEI1 (1.9)	DDX6 (1.9)	PRKRIR (1.7)	ABI3 (1.7)	ENSG00000255135 (1.6)	TLR1 (1.6)	ITK (1.6)	ENSG00000223442 (1.4)	RUNX3 (1.3)	IL18RAP (1.3)	GNA15 (1.3)	ORMDL3 (1.3)	ENSG00000228739 (1.3)	SMARCE1 (1.3)	IL18R1 (1.3)	ENSG00000258442 (1.3)	LRRC33 (1.2)	PLXNC1 (1.2)	CCDC134 (1.1)	ENSG00000237943 (1.1)	GATA3 (1.0)	TLR6 (1.0)	ABCB5 (1.0)	RUNX1 (1.0)	ENSG00000237975 (1.0)	CRNN (0.9)	ENSG00000197308 (0.9)
MP:0002831	absent Peyer's patches	1.86e-5	<0.01	34	FALSE	FALSE	BACH2 (4.0)	GPR18 (3.7)	TLR10 (3.6)	RUNX3 (3.5)	MAP3K14 (3.5)	IL21R (3.3)	GPR183 (3.2)	IKZF3 (3.0)	ABI3 (3.0)	CD247 (3.0)	CYFIP2 (2.8)	CTSW (2.7)	FMNL1 (2.7)	ABCB5 (2.4)	PTPRC (2.3)	FAM105B (2.3)	STAT6 (2.2)	ZBTB10 (2.2)	TBL1XR1 (2.2)	ENSG00000228739 (2.1)	ITK (2.0)	ENSG00000258442 (1.8)	CCDC134 (1.8)	GPR182 (1.8)	IL4R (1.7)	PLXNC1 (1.6)	CLEC16A (1.6)	D2HGDH (1.5)	ITGB8 (1.4)	S100A10 (1.3)	IL21 (1.3)	IL6 (1.2)	PHOSPHO1 (1.2)	UBAC2 (1.2)	MYO1A (1.1)	LINC00299 (1.0)	IL33 (1.0)	CFL1 (0.9)	ENSG00000251405 (0.8)	ENSG00000255135 (0.8)	ALG2 (0.8)	PRKRIR (0.8)	SMARCE1 (0.8)
MP:0000221	decreased leukocyte cell number	2.29e-5	<0.01	34	FALSE	FALSE	IL6 (5.1)	MAP3K14 (3.0)	TNFAIP8 (3.0)	IL18R1 (3.0)	ADAM19 (2.7)	RORA (2.7)	IL18RAP (2.6)	PTPRC (2.5)	ENSG00000258442 (2.4)	ITGB8 (2.4)	FMNL1 (2.4)	IL1RL1 (2.4)	IL4R (2.2)	IL33 (2.1)	RUNX1 (2.1)	GNA15 (2.0)	MEI1 (1.9)	TSLP (1.9)	ENSG00000251405 (1.8)	GPR183 (1.8)	IKZF4 (1.7)	C5orf56 (1.7)	BACH2 (1.7)	ENSG00000232170 (1.6)	TGFBR1 (1.6)	RAD51B (1.6)	ENSG00000248791 (1.5)	LPP (1.5)	CCDC134 (1.5)	CYFIP2 (1.5)	ITK (1.5)	IL13 (1.5)	CD247 (1.5)	KRT222 (1.4)	SMAD3 (1.4)	IKZF3 (1.4)	RUNX3 (1.4)	PPPDE2 (1.3)	JMJD5 (1.3)	RDH16 (1.3)	KRT24 (1.2)	PHOSPHO1 (1.2)	ZC3H7B (1.2)
MP:0004978	decreased B-1 B cell number	2.64e-5	<0.01	34	FALSE	FALSE	GPR18 (5.2)	TLR10 (4.9)	BACH2 (4.4)	PTPRC (3.9)	CYFIP2 (3.7)	IKZF3 (3.7)	FMNL1 (3.0)	ABI3 (2.9)	LRRC33 (2.8)	IL21R (2.7)	TLR1 (2.3)	TNFAIP8 (2.3)	GNA15 (2.3)	RUNX3 (2.1)	CD247 (2.0)	IKZF4 (1.8)	ENSG00000258442 (1.8)	TNFRSF8 (1.5)	RUNX1 (1.5)	GPR183 (1.5)	ADAM19 (1.3)	STAT6 (1.3)	ITGB8 (1.2)	ITK (1.2)	KRT222 (1.2)	IL18RAP (1.2)	TGFBR1 (1.2)	C5orf56 (1.2)	TLR6 (1.2)	SLC7A10 (1.1)	SHARPIN (1.1)	CTSW (1.1)	LINC00299 (1.1)	ZBTB10 (1.0)	MAP3K14 (1.0)	RERE (1.0)	GPR182 (0.9)	IL33 (0.9)	PLXNC1 (0.9)	KIAA1109 (0.9)	ENSG00000179428 (0.9)	SMAD3 (0.9)	TMEM232 (0.9)
MP:0009339	decreased splenocyte number	3.27e-5	<0.01	34	FALSE	FALSE	ENSG00000237943 (3.5)	TNFSF4 (3.5)	PTPRC (2.9)	GPR183 (2.8)	LRRC33 (2.7)	GNA15 (2.6)	FNDC9 (2.6)	TLR10 (2.4)	GATA3 (2.4)	SLC7A10 (2.4)	TNFRSF8 (2.3)	TNFAIP8 (2.3)	RUNX1 (2.2)	IL21R (2.2)	RERE (2.2)	BACH2 (2.1)	C5orf56 (2.0)	IKZF3 (1.9)	ZNF652 (1.8)	TGFBR1 (1.8)	PRKRIR (1.8)	KIAA1109 (1.8)	TLR6 (1.7)	ENSG00000232170 (1.7)	ZPBP2 (1.6)	ZC3H7B (1.6)	KRT24 (1.5)	ITK (1.5)	GLB1 (1.4)	TOB2 (1.4)	IL1RL1 (1.3)	RORA (1.3)	SMARCE1 (1.3)	RUNX3 (1.3)	CD247 (1.3)	MAP3K14 (1.2)	IL4R (1.2)	TLR1 (1.2)	IL2 (1.2)	CYFIP2 (1.2)	CRNN (1.2)	ENSG00000251405 (1.2)	FMNL1 (1.2)
MP:0005016	decreased lymphocyte cell number	4.61e-5	<0.01	34	FALSE	FALSE	PTPRC (5.0)	TNFAIP8 (3.6)	GNA15 (3.5)	LRRC33 (3.5)	IL18RAP (3.0)	GPR183 (3.0)	BACH2 (2.9)	ABI3 (2.9)	IKZF3 (2.9)	MAP3K14 (2.6)	ITK (2.5)	GPR18 (2.4)	IKZF4 (2.4)	TLR10 (2.3)	IL18R1 (2.3)	CD247 (2.2)	ENSG00000237943 (2.2)	TNFSF4 (2.1)	CYFIP2 (2.1)	GSDMB (2.0)	TLR1 (2.0)	PRKRIR (1.9)	RORA (1.9)	IL4R (1.9)	C11orf30 (1.9)	RUNX3 (1.8)	C5orf56 (1.7)	IL6 (1.7)	FMNL1 (1.7)	MEI1 (1.5)	MYO1A (1.5)	GATA3 (1.5)	IL21R (1.5)	CFL1 (1.3)	CTSW (1.3)	ENSG00000253519 (1.2)	RUNX1 (1.1)	ENSG00000248791 (1.1)	ENSG00000251405 (1.1)	S100A10 (1.1)	KRT24 (1.1)	UBAC2 (1.0)	IL13 (1.0)
MP:0004939	abnormal B cell morphology	4.84e-5	<0.01	34	FALSE	FALSE	BACH2 (4.9)	CYFIP2 (4.3)	GPR183 (3.3)	ZBTB10 (2.9)	GPR18 (2.6)	TLR10 (2.6)	C5orf56 (2.5)	PTPRC (2.2)	IKZF4 (2.2)	TBL1XR1 (2.2)	ABI3 (2.1)	RAD51B (2.0)	IL21R (2.0)	TNFSF4 (2.0)	MAP3K14 (2.0)	CD247 (2.0)	TNFAIP8 (1.9)	CTSW (1.8)	IKZF3 (1.8)	NHP2L1 (1.8)	CLEC16A (1.7)	LRRC33 (1.7)	GNA15 (1.7)	FMNL1 (1.6)	PRKRIR (1.4)	TLR1 (1.4)	ADAM19 (1.4)	CFL1 (1.3)	ITK (1.3)	TLR6 (1.3)	ACO2 (1.2)	LPP (1.1)	CCDC134 (1.1)	GLB1 (1.1)	ENSG00000253519 (1.1)	ENSG00000237943 (1.1)	STAT6 (1.0)	FAM105B (1.0)	SMAD3 (0.9)	PHF5A (0.9)	DDX6 (0.9)	ORMDL3 (0.9)	IL33 (0.8)
MP:0008209	decreased pre-B cell number	5.28e-5	<0.01	34	FALSE	FALSE	TLR10 (4.7)	BACH2 (3.8)	C5orf56 (3.5)	IL21R (3.5)	PTPRC (3.3)	CYFIP2 (3.3)	RERE (2.8)	IKZF3 (2.7)	CLEC16A (2.5)	GPR18 (2.4)	RUNX3 (2.4)	LRRC33 (2.4)	GNA15 (2.3)	MAP3K14 (2.1)	ENSG00000258442 (2.0)	FMNL1 (2.0)	TNFAIP8 (1.9)	SMARCE1 (1.8)	ABI3 (1.7)	TNFSF4 (1.7)	MEI1 (1.7)	GPR183 (1.6)	DDX6 (1.5)	IKZF4 (1.5)	TLR6 (1.5)	RUNX1 (1.4)	KIAA1109 (1.4)	TNFRSF8 (1.3)	POLR3H (1.2)	TBL1XR1 (1.2)	IL33 (1.2)	ZBTB10 (1.2)	STAT6 (1.2)	CTSW (1.2)	GPR182 (1.2)	IL18RAP (1.1)	CD247 (1.1)	PRKRIR (1.0)	TLR1 (1.0)	WDR36 (1.0)	JMJD5 (0.9)	ADAM19 (0.9)	RAD51B (0.8)
MP:0002458	abnormal B cell number	5.61e-5	<0.01	34	FALSE	FALSE	TLR10 (4.9)	BACH2 (4.3)	CYFIP2 (4.1)	GPR18 (4.0)	PTPRC (3.8)	LRRC33 (3.3)	ITK (3.3)	FMNL1 (3.2)	IKZF3 (3.1)	CD247 (2.8)	TAC3 (2.3)	CTSW (2.0)	TNFAIP8 (2.0)	IL18RAP (2.0)	ABI3 (1.9)	IL21R (1.8)	IL21 (1.6)	RUNX3 (1.5)	GNA15 (1.5)	ORMDL3 (1.5)	C5orf56 (1.5)	TLR1 (1.5)	JAZF1 (1.4)	IL2 (1.4)	TNFRSF8 (1.4)	IL13 (1.4)	SLC7A10 (1.3)	ENSG00000258442 (1.3)	RAD51B (1.3)	ENSG00000232170 (1.3)	PLXNC1 (1.2)	GATA3 (1.1)	MUS81 (1.1)	IL18R1 (1.0)	IKZF4 (1.0)	MAP3K14 (1.0)	FAM105B (0.9)	IL4R (0.9)	ENSG00000237943 (0.9)	ENSG00000248791 (0.9)	RERE (0.8)	ENSG00000255135 (0.8)	PPPDE2 (0.8)
MP:0000694	spleen hypoplasia	6.03e-5	<0.01	34	FALSE	FALSE	GPR18 (5.0)	TLR10 (4.6)	BACH2 (4.4)	PTPRC (3.9)	IKZF3 (3.6)	CYFIP2 (3.5)	ITK (3.2)	ABI3 (3.1)	CTSW (3.1)	TNFSF4 (3.0)	CD247 (3.0)	IL18RAP (2.9)	GPR183 (2.9)	RUNX1 (2.8)	C5orf56 (2.7)	TNFAIP8 (2.7)	ENSG00000237943 (2.7)	MAP3K14 (2.5)	TLR1 (2.4)	LPP (2.3)	IL21R (2.3)	SMARCE1 (2.2)	PTPRK (2.0)	TLR6 (1.9)	IL18R1 (1.9)	RAD51B (1.9)	TBL1XR1 (1.9)	RERE (1.8)	RORA (1.8)	TGFBR1 (1.7)	ENSG00000251405 (1.7)	ZBTB10 (1.6)	RUNX3 (1.5)	FMNL1 (1.5)	IL1RL1 (1.4)	UBAC2-AS1 (1.4)	ZBTB39 (1.4)	GATA3 (1.4)	ADAM19 (1.3)	ENSG00000253519 (1.3)	NHP2L1 (1.3)	LRRC33 (1.3)	IL6 (1.2)
MP:0000716	abnormal immune system cell morphology	6.39e-5	<0.01	34	FALSE	FALSE	PTPRC (3.8)	FMNL1 (3.6)	BACH2 (3.2)	GNA15 (3.1)	LRRC33 (3.0)	ABI3 (3.0)	CTSW (3.0)	IL21R (2.7)	C5orf56 (2.6)	IKZF3 (2.6)	RORA (2.3)	CCDC85B (2.2)	IKZF4 (2.0)	TBL1XR1 (1.9)	MEI1 (1.9)	CYFIP2 (1.9)	NAB2 (1.8)	GSDMB (1.8)	TNFAIP8 (1.7)	STAT6 (1.7)	UBAC2 (1.7)	CD247 (1.6)	MAP3K14 (1.6)	TNFSF4 (1.5)	GPR183 (1.5)	TLR10 (1.5)	CFL1 (1.4)	UBAC2-AS1 (1.4)	ZNF652 (1.4)	IL4R (1.3)	GPR18 (1.3)	RUNX3 (1.3)	SHARPIN (1.3)	RAD51B (1.2)	MYO1A (1.2)	C11orf30 (1.2)	GLB1 (1.2)	RDH16 (1.2)	FAM105B (1.1)	GATA3 (1.1)	KRT222 (1.1)	IL18RAP (1.0)	ADAM19 (1.0)
MP:0008186	increased pro-B cell number	1.17e-4	<0.01	34	FALSE	FALSE	TLR10 (5.4)	BACH2 (5.1)	IKZF3 (4.8)	GPR18 (4.4)	CYFIP2 (4.1)	PTPRC (3.1)	STAT6 (2.9)	MYO1A (2.4)	CD247 (2.3)	TNFAIP8 (2.2)	IL21 (2.2)	C5orf56 (2.2)	GNA15 (2.1)	RAD51B (2.1)	CTSW (2.1)	GPR183 (2.0)	IL21R (2.0)	LRRC33 (1.9)	ITK (1.9)	AAGAB (1.8)	TLR1 (1.8)	RERE (1.8)	SLC7A10 (1.7)	ABI3 (1.6)	TNFSF4 (1.6)	IL18RAP (1.5)	GLB1 (1.5)	TLR6 (1.4)	ITGB8 (1.4)	ZBTB10 (1.3)	FMNL1 (1.3)	IL13 (1.2)	MUS81 (1.2)	CRNN (1.1)	MAP3K14 (1.0)	RUNX1 (1.0)	KIAA1109 (0.9)	ENSG00000258442 (0.9)	RUNX3 (0.9)	SMARCE1 (0.9)	IL6 (0.8)	ALG2 (0.8)	WDR36 (0.8)
MP:0006387	abnormal T cell number	1.28e-4	<0.01	34	FALSE	FALSE	STAT6 (3.3)	PTPRC (3.3)	ENSG00000197308 (3.0)	C5orf56 (2.7)	TLR6 (2.6)	MAP3K14 (2.6)	IL21R (2.3)	FMNL1 (2.3)	IKZF3 (2.2)	ZBTB10 (1.9)	IL4R (1.9)	COL16A1 (1.9)	LRRC33 (1.8)	GNA15 (1.8)	IQCH (1.8)	CYFIP2 (1.7)	TLR1 (1.7)	CTSW (1.7)	FNDC9 (1.7)	CD247 (1.6)	PLXNC1 (1.6)	RERE (1.5)	RUNX3 (1.5)	ABI3 (1.4)	AAGAB (1.4)	IL18R1 (1.4)	RUNX1 (1.4)	IL6 (1.4)	BACH2 (1.4)	ENSG00000253519 (1.3)	C11orf30 (1.3)	ENSG00000255135 (1.2)	CLEC16A (1.2)	GPR18 (1.2)	FAM105A (1.1)	BAI2 (1.1)	NAB2 (1.0)	TNFAIP8 (1.0)	SMAD3 (1.0)	TLR10 (0.9)	ENSG00000258442 (0.9)	FLG (0.9)	TBL1XR1 (0.9)
MP:0008168	decreased B-1a cell number	1.31e-4	<0.01	34	FALSE	FALSE	TLR10 (6.6)	PLXNC1 (4.2)	GPR18 (4.1)	CYFIP2 (3.8)	TLR6 (3.5)	IKZF3 (3.4)	PTPRC (3.2)	BACH2 (3.1)	TLR1 (3.0)	MYO1A (2.8)	ABI3 (2.5)	IL21R (2.4)	KIAA1109 (2.4)	ENSG00000232170 (2.2)	LRRC33 (2.1)	FMNL1 (2.0)	RERE (1.9)	ENSG00000179428 (1.9)	C5orf56 (1.8)	ENSG00000258442 (1.8)	MAP3K14 (1.7)	GPR183 (1.7)	ENSG00000237975 (1.6)	STAT6 (1.5)	TBL1XR1 (1.5)	GLB1 (1.4)	CRNN (1.4)	ZNF652 (1.3)	MUS81 (1.2)	TNFAIP8 (1.2)	KRT24 (1.1)	RAD51B (1.1)	ITK (1.0)	CD247 (1.0)	RUNX3 (1.0)	TNFRSF8 (0.9)	TGFBR1 (0.9)	SHARPIN (0.9)	GNA15 (0.9)	FADS1 (0.8)	KRT222 (0.8)	UBAC2 (0.8)	ITGB8 (0.7)
MP:0008182	decreased marginal zone B cell number	1.72e-4	<0.01	34	FALSE	FALSE	TLR10 (5.5)	IKZF3 (4.5)	BACH2 (4.2)	GPR18 (4.2)	TLR6 (3.8)	TLR1 (3.4)	ABI3 (3.3)	FMNL1 (3.3)	CYFIP2 (3.2)	PLXNC1 (3.2)	MAP3K14 (3.1)	RERE (3.1)	IL21R (3.1)	PTPRC (3.0)	IL18R1 (2.5)	STAT6 (2.4)	IL4R (2.3)	GPR183 (2.3)	MYO1A (2.0)	TNFAIP8 (1.8)	ZPBP2 (1.7)	ZBTB10 (1.7)	TNFSF4 (1.6)	RUNX3 (1.6)	LRRC33 (1.6)	ENSG00000197308 (1.5)	S100A10 (1.5)	IL6 (1.4)	ZNF652 (1.4)	MUS81 (1.3)	TGFBR1 (1.3)	CTSW (1.3)	IL18RAP (1.3)	FAM105B (1.2)	SMAD3 (1.2)	ENSG00000237975 (1.2)	RAD51B (1.1)	ADAM19 (1.1)	CLEC16A (1.1)	IL2 (1.1)	CD247 (1.0)	FNDC9 (1.0)	ZBTB39 (1.0)
KEGG_B_CELL_RECEPTOR_SIGNALING_PATHWAY	KEGG_B_CELL_RECEPTOR_SIGNALING_PATHWAY	2.24e-4	<0.01	34	FALSE	FALSE	TLR10 (6.7)	GPR18 (4.7)	PTPRC (4.5)	IKZF3 (4.3)	TLR1 (3.7)	TLR6 (3.4)	BACH2 (3.3)	ABI3 (3.2)	LRRC33 (3.1)	FAM105B (3.0)	IL21R (3.0)	GPR183 (2.9)	FMNL1 (2.8)	TNFAIP8 (2.7)	CYFIP2 (2.5)	SHARPIN (2.4)	RUNX3 (2.4)	TBL1XR1 (2.3)	PLXNC1 (2.1)	ZBTB10 (2.0)	IL4R (1.9)	RERE (1.6)	GNA15 (1.6)	RAD51B (1.6)	NAB2 (1.5)	MAP3K14 (1.5)	STAT6 (1.3)	SMAD3 (1.2)	ZC3H7B (1.2)	ZPBP2 (1.2)	KRT222 (1.1)	ZNF652 (1.1)	JAZF1 (1.1)	ENSG00000197308 (1.1)	FIBP (1.1)	PRKRIR (1.0)	CCDC85B (0.9)	ENSG00000253519 (0.9)	ENSG00000258442 (0.8)	TOB2 (0.8)	CTSW (0.8)	GPR182 (0.8)	TEF (0.8)
MP:0008174	decreased follicular B cell number	3.4e-4	<0.01	34	FALSE	FALSE	TLR10 (6.3)	GPR18 (5.8)	PTPRC (4.6)	IKZF3 (4.1)	GPR183 (3.8)	BACH2 (3.8)	TLR1 (3.6)	IL21R (3.3)	TLR6 (2.8)	ABI3 (2.8)	TNFAIP8 (2.6)	LRRC33 (2.6)	PLXNC1 (2.5)	MAP3K14 (2.4)	CTSW (2.4)	CYFIP2 (2.2)	IL18R1 (2.0)	ZBTB10 (2.0)	ZPBP2 (1.9)	TGFBR1 (1.7)	RUNX3 (1.6)	UBAC2 (1.6)	GNA15 (1.6)	FMNL1 (1.5)	IL4R (1.5)	ENSG00000258442 (1.5)	FAM105B (1.5)	KIAA1109 (1.4)	ENSG00000255135 (1.3)	TNFSF4 (1.1)	IL18RAP (1.1)	CD247 (1.0)	RAD51B (1.0)	STAT6 (1.0)	CLEC16A (1.0)	SMAD3 (0.9)	UBAC2-AS1 (0.8)	ZNF652 (0.8)	TBL1XR1 (0.8)	ITK (0.8)	SHARPIN (0.7)	TNFRSF8 (0.7)	C5orf56 (0.7)
MP:0008190	decreased transitional stage B cell number	4.8e-4	<0.01	34	FALSE	FALSE	TLR10 (5.6)	IKZF3 (4.7)	CYFIP2 (3.6)	PTPRC (3.5)	IL21R (3.5)	BACH2 (3.4)	LRRC33 (3.1)	GPR18 (2.8)	TLR1 (2.7)	MAP3K14 (2.6)	ABI3 (2.5)	GPR182 (2.2)	FMNL1 (2.0)	TLR6 (2.0)	ENSG00000258442 (1.9)	RORA (1.8)	ENSG00000197308 (1.7)	STAT6 (1.7)	TNFAIP8 (1.6)	IL33 (1.6)	CD247 (1.6)	TNFSF4 (1.5)	GNA15 (1.4)	PPPDE2 (1.3)	SMAD3 (1.3)	TGFBR1 (1.3)	CTSW (1.2)	IL18RAP (1.1)	ITGB8 (1.1)	CCDC134 (1.1)	RUNX1 (1.1)	GPR183 (1.1)	KIAA1109 (1.0)	RUNX3 (1.0)	C5orf56 (1.0)	MUS81 (1.0)	TNFRSF8 (1.0)	GATA3 (0.9)	FADS1 (0.9)	ENSG00000228739 (0.9)	D2HGDH (0.9)	NAB2 (0.9)	IL18R1 (0.9)
MP:0008479	decreased spleen white pulp amount	6.72e-4	<0.01	34	FALSE	FALSE	TNFSF4 (3.5)	FAM105B (2.7)	GPR182 (2.4)	NHP2L1 (2.4)	MAP3K14 (2.3)	STAT6 (2.3)	UBAC2 (2.2)	IKZF4 (2.1)	RUNX3 (2.1)	BACH2 (2.1)	PLXNC1 (2.0)	TNFAIP8 (2.0)	LPP (2.0)	LRRC33 (1.9)	IL18R1 (1.9)	IL21R (1.8)	IL4R (1.8)	PTPRC (1.7)	IL18RAP (1.7)	ABI3 (1.7)	CTSW (1.5)	MYO1A (1.5)	SMARCE1 (1.4)	SHARPIN (1.4)	C5orf56 (1.4)	GPR183 (1.4)	GPR18 (1.3)	TSLP (1.3)	TGFBR1 (1.3)	CCDC134 (1.3)	PRKRIR (1.3)	ZC3H7B (1.2)	POLR3H (1.1)	MEI1 (1.1)	ENSG00000253519 (1.1)	FADS1 (1.1)	ABCB5 (1.0)	GNA15 (1.0)	CCDC85B (0.9)	IL13 (0.9)	ZBTB10 (0.9)	S100A10 (0.8)	ENSG00000258442 (0.8)
MP:0003132	increased pre-B cell number	8.17e-4	<0.01	34	FALSE	FALSE	TLR10 (5.9)	GPR18 (4.9)	BACH2 (4.7)	IL21R (4.0)	GPR183 (3.6)	MYO1A (3.3)	IKZF3 (3.2)	TNFSF4 (2.9)	IL21 (2.8)	IL18RAP (2.8)	STAT6 (2.8)	TLR6 (2.7)	LRRC33 (2.7)	PTPRC (2.6)	TLR1 (2.6)	GNA15 (2.5)	CTSW (2.5)	TNFAIP8 (2.4)	IL13 (2.3)	ABI3 (2.2)	CYFIP2 (1.9)	SMAD3 (1.9)	MUS81 (1.8)	MAP3K14 (1.8)	IL18R1 (1.7)	PLXNC1 (1.5)	RAD51B (1.5)	GLB1 (1.5)	AAGAB (1.4)	RUNX3 (1.3)	ITK (1.3)	TEF (1.2)	CD247 (1.1)	NAB2 (1.1)	ZBTB10 (1.1)	IL4R (1.0)	CRNN (1.0)	FMNL1 (1.0)	ENSG00000237975 (1.0)	SHARPIN (1.0)	ENSG00000258442 (1.0)	ENSG00000232170 (0.9)	KRT222 (0.9)
GO:0032653	regulation of interleukin-10 production	1.32e-7	<0.01	35	TRUE	TRUE	ENSG00000237943 (4.1)	IL2 (3.8)	ENSG00000223442 (3.5)	ENSG00000251405 (3.3)	IKZF4 (3.1)	ITGB8 (2.9)	IL13 (2.8)	ADAM19 (2.6)	IL21 (2.6)	GPR183 (2.4)	LINC00299 (2.3)	ENSG00000237975 (2.2)	ENSG00000179240 (2.1)	TNFSF4 (2.1)	PLXNC1 (2.0)	IL21R (1.9)	GNA15 (1.9)	MEI1 (1.8)	TCHH (1.7)	MAP3K14 (1.7)	FAM105B (1.6)	NDFIP1 (1.5)	GPR18 (1.5)	NSMCE1 (1.5)	IL18R1 (1.5)	ENSG00000232170 (1.5)	FLG (1.5)	WDR69 (1.4)	RAD51B (1.4)	IKZF3 (1.4)	UBAC2-AS1 (1.4)	KRT222 (1.4)	PPPDE2 (1.3)	SEC61B (1.3)	BACH2 (1.3)	ENSG00000228739 (1.3)	C17orf46 (1.2)	TSLP (1.2)	GATA3 (1.2)	IL18RAP (1.2)	IL4R (1.2)	NIPAL4 (1.1)	CCDC134 (1.1)
GO:0032613	interleukin-10 production	1.69e-7	<0.01	35	FALSE	FALSE	ENSG00000237943 (3.8)	IL2 (3.7)	ENSG00000223442 (3.4)	IKZF4 (3.1)	ENSG00000251405 (3.0)	ITGB8 (2.7)	ADAM19 (2.7)	IL13 (2.6)	IL21 (2.5)	TNFSF4 (2.3)	LINC00299 (2.2)	GPR183 (2.2)	ENSG00000237975 (2.1)	GNA15 (2.0)	IL21R (2.0)	MEI1 (2.0)	PLXNC1 (2.0)	ENSG00000179240 (1.8)	FAM105B (1.6)	MAP3K14 (1.6)	ENSG00000232170 (1.5)	PPPDE2 (1.5)	KRT222 (1.5)	ENSG00000228739 (1.5)	GPR18 (1.5)	TCHH (1.4)	IL18R1 (1.4)	ZBTB10 (1.3)	UBAC2-AS1 (1.3)	FNDC9 (1.3)	FLG (1.3)	C17orf46 (1.3)	NSMCE1 (1.3)	WDR69 (1.3)	IL4R (1.3)	IKZF3 (1.3)	NDFIP1 (1.2)	BACH2 (1.2)	SEC61B (1.2)	NIPAL4 (1.2)	RAD51B (1.2)	TSLP (1.1)	IL18RAP (1.1)
GO:0032655	regulation of interleukin-12 production	2.89e-5	<0.01	35	FALSE	FALSE	GPR18 (3.0)	TLR1 (2.8)	ENSG00000223442 (2.8)	GPR183 (2.4)	FAM105B (2.4)	ITGB8 (2.3)	IL21R (2.2)	ENSG00000255135 (2.2)	ZBTB10 (2.2)	RUNX3 (2.2)	ENSG00000251405 (2.1)	UBAC2-AS1 (2.1)	MAP3K14 (2.0)	TNFSF4 (2.0)	ENSG00000248791 (2.0)	ENSG00000237943 (1.9)	C5orf56 (1.9)	ENSG00000179240 (1.9)	IL2 (1.9)	IL18R1 (1.8)	UBAC2 (1.8)	ADAM19 (1.6)	IL18RAP (1.6)	CTSW (1.5)	GNA15 (1.4)	IKZF4 (1.3)	KRT222 (1.3)	TCHH (1.2)	TSLP (1.2)	IKZF3 (1.2)	IL21 (1.2)	PRKRIR (1.2)	CCDC134 (1.2)	ITK (1.2)	TNFAIP8 (1.2)	ENSG00000228739 (1.2)	TMEM194A (1.1)	CD247 (1.1)	PLXNC1 (1.0)	CYFIP2 (1.0)	TLR6 (1.0)	ABI3 (1.0)	ENSG00000258442 (0.9)
GO:0032615	interleukin-12 production	5.02e-5	<0.01	35	FALSE	FALSE	TLR1 (2.9)	GPR18 (2.9)	ENSG00000223442 (2.7)	FAM105B (2.5)	ENSG00000255135 (2.5)	ZBTB10 (2.5)	IL21R (2.3)	GPR183 (2.3)	ENSG00000248791 (2.2)	RUNX3 (2.2)	ITGB8 (2.1)	TNFSF4 (2.1)	UBAC2-AS1 (2.1)	MAP3K14 (1.9)	ENSG00000251405 (1.9)	IL2 (1.9)	ENSG00000237943 (1.7)	IL18R1 (1.7)	ENSG00000179240 (1.7)	C5orf56 (1.6)	ADAM19 (1.6)	GNA15 (1.5)	CTSW (1.5)	IL18RAP (1.5)	KRT222 (1.4)	ENSG00000228739 (1.3)	UBAC2 (1.3)	IKZF4 (1.3)	TNFAIP8 (1.2)	TSLP (1.2)	IL21 (1.1)	IKZF3 (1.1)	TMEM194A (1.1)	TLR10 (1.1)	ITK (1.1)	TLR6 (1.1)	ABI3 (1.1)	CD247 (1.0)	CYFIP2 (1.0)	PLXNC1 (1.0)	TCHH (1.0)	PRKRIR (1.0)	CCDC134 (1.0)
GO:0032733	positive regulation of interleukin-10 production	1.51e-4	<0.01	35	FALSE	FALSE	ENSG00000237943 (4.3)	IL2 (3.9)	ENSG00000223442 (3.3)	IL13 (3.1)	TNFSF4 (2.8)	GPR183 (2.8)	ENSG00000251405 (2.6)	LINC00299 (2.4)	ENSG00000237975 (2.4)	NIPAL4 (2.4)	ITGB8 (2.1)	JAZF1 (2.0)	GNA15 (2.0)	FAM105B (1.9)	IL21 (1.9)	DEXI (1.9)	UBAC2-AS1 (1.8)	ADAM19 (1.8)	FLG (1.8)	RAD51B (1.8)	TCHH (1.7)	ENSG00000179240 (1.7)	GPR18 (1.5)	CRNN (1.5)	TSLP (1.5)	NDFIP1 (1.5)	IL18RAP (1.4)	UBAC2 (1.4)	ZBTB10 (1.4)	NSMCE1 (1.4)	WDR69 (1.4)	MEI1 (1.4)	IL18R1 (1.3)	TNFAIP8 (1.3)	PPPDE2 (1.2)	FLG2 (1.2)	ENSG00000253519 (1.1)	GATA3 (1.0)	SEC61B (1.0)	ADAD1 (1.0)	TMEM194A (0.9)	IL21R (0.9)	ITK (0.9)
GO:0043029	T cell homeostasis	1.4e-7	<0.01	36	FALSE	TRUE	IKZF4 (4.6)	TNFSF4 (2.7)	IL21 (2.7)	IKZF3 (2.6)	TNFAIP8 (2.6)	IL13 (2.5)	ENSG00000237943 (2.4)	IL21R (2.2)	STAT6 (2.1)	LRRC33 (2.1)	MAP3K14 (2.0)	IL18R1 (2.0)	TLR6 (1.9)	NDFIP1 (1.8)	ADAM19 (1.8)	IL2 (1.8)	PRKRIR (1.8)	TMEM232 (1.8)	ABI3 (1.7)	TNFRSF8 (1.6)	ORMDL3 (1.6)	PLXNC1 (1.5)	GATA3 (1.5)	FAM105B (1.5)	IL4R (1.5)	BACH2 (1.5)	RUNX3 (1.5)	KRT222 (1.4)	FNDC9 (1.4)	CYFIP2 (1.3)	FMNL1 (1.3)	D2HGDH (1.3)	NSMCE1 (1.3)	WDR69 (1.3)	PTPRC (1.3)	RUNX1 (1.2)	CLEC16A (1.2)	DEXI (1.2)	GPR183 (1.2)	AAGAB (1.1)	ERBB3 (1.1)	COG6 (1.1)	ZC3H7B (1.1)
GO:0002260	lymphocyte homeostasis	9.83e-7	<0.01	36	TRUE	FALSE	IKZF4 (3.5)	IKZF3 (3.2)	TNFAIP8 (2.9)	IL21R (2.9)	TBL1XR1 (2.5)	STAT6 (2.5)	PLXNC1 (2.4)	ABI3 (2.4)	TNFSF4 (2.4)	MAP3K14 (2.3)	LRRC33 (2.3)	TLR6 (2.2)	RUNX3 (2.2)	CCDC134 (2.1)	IL21 (2.0)	BACH2 (2.0)	D2HGDH (1.9)	ADAM19 (1.8)	KRT222 (1.8)	GPR183 (1.8)	GNA15 (1.8)	IL18R1 (1.7)	CYFIP2 (1.7)	FAM105B (1.6)	IL13 (1.6)	ENSG00000237943 (1.6)	ENSG00000223442 (1.5)	RUNX1 (1.5)	GSDMB (1.5)	PTPRC (1.5)	COG6 (1.4)	ABCB5 (1.4)	ORMDL3 (1.4)	TNFRSF8 (1.4)	IL4R (1.3)	GPR18 (1.3)	TMEM232 (1.2)	IL2 (1.2)	FMNL1 (1.2)	ENSG00000197308 (1.0)	TGFBR1 (1.0)	RAD51B (1.0)	FNDC9 (1.0)
GO:0001776	leukocyte homeostasis	2.2e-6	<0.01	36	FALSE	FALSE	IKZF4 (3.3)	IKZF3 (3.2)	TNFAIP8 (2.9)	IL21R (2.8)	ABI3 (2.6)	STAT6 (2.5)	TNFSF4 (2.4)	MAP3K14 (2.3)	TBL1XR1 (2.3)	PLXNC1 (2.2)	RUNX3 (2.2)	LRRC33 (2.2)	BACH2 (2.1)	TLR6 (2.1)	KRT222 (2.0)	D2HGDH (1.9)	IL21 (1.9)	CYFIP2 (1.9)	GNA15 (1.9)	GPR183 (1.8)	IL18R1 (1.7)	CCDC134 (1.7)	ADAM19 (1.7)	RUNX1 (1.6)	PTPRC (1.6)	IL13 (1.6)	ENSG00000223442 (1.5)	GSDMB (1.5)	IL4R (1.4)	COG6 (1.4)	FAM105B (1.4)	ABCB5 (1.4)	ENSG00000237943 (1.4)	GPR18 (1.3)	IL2 (1.2)	ORMDL3 (1.2)	FMNL1 (1.2)	CLEC16A (1.1)	TNFRSF8 (1.1)	TSLP (1.0)	PRKRIR (1.0)	FNDC9 (1.0)	ZPBP2 (0.9)
GO:0048872	homeostasis of number of cells	8.66e-5	<0.01	36	FALSE	FALSE	IKZF4 (2.6)	TBL1XR1 (2.5)	D2HGDH (2.2)	IL18RAP (2.1)	STAT6 (2.1)	RORA (2.1)	ENSG00000179428 (2.0)	TNFAIP8 (1.9)	ENSG00000253519 (1.9)	ORMDL3 (1.9)	IL18R1 (1.8)	ENSG00000237943 (1.8)	LRRC33 (1.7)	RUNX1 (1.7)	ENSG00000197308 (1.7)	GATA3 (1.6)	TNFSF4 (1.5)	ABI3 (1.5)	IL21 (1.5)	GNA15 (1.5)	PLXNC1 (1.4)	ENSG00000223442 (1.4)	GPR182 (1.4)	BACH2 (1.4)	IL1RL1 (1.3)	IKZF3 (1.3)	RUNX3 (1.3)	CTSW (1.3)	MAP3K14 (1.2)	IL13 (1.2)	ITGB8 (1.1)	ENSG00000258442 (1.1)	KRT223P (1.1)	PTPRC (1.1)	JAZF1 (1.0)	CYFIP2 (0.9)	TAC3 (0.9)	IL4R (0.9)	NDFIP1 (0.9)	S100A11 (0.9)	C17orf46 (0.8)	FMNL1 (0.8)	FNDC9 (0.8)
GO:0001782	B cell homeostasis	8.6e-4	<0.01	36	FALSE	FALSE	IKZF3 (2.8)	CCDC134 (2.3)	LRRC33 (2.1)	GSDMB (2.1)	ABCB5 (2.1)	GNA15 (2.0)	PLXNC1 (1.9)	RUNX3 (1.8)	ABI3 (1.8)	IL21R (1.7)	C5orf56 (1.7)	PHF5A (1.7)	IKZF4 (1.7)	TNFAIP8 (1.7)	TBL1XR1 (1.5)	GPR183 (1.4)	MAP3K14 (1.4)	ORMDL3 (1.4)	TLR10 (1.4)	MYO1A (1.3)	TNFSF4 (1.3)	TLR1 (1.3)	TLR6 (1.3)	CYFIP2 (1.3)	C17orf46 (1.2)	ENSG00000223442 (1.2)	SHARPIN (1.1)	IL18R1 (1.1)	KRT222 (1.1)	RUNX1 (1.1)	ENSG00000197308 (1.1)	BACH2 (1.1)	FAM105B (1.1)	TGFBR1 (1.0)	ENSG00000228739 (1.0)	STAT6 (0.9)	PTPRC (0.9)	RPTN (0.9)	ENSG00000251405 (0.8)	GPR18 (0.8)	ITGB8 (0.7)	COG6 (0.7)	SMARCE1 (0.7)
REACTOME_CYTOKINE_SIGNALING_IN_IMMUNE_SYSTEM	REACTOME_CYTOKINE_SIGNALING_IN_IMMUNE_SYSTEM	1.55e-7	<0.01	37	FALSE	TRUE	TLR1 (3.2)	C5orf56 (3.1)	PTPRC (3.0)	IL4R (3.0)	IL6 (2.6)	GPR183 (2.4)	MAP3K14 (2.3)	IL13 (2.3)	GPR18 (2.2)	ABI3 (2.2)	TNFAIP8 (2.2)	IL18R1 (2.1)	RUNX3 (2.0)	SMAD3 (1.9)	STAT6 (1.9)	IL18RAP (1.8)	TNFRSF8 (1.7)	ADAM19 (1.7)	GNA15 (1.7)	FAM105B (1.7)	IL21R (1.7)	IL21 (1.6)	UBAC2-AS1 (1.6)	LRRC33 (1.5)	BACH2 (1.5)	TNFSF4 (1.4)	TMEM194A (1.4)	IL2 (1.3)	TLR10 (1.3)	PLXNC1 (1.3)	FMNL1 (1.3)	IKZF4 (1.2)	IKZF3 (1.1)	ITK (1.1)	RERE (1.0)	CD247 (1.0)	ZBTB10 (0.9)	ITGB8 (0.9)	TBL1XR1 (0.9)	FNDC9 (0.9)	TLR6 (0.9)	ENSG00000245888 (0.8)	PRKRIR (0.8)
GO:0034097	response to cytokine stimulus	1.58e-7	<0.01	37	FALSE	FALSE	C5orf56 (4.6)	TNFRSF8 (2.5)	IL4R (2.4)	IKZF4 (2.4)	IL18R1 (2.2)	TLR1 (2.2)	IL33 (2.0)	IL1RL1 (2.0)	ENSG00000228739 (2.0)	GSDMB (1.9)	MAP3K14 (1.9)	TNFAIP8 (1.9)	ADAM19 (1.9)	STAT6 (1.9)	IL6 (1.8)	ORMDL3 (1.7)	IL18RAP (1.7)	GNA15 (1.7)	COL16A1 (1.6)	LINC00299 (1.5)	GPR183 (1.5)	RUNX3 (1.4)	ABI3 (1.4)	TSLP (1.4)	S100A11 (1.4)	MEI1 (1.4)	FAM105A (1.2)	IKZF3 (1.2)	PTPRC (1.2)	ENSG00000232170 (1.2)	S100A10 (1.1)	ENSG00000197308 (1.1)	IL13 (1.1)	LRRC33 (1.1)	SMAD3 (1.1)	FMNL1 (1.1)	ENSG00000234336 (1.1)	RORA (1.1)	GPR18 (1.0)	FIBP (1.0)	CTSW (0.9)	FNDC9 (0.9)	IL2 (0.9)
GO:0071345	cellular response to cytokine stimulus	2.06e-7	<0.01	37	TRUE	FALSE	C5orf56 (4.6)	IL4R (2.4)	IL18R1 (2.3)	IKZF4 (2.2)	TNFRSF8 (2.2)	RUNX3 (2.1)	MAP3K14 (2.0)	IL18RAP (2.0)	GSDMB (2.0)	TLR1 (1.9)	STAT6 (1.9)	GNA15 (1.8)	ENSG00000228739 (1.8)	TNFAIP8 (1.7)	IL33 (1.6)	ORMDL3 (1.6)	ABI3 (1.6)	LINC00299 (1.5)	GPR183 (1.5)	IL6 (1.5)	ADAM19 (1.5)	FIBP (1.4)	GPR18 (1.4)	ENSG00000179428 (1.3)	ENSG00000179240 (1.3)	ITGB8 (1.3)	RORA (1.2)	ENSG00000234336 (1.2)	TSLP (1.2)	FMNL1 (1.2)	IL1RL1 (1.1)	CCDC85B (1.1)	IKZF3 (1.1)	IL21R (1.1)	UBAC2-AS1 (1.1)	TNFSF4 (1.1)	IL2 (1.1)	CTSW (1.1)	MEI1 (1.0)	IL13 (1.0)	COL16A1 (1.0)	SMAD3 (1.0)	PTPRC (1.0)
GO:0019221	cytokine-mediated signaling pathway	5.18e-7	<0.01	37	FALSE	FALSE	C5orf56 (4.4)	IL18R1 (2.5)	IL4R (2.3)	TNFRSF8 (2.2)	STAT6 (2.1)	IKZF4 (2.1)	MAP3K14 (2.1)	RUNX3 (2.0)	IL18RAP (1.9)	ORMDL3 (1.8)	ENSG00000228739 (1.8)	TNFAIP8 (1.7)	FIBP (1.7)	GNA15 (1.7)	ENSG00000179428 (1.7)	GSDMB (1.7)	IL33 (1.6)	TLR1 (1.6)	GPR183 (1.6)	CCDC85B (1.6)	ENSG00000234336 (1.5)	ABI3 (1.5)	IL6 (1.4)	ADAM19 (1.4)	UBAC2-AS1 (1.3)	IL1RL1 (1.3)	LINC00299 (1.2)	FNDC9 (1.2)	ENSG00000179240 (1.2)	COL16A1 (1.2)	FAM105B (1.2)	GPR18 (1.1)	TSLP (1.1)	FMNL1 (1.1)	IL21R (1.1)	CTSW (1.1)	PLXNC1 (1.1)	RORA (1.0)	IKZF3 (1.0)	TNFSF4 (0.9)	IL13 (0.9)	ENSG00000245888 (0.9)	ENSG00000232170 (0.9)
ENSG00000092098	RNF31 PPI subnetwork	1.53e-6	<0.01	37	FALSE	FALSE	IL21R (4.4)	STAT6 (3.7)	IL2 (3.3)	IL4R (3.1)	ENSG00000237943 (3.1)	TNFSF4 (2.9)	MAP3K14 (2.8)	IL18R1 (2.6)	RUNX1 (2.6)	IKZF4 (2.6)	PLXNC1 (2.5)	TNFAIP8 (2.5)	ITK (2.3)	RUNX3 (2.1)	GSDMB (2.1)	CD247 (2.0)	ORMDL3 (2.0)	FAM105B (2.0)	C5orf56 (1.9)	NAB2 (1.8)	SUOX (1.7)	TMEM194A (1.7)	FNDC9 (1.7)	DEXI (1.5)	ENSG00000179428 (1.5)	IL1RL1 (1.5)	ENSG00000237975 (1.5)	TAC3 (1.5)	TNFRSF8 (1.4)	ZC3H7B (1.4)	IL13 (1.4)	COL16A1 (1.3)	RORA (1.3)	IL18RAP (1.3)	ENSG00000197308 (1.3)	SHARPIN (1.2)	CTSW (1.2)	ZPBP2 (1.2)	GATA3 (1.2)	FMNL1 (1.2)	TCHH (1.2)	CLEC16A (1.1)	C17orf46 (1.1)
MP:0002418	increased susceptibility to viral infection	7.59e-6	<0.01	37	FALSE	FALSE	CTSW (4.3)	IL18RAP (4.0)	IL18R1 (3.8)	CD247 (3.6)	IKZF3 (3.5)	GPR18 (3.5)	TLR1 (3.2)	PTPRC (3.0)	IL21R (2.7)	C5orf56 (2.6)	ABI3 (2.5)	ITK (2.5)	IL21 (2.4)	PLXNC1 (2.4)	MAP3K14 (2.3)	TNFAIP8 (2.2)	TLR6 (2.2)	RUNX3 (2.1)	STAT6 (1.9)	LRRC33 (1.8)	GPR183 (1.8)	FAM105A (1.8)	ENSG00000237975 (1.7)	TNFSF4 (1.6)	TLR10 (1.6)	IL4R (1.5)	GNA15 (1.5)	TSLP (1.5)	IL2 (1.4)	ENSG00000251405 (1.3)	FMNL1 (1.2)	ENSG00000234336 (1.2)	SMAD3 (1.1)	ZC3H7B (1.1)	TNFRSF8 (1.1)	ENSG00000258442 (1.1)	TMEM194A (1.1)	ZNF652 (1.0)	BACH2 (1.0)	FAM105B (0.9)	ADAM19 (0.9)	FLG2 (0.9)	IL13 (0.9)
GO:0045087	innate immune response	1.08e-4	<0.01	37	FALSE	FALSE	C5orf56 (3.8)	TLR1 (3.0)	ENSG00000234336 (2.3)	ABI3 (2.2)	FAM105A (2.2)	IL18RAP (2.1)	STAT6 (2.1)	TLR6 (2.0)	PLXNC1 (2.0)	IL18R1 (2.0)	IKZF3 (1.7)	IL4R (1.6)	LRRC33 (1.5)	ENSG00000179240 (1.5)	PTPRC (1.5)	RDH16 (1.5)	GNA15 (1.4)	GPR183 (1.3)	ENSG00000245888 (1.3)	PPPDE2 (1.3)	JMJD5 (1.2)	MAP3K14 (1.2)	MEI1 (1.2)	GSDMB (1.2)	CTSW (1.2)	TNFRSF8 (1.1)	GPR18 (1.1)	ORMDL3 (1.1)	TLR10 (1.1)	TNFAIP8 (1.1)	ENSG00000248791 (1.1)	ENSG00000258442 (1.1)	S100A11 (1.0)	ENSG00000251405 (1.0)	RAD51B (1.0)	S100A10 (1.0)	FMNL1 (0.9)	RUNX3 (0.9)	FAM105B (0.8)	CCDC85B (0.8)	TSLP (0.7)	CLEC16A (0.7)	ZPBP2 (0.6)
REACTOME_INTERFERON_GAMMA_SIGNALING	REACTOME_INTERFERON_GAMMA_SIGNALING	1.9e-4	<0.01	37	FALSE	FALSE	C5orf56 (3.9)	IL21R (3.4)	MAP3K14 (3.4)	ABI3 (3.3)	TLR1 (3.3)	PTPRC (3.1)	IKZF3 (2.8)	IL4R (2.5)	GPR18 (2.4)	TNFAIP8 (2.4)	GPR183 (2.3)	GSDMB (2.3)	RUNX3 (2.2)	IKZF4 (1.7)	SMAD3 (1.7)	STAT6 (1.5)	FAM105B (1.5)	CTSW (1.4)	SUOX (1.4)	TNFSF4 (1.3)	ENSG00000228739 (1.3)	ADAM19 (1.3)	LRRC33 (1.3)	ORMDL3 (1.2)	MUC5AC (1.2)	IL18R1 (1.1)	IL2 (1.1)	UBAC2-AS1 (1.0)	PPPDE2 (1.0)	CD247 (1.0)	BACH2 (1.0)	GNA15 (1.0)	FAM105A (1.0)	CCDC85B (1.0)	ENSG00000232170 (1.0)	ENSG00000179240 (0.9)	RORA (0.8)	ENSG00000251405 (0.8)	S100A11 (0.8)	S100A10 (0.8)	TLR10 (0.8)	ENSG00000245888 (0.7)	IL13 (0.7)
GO:0009615	response to virus	3.98e-4	<0.01	37	FALSE	FALSE	C5orf56 (4.0)	IL18RAP (2.6)	PPPDE2 (2.0)	MYO1A (2.0)	UBAC2-AS1 (1.9)	RUNX3 (1.8)	PLXNC1 (1.7)	JAZF1 (1.7)	IL18R1 (1.6)	IKZF3 (1.6)	CTSW (1.6)	ENSG00000245888 (1.5)	ENSG00000179428 (1.4)	TLR1 (1.4)	GNA15 (1.4)	POLR3H (1.4)	TNFRSF8 (1.3)	SHARPIN (1.3)	ENSG00000234336 (1.3)	FAM105B (1.3)	KRT24 (1.3)	C17orf46 (1.2)	TSLP (1.2)	TNFSF4 (1.2)	FIBP (1.2)	LRRC33 (1.2)	STAT6 (1.1)	ENSG00000228739 (1.1)	ENSG00000179240 (1.1)	GPR183 (1.1)	ZPBP2 (1.1)	DDX6 (1.0)	TLR6 (1.0)	ENSG00000253519 (1.0)	MUC5AC (1.0)	CCDC134 (1.0)	ABI3 (1.0)	PA2G4 (0.9)	ENSG00000223442 (0.9)	FMNL1 (0.9)	ENSG00000237943 (0.9)	ENSG00000197308 (0.9)	ENSG00000251405 (0.9)
MP:0008750	abnormal interferon level	9.21e-4	<0.01	37	FALSE	FALSE	TLR1 (4.9)	GPR183 (4.1)	IL21 (3.2)	GNA15 (3.1)	IL18R1 (2.9)	GPR18 (2.5)	TNFRSF8 (2.4)	FAM105A (2.3)	IL21R (2.2)	IL13 (2.2)	LRRC33 (2.0)	TSLP (1.9)	FMNL1 (1.9)	ENSG00000251405 (1.9)	IL18RAP (1.9)	FAM114A1 (1.8)	ITGB8 (1.7)	ENSG00000245888 (1.6)	IL2 (1.6)	ADAM19 (1.6)	PTPRC (1.5)	ENSG00000232170 (1.5)	UBAC2 (1.5)	ITK (1.4)	CD247 (1.3)	TLR6 (1.3)	PLXNC1 (1.3)	TNFAIP8 (1.3)	FAM105B (1.3)	TLR10 (1.3)	MAP3K14 (1.2)	ENSG00000223442 (1.2)	C5orf56 (1.2)	CCDC134 (1.1)	IL1RL1 (1.1)	SMAD3 (1.1)	ZBTB10 (1.1)	RUNX3 (1.1)	IL4R (1.1)	UBAC2-AS1 (1.0)	ENSG00000253519 (1.0)	ENSG00000248791 (1.0)	ZC3H7B (1.0)
KEGG_ALLOGRAFT_REJECTION	KEGG_ALLOGRAFT_REJECTION	1.61e-7	<0.01	38	TRUE	TRUE	IL13 (7.1)	IL21 (5.3)	IL21R (4.7)	IL2 (4.7)	TNFSF4 (4.6)	GPR183 (4.4)	IKZF3 (4.4)	RUNX3 (4.2)	GPR18 (4.0)	CD247 (3.9)	MAP3K14 (3.5)	ITK (3.4)	TLR1 (3.3)	TNFRSF8 (3.3)	ADAM19 (3.2)	PTPRC (3.0)	CTSW (2.9)	ITGB8 (2.7)	IL18RAP (2.6)	IL18R1 (2.5)	C5orf56 (1.9)	RORA (1.8)	GATA3 (1.8)	IL4R (1.8)	GNA15 (1.7)	ENSG00000228739 (1.7)	FAM105B (1.7)	BACH2 (1.6)	ENSG00000237943 (1.5)	ORMDL3 (1.4)	ABI3 (1.4)	GSDMB (1.4)	CYFIP2 (1.4)	CCDC134 (1.3)	LINC00299 (1.2)	TNFAIP8 (1.2)	SEC61B (1.2)	UBAC2 (1.0)	FMNL1 (1.0)	NDFIP1 (0.9)	TMEM194A (0.9)	KRT222 (0.9)	D2HGDH (0.9)
KEGG_INTESTINAL_IMMUNE_NETWORK_FOR_IGA_PRODUCTION	KEGG_INTESTINAL_IMMUNE_NETWORK_FOR_IGA_PRODUCTION	2.82e-7	<0.01	38	FALSE	FALSE	IL13 (7.0)	GPR183 (6.5)	TNFRSF8 (4.5)	IL21 (4.4)	IL21R (4.4)	TLR1 (4.3)	IKZF3 (4.1)	RUNX3 (4.0)	TLR10 (3.2)	ADAM19 (3.1)	GPR18 (3.1)	MAP3K14 (3.0)	TNFSF4 (2.8)	PTPRC (2.8)	ITGB8 (2.7)	MYO1A (2.7)	ITK (2.5)	CD247 (2.5)	GNA15 (2.5)	IL4R (2.3)	ABI3 (2.2)	CCDC134 (2.0)	C5orf56 (2.0)	GATA3 (1.9)	ENSG00000228739 (1.8)	FMNL1 (1.8)	LRRC33 (1.7)	PLXNC1 (1.7)	IKZF4 (1.7)	IL2 (1.6)	IL18R1 (1.6)	TLR6 (1.6)	ENSG00000179428 (1.5)	SEC61B (1.4)	SMAD3 (1.4)	TNFAIP8 (1.3)	RORA (1.3)	GSDMB (1.3)	FAM105B (1.3)	D2HGDH (1.3)	RAD51B (1.2)	GLB1 (1.2)	BACH2 (1.1)
KEGG_ASTHMA	KEGG_ASTHMA	3.03e-7	<0.01	38	FALSE	FALSE	IL13 (9.6)	IL2 (5.6)	GPR183 (5.6)	IL21 (5.3)	TNFRSF8 (3.9)	TLR1 (3.7)	IL4R (3.2)	ADAM19 (3.1)	IL18R1 (3.1)	IL1RL1 (3.0)	GNA15 (2.9)	PTPRC (2.8)	IKZF4 (2.8)	FAM105A (2.5)	TNFSF4 (2.4)	MAP3K14 (2.4)	GPR18 (2.3)	ITGB8 (2.1)	IL6 (2.1)	BACH2 (2.0)	IL18RAP (2.0)	LRRC33 (2.0)	ABI3 (2.0)	IL21R (1.9)	ITK (1.9)	RUNX3 (1.8)	TSLP (1.7)	CD247 (1.5)	GATA3 (1.5)	ERBB3 (1.4)	ENSG00000228739 (1.4)	IKZF3 (1.4)	FMNL1 (1.3)	MYO1A (1.3)	CLEC16A (1.2)	TOB2 (1.2)	GLB1 (1.2)	ENSG00000253519 (1.2)	MUC5AC (1.2)	NSMCE1 (1.1)	ORMDL3 (1.1)	LINC00299 (1.1)	ENSG00000237943 (1.0)
KEGG_AUTOIMMUNE_THYROID_DISEASE	KEGG_AUTOIMMUNE_THYROID_DISEASE	4.47e-6	<0.01	38	FALSE	FALSE	IL13 (6.3)	IL21 (5.0)	IKZF3 (4.1)	GPR183 (4.0)	TNFRSF8 (3.7)	IL21R (3.7)	CD247 (3.6)	IL2 (3.5)	RUNX3 (3.4)	TNFSF4 (3.4)	ITK (3.3)	MAP3K14 (2.9)	TLR1 (2.8)	ADAM19 (2.7)	PTPRC (2.7)	IL18R1 (2.6)	C5orf56 (2.6)	IL18RAP (2.2)	GPR18 (2.2)	ENSG00000228739 (2.0)	IL4R (2.0)	ABI3 (1.9)	GATA3 (1.8)	MYO1A (1.8)	CTSW (1.5)	ORMDL3 (1.5)	ENSG00000237943 (1.5)	IQCH (1.4)	RORA (1.4)	NDFIP1 (1.4)	ITGB8 (1.3)	FAM105B (1.3)	TAC3 (1.2)	TMEM194A (1.1)	TOB2 (1.1)	GSDMB (1.0)	ENSG00000223442 (1.0)	ENSG00000234336 (1.0)	FMNL1 (1.0)	BACH2 (1.0)	CCDC134 (1.0)	GLB1 (1.0)	ENSG00000179428 (1.0)
KEGG_GRAFT_VERSUS_HOST_DISEASE	KEGG_GRAFT_VERSUS_HOST_DISEASE	7.68e-6	<0.01	38	FALSE	FALSE	CTSW (5.0)	IL21R (4.2)	IL18RAP (4.2)	IKZF3 (4.2)	CD247 (4.1)	GPR18 (4.1)	RUNX3 (3.8)	IL18R1 (3.5)	TNFSF4 (3.5)	GPR183 (3.5)	PTPRC (3.5)	TLR1 (3.4)	ITK (3.3)	IL13 (3.1)	IL21 (2.9)	RORA (2.8)	BACH2 (2.5)	IL2 (2.4)	MAP3K14 (2.3)	ABI3 (2.0)	TNFRSF8 (1.9)	ITGB8 (1.9)	IL4R (1.9)	FAM105B (1.8)	C5orf56 (1.7)	ADAM19 (1.7)	ENSG00000228739 (1.5)	CCDC134 (1.4)	ORMDL3 (1.3)	GSDMB (1.3)	IL6 (1.2)	ENSG00000237943 (1.2)	ENSG00000234336 (1.1)	CYFIP2 (1.1)	TNFAIP8 (1.0)	GATA3 (0.9)	UBAC2 (0.9)	NSMCE1 (0.9)	ABCB5 (0.9)	LINC00299 (0.9)	ENSG00000179428 (0.8)	JAZF1 (0.8)	FMNL1 (0.7)
MP:0001793	altered susceptibility to infection	1.12e-5	<0.01	38	FALSE	FALSE	IL13 (8.3)	IL2 (7.8)	IL21 (6.2)	TNFRSF8 (4.0)	IL18R1 (4.0)	GNA15 (3.7)	IL18RAP (3.6)	ITK (3.5)	CD247 (3.3)	IL4R (3.3)	TNFSF4 (3.2)	GPR18 (3.1)	NSMCE1 (3.0)	TLR6 (2.6)	GPR183 (2.6)	MAP3K14 (2.6)	ADAM19 (2.5)	RUNX3 (2.5)	TLR1 (2.2)	ENSG00000223442 (2.2)	CTSW (2.0)	C5orf56 (2.0)	ABI3 (2.0)	IL1RL1 (1.9)	MEI1 (1.8)	PTPRC (1.7)	FAM105B (1.7)	IKZF3 (1.6)	GATA3 (1.6)	BACH2 (1.6)	CYFIP2 (1.5)	FAM105A (1.4)	ERBB3 (1.4)	ENSG00000253519 (1.3)	IL21R (1.2)	PLXNC1 (1.2)	LINC00299 (1.2)	STAT6 (1.2)	FAM114A1 (1.2)	JAZF1 (1.1)	CLEC16A (1.1)	NDFIP1 (1.1)	TAC3 (1.0)
KEGG_TYPE_I_DIABETES_MELLITUS	KEGG_TYPE_I_DIABETES_MELLITUS	1.18e-5	<0.01	38	FALSE	FALSE	IL21R (4.4)	TNFSF4 (4.0)	GPR18 (3.9)	IKZF3 (3.6)	TLR1 (3.5)	IL13 (3.5)	CTSW (3.4)	GPR183 (3.3)	IL21 (3.2)	RUNX3 (3.2)	PTPRC (3.1)	CD247 (3.0)	IL2 (3.0)	IL18R1 (2.5)	ITGB8 (2.4)	ITK (2.4)	IL18RAP (2.3)	MAP3K14 (2.3)	RORA (2.2)	ADAM19 (2.1)	TNFRSF8 (1.8)	C5orf56 (1.7)	BACH2 (1.7)	CYFIP2 (1.6)	IL6 (1.6)	FAM105B (1.6)	ENSG00000228739 (1.5)	IL4R (1.4)	GSDMB (1.4)	ABI3 (1.3)	FNDC9 (1.2)	ABCB5 (1.1)	IKZF4 (1.1)	COG6 (1.1)	BAI2 (1.1)	CCDC134 (1.1)	ENSG00000237943 (1.0)	TNFAIP8 (1.0)	NSMCE1 (1.0)	LINC00299 (0.9)	ORMDL3 (0.9)	CLEC16A (0.9)	GNA15 (0.9)
GO:0032609	interferon-gamma production	2.54e-7	<0.01	39	FALSE	TRUE	TNFRSF8 (4.6)	ADAM19 (3.4)	ENSG00000237943 (3.3)	ITGB8 (3.2)	IL18R1 (2.9)	IKZF4 (2.9)	NIPAL4 (2.7)	PLXNC1 (2.5)	IL2 (2.5)	LINC00299 (2.5)	ENSG00000251405 (2.4)	TNFSF4 (2.3)	ENSG00000223442 (2.3)	ENSG00000253519 (2.3)	IL18RAP (2.2)	TLR10 (2.2)	GPR18 (2.2)	TCHH (2.2)	ENSG00000258442 (2.2)	TLR6 (2.1)	TLR1 (2.1)	ZPBP2 (2.1)	CTSW (1.9)	IL21R (1.9)	ENSG00000248791 (1.8)	RUNX3 (1.7)	GNA15 (1.7)	IL13 (1.7)	NDFIP1 (1.6)	MYO1A (1.5)	GPR183 (1.5)	TSLP (1.5)	CD247 (1.5)	IL4R (1.5)	FMNL1 (1.4)	IL21 (1.4)	WDR69 (1.4)	MEI1 (1.4)	RORA (1.4)	FLG (1.3)	FLG2 (1.3)	IL6 (1.3)	MUC5AC (1.3)
GO:0032649	regulation of interferon-gamma production	5.41e-7	<0.01	39	TRUE	FALSE	TNFRSF8 (4.4)	ADAM19 (3.4)	ITGB8 (3.4)	ENSG00000237943 (2.9)	NIPAL4 (2.9)	IKZF4 (2.8)	IL18R1 (2.8)	PLXNC1 (2.7)	LINC00299 (2.6)	IL2 (2.5)	TLR10 (2.3)	ENSG00000251405 (2.3)	ENSG00000258442 (2.2)	ZPBP2 (2.2)	TNFSF4 (2.2)	ENSG00000223442 (2.2)	TLR1 (2.2)	ENSG00000253519 (2.1)	TLR6 (2.1)	TCHH (2.1)	GPR18 (2.1)	IL18RAP (2.0)	IL21R (1.9)	GNA15 (1.8)	ENSG00000248791 (1.8)	CTSW (1.7)	WDR69 (1.7)	IL13 (1.7)	RUNX3 (1.6)	GPR183 (1.5)	MEI1 (1.4)	IL21 (1.4)	NDFIP1 (1.4)	MYO1A (1.4)	IL6 (1.4)	FMNL1 (1.4)	TSLP (1.4)	IL4R (1.3)	RORA (1.3)	TMEM194A (1.3)	FLG (1.3)	RAD51B (1.2)	CCDC134 (1.2)
GO:0002437	inflammatory response to antigenic stimulus	8.25e-6	<0.01	39	FALSE	FALSE	ITGB8 (3.7)	ENSG00000223442 (3.4)	TNFRSF8 (3.2)	IKZF4 (3.2)	LINC00299 (3.1)	GPR183 (2.7)	GNA15 (2.4)	TNFSF4 (2.4)	CRNN (2.3)	IQCH (2.2)	ADAM19 (2.1)	TLR1 (2.1)	KRT24 (2.1)	TSLP (2.0)	KRT223P (2.0)	CCDC134 (2.0)	FAM105B (1.9)	NIPAL4 (1.9)	CLEC16A (1.9)	ENSG00000179428 (1.9)	IL18R1 (1.8)	IL2 (1.8)	ENSG00000237943 (1.7)	NDFIP1 (1.7)	ENSG00000197308 (1.7)	ZPBP2 (1.6)	IL6 (1.6)	FMNL1 (1.6)	IL21R (1.6)	POLR3H (1.5)	IL13 (1.5)	FLG (1.5)	FNDC9 (1.5)	CYFIP2 (1.4)	NSMCE1 (1.4)	TCHH (1.4)	LRRC33 (1.3)	IL1RL1 (1.3)	IL21 (1.3)	RORA (1.3)	TNFAIP8 (1.2)	S100A11 (1.2)	SUOX (1.2)
GO:0032729	positive regulation of interferon-gamma production	4.06e-5	<0.01	39	FALSE	FALSE	ITGB8 (3.0)	ENSG00000237943 (3.0)	ADAM19 (2.7)	TLR6 (2.6)	ENSG00000223442 (2.6)	MEI1 (2.5)	TNFRSF8 (2.5)	ENSG00000251405 (2.3)	LINC00299 (2.3)	PLXNC1 (2.2)	CCDC134 (2.1)	RUNX3 (2.1)	ZPBP2 (1.9)	IL2 (1.9)	CTSW (1.9)	ENSG00000258442 (1.9)	IKZF4 (1.8)	FMNL1 (1.8)	ENSG00000253519 (1.7)	GPR18 (1.7)	TMEM194A (1.6)	IL18RAP (1.6)	FAM105B (1.6)	MYO1A (1.5)	TLR1 (1.5)	IL18R1 (1.5)	NDFIP1 (1.5)	ZBTB10 (1.4)	MAP3K14 (1.4)	CRNN (1.4)	DEXI (1.4)	UBAC2 (1.4)	RAD51B (1.4)	NIPAL4 (1.4)	IL6 (1.3)	ENSG00000234336 (1.2)	IL21 (1.2)	ADAD1 (1.2)	SHARPIN (1.2)	CD247 (1.1)	UBAC2-AS1 (1.1)	ITK (1.1)	ENSG00000255135 (1.1)
ENSG00000168811	IL12A PPI subnetwork	2.61e-7	<0.01	40	FALSE	TRUE	MAP3K14 (4.8)	TNFRSF8 (4.6)	IL21R (4.0)	RUNX3 (3.8)	PLXNC1 (3.4)	IL33 (3.3)	FMNL1 (3.2)	ITK (3.2)	GPR183 (3.1)	IL4R (3.0)	IL6 (2.8)	TLR1 (2.8)	CD247 (2.7)	IL18R1 (2.7)	GNA15 (2.6)	IKZF4 (2.5)	FAM105B (2.3)	IL18RAP (2.3)	TMEM194A (2.2)	GPR18 (2.2)	ADAM19 (2.2)	LINC00299 (2.1)	PTPRC (1.9)	MYO1A (1.9)	ENSG00000258442 (1.9)	RORA (1.9)	ITGB8 (1.8)	CTSW (1.8)	IL21 (1.8)	ZBTB10 (1.8)	GPR182 (1.7)	CLEC16A (1.7)	TNFAIP8 (1.7)	ENSG00000223442 (1.6)	TNFSF4 (1.6)	BACH2 (1.6)	ABI3 (1.6)	TLR6 (1.5)	TLR10 (1.5)	IL1RL1 (1.5)	ZPBP2 (1.4)	FAM105A (1.4)	ZC3H7B (1.4)
ENSG00000111679	PTPN6 PPI subnetwork	5.04e-7	<0.01	40	FALSE	FALSE	TLR10 (4.3)	ITK (4.2)	GPR18 (4.1)	CTSW (4.1)	CD247 (4.0)	IL21R (3.7)	FMNL1 (3.7)	BACH2 (3.6)	TLR1 (3.6)	ABI3 (3.6)	PTPRC (3.5)	GNA15 (3.3)	PLXNC1 (3.1)	MAP3K14 (3.1)	IL4R (3.0)	IL18RAP (2.9)	TNFRSF8 (2.8)	IL18R1 (2.8)	RUNX3 (2.5)	RUNX1 (2.3)	TLR6 (2.3)	GPR183 (2.3)	LRRC33 (2.3)	IL33 (2.2)	FAM105B (2.2)	IL1RL1 (2.1)	ENSG00000258442 (1.9)	IKZF4 (1.9)	FAM105A (1.9)	IKZF3 (1.8)	STAT6 (1.8)	IL21 (1.8)	CYFIP2 (1.6)	ENSG00000223442 (1.6)	GATA3 (1.6)	LINC00299 (1.5)	ENSG00000253519 (1.5)	TNFSF4 (1.4)	ENSG00000232170 (1.4)	RORA (1.3)	ADAM19 (1.3)	RAD51B (1.3)	IL13 (1.3)
ENSG00000113302	IL12B PPI subnetwork	6.12e-7	<0.01	40	FALSE	FALSE	MAP3K14 (4.8)	TNFRSF8 (4.3)	RUNX3 (3.9)	IL33 (3.5)	IL21R (3.4)	IL4R (3.2)	FMNL1 (3.2)	PLXNC1 (2.9)	ITK (2.9)	TLR1 (2.8)	IL6 (2.7)	GPR183 (2.7)	IL18R1 (2.6)	CD247 (2.6)	GNA15 (2.4)	IKZF4 (2.4)	GPR18 (2.3)	IL18RAP (2.3)	FAM105B (2.2)	ADAM19 (2.2)	TMEM194A (2.1)	LINC00299 (2.1)	CTSW (2.0)	BACH2 (2.0)	PTPRC (1.9)	ENSG00000258442 (1.9)	ABI3 (1.8)	MYO1A (1.8)	ZBTB10 (1.8)	TNFAIP8 (1.6)	GPR182 (1.6)	RORA (1.6)	ITGB8 (1.6)	TNFSF4 (1.6)	FAM105A (1.5)	ZPBP2 (1.4)	ENSG00000223442 (1.4)	IL1RL1 (1.4)	ZC3H7B (1.3)	CLEC16A (1.3)	TLR6 (1.3)	SLC7A10 (1.2)	TLR10 (1.2)
ENSG00000142273	CBLC PPI subnetwork	6.35e-7	<0.01	40	FALSE	FALSE	IL21R (3.9)	IL33 (3.7)	TNFRSF8 (3.6)	ITK (3.4)	PLXNC1 (3.3)	RUNX3 (3.2)	IL4R (3.1)	ABI3 (3.0)	CD247 (3.0)	MAP3K14 (3.0)	IL18R1 (2.9)	GPR18 (2.9)	GNA15 (2.7)	FMNL1 (2.6)	IL18RAP (2.5)	PTPRC (2.5)	FAM105A (2.5)	TLR1 (2.4)	FAM105B (2.4)	IKZF4 (2.4)	CTSW (2.3)	IL1RL1 (2.3)	RORA (2.2)	GPR183 (2.2)	ADAM19 (2.1)	ENSG00000258442 (2.1)	IL21 (2.0)	GPR182 (1.9)	BACH2 (1.8)	TNFAIP8 (1.8)	SLC7A10 (1.7)	TMEM194A (1.6)	ENSG00000253519 (1.6)	LINC00299 (1.5)	TLR6 (1.5)	SMAD3 (1.4)	TLR10 (1.4)	ERBB3 (1.4)	TGFBR1 (1.4)	TNFSF4 (1.3)	IL13 (1.3)	LRRC33 (1.2)	IL2 (1.2)
ENSG00000175505	CLCF1 PPI subnetwork	7.12e-7	<0.01	40	FALSE	FALSE	TNFRSF8 (4.6)	IL33 (4.2)	RUNX3 (3.8)	ITK (3.8)	IL4R (3.5)	IL18R1 (3.3)	IKZF4 (3.3)	IL21R (3.3)	CD247 (3.0)	FMNL1 (3.0)	MAP3K14 (3.0)	IL18RAP (2.8)	IL1RL1 (2.7)	ABI3 (2.7)	GNA15 (2.7)	TLR1 (2.6)	GPR183 (2.6)	LINC00299 (2.4)	PLXNC1 (2.4)	GPR18 (2.3)	ENSG00000223442 (2.1)	ENSG00000258442 (2.1)	PTPRC (2.1)	CTSW (2.1)	RORA (2.1)	FAM105B (2.0)	FAM105A (1.8)	BACH2 (1.8)	TMEM194A (1.8)	GPR182 (1.6)	ADAM19 (1.6)	IL6 (1.5)	TLR6 (1.5)	IL21 (1.5)	IL13 (1.4)	TLR10 (1.4)	SLC7A10 (1.3)	ZPBP2 (1.3)	ENSG00000232170 (1.3)	TGFBR1 (1.3)	MYO1A (1.3)	TNFAIP8 (1.2)	FNDC9 (1.2)
ENSG00000109471	IL2 PPI subnetwork	7.66e-7	<0.01	40	FALSE	FALSE	ITK (4.2)	IL33 (4.1)	RUNX3 (3.8)	TNFRSF8 (3.8)	IL18RAP (3.6)	IL4R (3.6)	IL21 (3.6)	IL21R (3.5)	IL18R1 (3.4)	PTPRC (3.2)	MAP3K14 (3.1)	CD247 (3.1)	GPR183 (3.0)	BACH2 (2.9)	FMNL1 (2.8)	IKZF4 (2.8)	GNA15 (2.7)	IL13 (2.7)	PLXNC1 (2.6)	GPR18 (2.6)	TLR1 (2.5)	TMEM194A (2.5)	ABI3 (2.4)	GPR182 (2.2)	ENSG00000258442 (2.1)	FAM105A (2.1)	IL1RL1 (2.1)	MYO1A (2.0)	FAM105B (2.0)	ADAM19 (1.9)	ENSG00000223442 (1.9)	LINC00299 (1.8)	NDFIP1 (1.8)	TNFAIP8 (1.6)	RORA (1.6)	ERBB3 (1.5)	CTSW (1.5)	LRRC33 (1.4)	POLR3H (1.4)	TNFSF4 (1.4)	TLR6 (1.4)	FNDC9 (1.2)	TGFBR1 (1.2)
ENSG00000180008	SOCS4 PPI subnetwork	7.85e-7	<0.01	40	FALSE	FALSE	TNFRSF8 (4.4)	IL33 (4.1)	IL21R (3.7)	IL4R (3.6)	RUNX3 (3.6)	ITK (3.6)	IL18R1 (3.4)	MAP3K14 (3.4)	IKZF4 (3.2)	PLXNC1 (3.1)	CD247 (3.0)	FMNL1 (3.0)	IL18RAP (3.0)	ABI3 (2.8)	TLR1 (2.7)	GNA15 (2.6)	PTPRC (2.5)	IL1RL1 (2.5)	GPR18 (2.3)	FAM105A (2.2)	FAM105B (2.2)	CTSW (2.2)	TMEM194A (2.0)	ENSG00000258442 (2.0)	RORA (2.0)	IL21 (2.0)	GPR183 (1.9)	GPR182 (1.9)	ADAM19 (1.9)	LINC00299 (1.8)	ENSG00000223442 (1.6)	IL13 (1.6)	BACH2 (1.6)	CLEC16A (1.5)	MYO1A (1.4)	NSMCE1 (1.4)	TNFSF4 (1.3)	IL6 (1.3)	ENSG00000232170 (1.3)	ZPBP2 (1.3)	IL2 (1.2)	TNFAIP8 (1.2)	TGFBR1 (1.1)
ENSG00000145777	TSLP PPI subnetwork	9.03e-7	<0.01	40	FALSE	FALSE	TNFRSF8 (4.9)	IL33 (4.0)	IL4R (3.9)	IL21R (3.8)	ITK (3.8)	RUNX3 (3.8)	MAP3K14 (3.6)	IKZF4 (3.6)	IL18R1 (3.2)	FMNL1 (3.2)	CD247 (3.1)	PLXNC1 (2.7)	IL18RAP (2.7)	GNA15 (2.7)	ABI3 (2.6)	TLR1 (2.4)	IL1RL1 (2.4)	PTPRC (2.4)	FAM105B (2.3)	GPR183 (2.3)	RORA (2.1)	ENSG00000258442 (2.1)	ENSG00000223442 (2.1)	IL21 (1.9)	FAM105A (1.9)	GPR18 (1.9)	BACH2 (1.9)	LINC00299 (1.9)	CTSW (1.8)	TMEM194A (1.7)	GPR182 (1.6)	IL2 (1.6)	IL13 (1.6)	TNFAIP8 (1.5)	MYO1A (1.5)	IL6 (1.4)	ADAM19 (1.4)	CLEC16A (1.3)	TGFBR1 (1.3)	ORMDL3 (1.3)	ZPBP2 (1.3)	SLC7A10 (1.2)	NSMCE1 (1.2)
ENSG00000110944	IL23A PPI subnetwork	1.26e-6	<0.01	40	FALSE	FALSE	TNFRSF8 (5.0)	ITK (3.8)	IL33 (3.7)	RUNX3 (3.7)	IL4R (3.4)	IL18R1 (3.4)	IKZF4 (3.2)	IL21R (3.1)	CD247 (3.1)	FMNL1 (3.1)	TLR1 (2.9)	IL18RAP (2.8)	MAP3K14 (2.8)	GNA15 (2.6)	ABI3 (2.6)	GPR183 (2.6)	PLXNC1 (2.6)	GPR18 (2.5)	LINC00299 (2.3)	ENSG00000258442 (2.2)	TMEM194A (2.2)	FAM105B (2.1)	ENSG00000223442 (2.1)	ADAM19 (2.1)	FAM105A (2.1)	PTPRC (2.1)	BACH2 (2.0)	IL1RL1 (2.0)	RORA (2.0)	IL6 (1.9)	GPR182 (1.8)	CTSW (1.8)	IL13 (1.8)	MYO1A (1.7)	IL2 (1.5)	ENSG00000232170 (1.4)	IL21 (1.4)	TNFAIP8 (1.4)	NDFIP1 (1.3)	TLR6 (1.3)	JMJD5 (1.3)	TGFBR1 (1.2)	SLC7A10 (1.2)
ENSG00000169194	IL13 PPI subnetwork	1.7e-6	<0.01	40	FALSE	FALSE	TNFRSF8 (4.6)	IL33 (4.6)	ITK (3.8)	RUNX3 (3.5)	IKZF4 (3.4)	IL21R (3.3)	CD247 (3.2)	IL4R (3.2)	IL18R1 (3.2)	MAP3K14 (3.0)	ABI3 (2.9)	FMNL1 (2.8)	ENSG00000258442 (2.8)	IL18RAP (2.7)	TLR1 (2.7)	GPR183 (2.6)	GPR182 (2.6)	GNA15 (2.5)	PLXNC1 (2.5)	PTPRC (2.3)	CTSW (2.1)	GPR18 (2.1)	ENSG00000223442 (2.1)	RORA (2.0)	FAM105A (2.0)	FAM105B (1.8)	IL1RL1 (1.8)	LINC00299 (1.7)	BACH2 (1.6)	IL6 (1.5)	TGFBR1 (1.5)	TMEM194A (1.5)	IL21 (1.4)	MYO1A (1.4)	ZPBP2 (1.4)	ENSG00000232170 (1.3)	TNFAIP8 (1.3)	JMJD5 (1.3)	ADAM19 (1.3)	POLR3H (1.3)	RDH16 (1.3)	SLC7A10 (1.3)	IL13 (1.2)
ENSG00000136634	IL10 PPI subnetwork	2.2e-6	<0.01	40	FALSE	FALSE	TNFRSF8 (5.7)	RUNX3 (3.8)	IL33 (3.7)	ITK (3.7)	IL21R (3.7)	TLR1 (3.5)	CD247 (3.2)	IL18R1 (3.1)	GPR183 (3.0)	IKZF4 (3.0)	IL4R (2.9)	PLXNC1 (2.9)	FMNL1 (2.8)	GNA15 (2.8)	IL18RAP (2.7)	MAP3K14 (2.7)	ABI3 (2.6)	LINC00299 (2.6)	ENSG00000258442 (2.5)	PTPRC (2.3)	IL21 (2.3)	ENSG00000223442 (2.2)	IL1RL1 (2.2)	ADAM19 (2.2)	GPR18 (2.1)	FAM105B (2.1)	RORA (2.0)	FAM105A (2.0)	IL13 (1.9)	TMEM194A (1.8)	GPR182 (1.7)	MYO1A (1.7)	ZPBP2 (1.6)	BACH2 (1.5)	CTSW (1.5)	IL6 (1.5)	ENSG00000232170 (1.3)	TNFAIP8 (1.3)	TLR10 (1.3)	POLR3H (1.3)	IL2 (1.2)	NDFIP1 (1.2)	SLC7A10 (1.2)
ENSG00000113525	IL5 PPI subnetwork	2.28e-6	<0.01	40	FALSE	FALSE	TNFRSF8 (5.4)	ITK (4.2)	IL13 (4.2)	IL33 (4.0)	RUNX3 (3.8)	IL4R (3.6)	IL18R1 (3.4)	IKZF4 (3.3)	CD247 (3.3)	IL18RAP (3.2)	GNA15 (3.1)	FMNL1 (3.1)	IL21R (3.0)	MAP3K14 (3.0)	IL1RL1 (2.9)	ABI3 (2.8)	TLR1 (2.8)	IL21 (2.6)	GPR183 (2.6)	PLXNC1 (2.5)	GPR18 (2.4)	FAM105A (2.3)	ENSG00000223442 (2.3)	LINC00299 (2.2)	PTPRC (2.2)	RORA (2.1)	IL2 (2.1)	ENSG00000258442 (2.0)	FAM105B (1.9)	ADAM19 (1.9)	BACH2 (1.9)	TMEM194A (1.7)	GPR182 (1.7)	CTSW (1.7)	MYO1A (1.6)	ENSG00000232170 (1.5)	IL6 (1.3)	TGFBR1 (1.3)	RDH16 (1.3)	TNFSF4 (1.2)	GLB1 (1.2)	NDFIP1 (1.1)	GATA3 (1.1)
ENSG00000127318	IL22 PPI subnetwork	2.41e-6	<0.01	40	FALSE	FALSE	TNFRSF8 (5.1)	IL33 (4.0)	ITK (3.9)	RUNX3 (3.7)	IKZF4 (3.6)	IL18R1 (3.4)	IL4R (3.4)	IL21R (3.3)	IL18RAP (3.2)	CD247 (3.1)	FMNL1 (3.0)	MAP3K14 (3.0)	ABI3 (2.9)	TLR1 (2.8)	GNA15 (2.8)	PLXNC1 (2.7)	GPR183 (2.6)	GPR18 (2.4)	PTPRC (2.4)	IL1RL1 (2.3)	IL21 (2.2)	ENSG00000223442 (2.2)	FAM105A (2.1)	IL2 (2.1)	RORA (2.1)	ENSG00000258442 (2.1)	LINC00299 (2.1)	BACH2 (2.1)	FAM105B (2.1)	IL13 (2.0)	CTSW (1.8)	TMEM194A (1.8)	GPR182 (1.8)	ADAM19 (1.8)	MYO1A (1.7)	ENSG00000232170 (1.4)	TGFBR1 (1.4)	IL6 (1.3)	ZPBP2 (1.3)	RDH16 (1.2)	FNDC9 (1.2)	TLR6 (1.2)	TNFAIP8 (1.2)
ENSG00000164399	IL3 PPI subnetwork	2.48e-6	<0.01	40	FALSE	FALSE	TNFRSF8 (4.9)	IL4R (3.9)	RUNX3 (3.8)	IL21R (3.8)	ITK (3.8)	IL18R1 (3.7)	IL33 (3.7)	IKZF4 (3.5)	GNA15 (3.4)	FMNL1 (3.3)	CD247 (3.2)	IL18RAP (3.0)	MAP3K14 (2.9)	ABI3 (2.9)	TLR1 (2.8)	PLXNC1 (2.8)	GPR183 (2.7)	IL13 (2.7)	IL1RL1 (2.5)	BACH2 (2.4)	IL2 (2.4)	PTPRC (2.4)	FAM105A (2.4)	ENSG00000258442 (2.3)	GPR18 (2.2)	LINC00299 (2.2)	RORA (2.2)	IL21 (2.1)	ENSG00000223442 (2.1)	FAM105B (2.0)	TMEM194A (1.9)	CCDC85B (1.8)	NSMCE1 (1.7)	CTSW (1.7)	ADAM19 (1.7)	TNFSF4 (1.7)	GPR182 (1.7)	MYO1A (1.6)	SLC7A10 (1.3)	LRRC33 (1.3)	TNFAIP8 (1.3)	ZPBP2 (1.3)	ENSG00000232170 (1.3)
ENSG00000111537	IFNG PPI subnetwork	2.64e-6	<0.01	40	FALSE	FALSE	TNFRSF8 (4.3)	RUNX3 (4.3)	ITK (4.1)	IL21R (4.0)	IL33 (3.9)	IL18RAP (3.8)	IL18R1 (3.7)	CD247 (3.6)	GPR18 (3.1)	CTSW (3.0)	IL21 (2.9)	MAP3K14 (2.9)	IL4R (2.8)	TLR1 (2.8)	IKZF4 (2.7)	PLXNC1 (2.7)	ABI3 (2.6)	FAM105A (2.6)	RORA (2.6)	FMNL1 (2.5)	ENSG00000223442 (2.5)	IL2 (2.5)	GNA15 (2.5)	PTPRC (2.3)	GPR182 (2.2)	LINC00299 (2.2)	GPR183 (2.2)	FAM105B (2.2)	BACH2 (2.1)	MYO1A (2.0)	IL13 (2.0)	TMEM194A (1.9)	ADAM19 (1.9)	IL1RL1 (1.8)	SLC7A10 (1.4)	ENSG00000258442 (1.4)	FNDC9 (1.4)	ENSG00000232170 (1.4)	ORMDL3 (1.3)	PPPDE2 (1.3)	TNFAIP8 (1.2)	NDFIP1 (1.2)	RDH16 (1.2)
ENSG00000170677	SOCS6 PPI subnetwork	2.73e-6	<0.01	40	FALSE	FALSE	IL33 (4.0)	TNFRSF8 (3.7)	RUNX3 (3.5)	IL18R1 (3.4)	IL4R (3.3)	GNA15 (3.2)	PLXNC1 (3.2)	IL21R (3.1)	ITK (3.1)	IKZF4 (3.0)	FAM105A (3.0)	ABI3 (2.8)	IL18RAP (2.8)	CD247 (2.8)	MAP3K14 (2.7)	FMNL1 (2.7)	TLR1 (2.6)	PTPRC (2.5)	TMEM194A (2.3)	GPR183 (2.3)	FAM105B (2.3)	RORA (2.2)	CTSW (2.2)	IL1RL1 (2.0)	TNFSF4 (2.0)	CLEC16A (1.8)	GPR18 (1.8)	GPR182 (1.8)	IL13 (1.8)	IL21 (1.6)	TGFBR1 (1.6)	RUNX1 (1.6)	POLR3H (1.6)	LINC00299 (1.5)	ADAM19 (1.5)	SLC7A10 (1.5)	STAT6 (1.4)	ENSG00000248791 (1.4)	NSMCE1 (1.4)	JMJD5 (1.4)	ENSG00000258442 (1.3)	ENSG00000237943 (1.3)	ENSG00000232170 (1.3)
ENSG00000120242	IFNA8 PPI subnetwork	2.81e-6	<0.01	40	FALSE	FALSE	TNFRSF8 (4.9)	IL33 (4.1)	ITK (3.7)	RUNX3 (3.7)	IL4R (3.3)	IL21R (3.3)	MAP3K14 (3.2)	IL18R1 (3.2)	CD247 (3.1)	IKZF4 (3.1)	FMNL1 (3.0)	ABI3 (3.0)	IL18RAP (2.8)	PLXNC1 (2.7)	TLR1 (2.6)	GNA15 (2.6)	GPR183 (2.4)	IL1RL1 (2.3)	ENSG00000258442 (2.3)	PTPRC (2.3)	LINC00299 (2.2)	GPR18 (2.1)	FAM105A (2.1)	ENSG00000223442 (2.0)	FAM105B (2.0)	CTSW (2.0)	RORA (1.9)	TMEM194A (1.9)	BACH2 (1.8)	GPR182 (1.7)	IL21 (1.7)	MYO1A (1.7)	ADAM19 (1.6)	IL13 (1.5)	ENSG00000232170 (1.4)	TGFBR1 (1.4)	JMJD5 (1.3)	TNFAIP8 (1.3)	ZPBP2 (1.3)	ORMDL3 (1.2)	SLC7A10 (1.2)	CLEC16A (1.2)	LRRC33 (1.2)
ENSG00000147885	IFNA16 PPI subnetwork	2.81e-6	<0.01	40	FALSE	FALSE	TNFRSF8 (4.9)	IL33 (4.1)	ITK (3.7)	RUNX3 (3.7)	IL4R (3.3)	IL21R (3.3)	MAP3K14 (3.2)	IL18R1 (3.2)	CD247 (3.1)	IKZF4 (3.1)	FMNL1 (3.0)	ABI3 (3.0)	IL18RAP (2.8)	PLXNC1 (2.7)	TLR1 (2.6)	GNA15 (2.6)	GPR183 (2.4)	IL1RL1 (2.3)	ENSG00000258442 (2.3)	PTPRC (2.3)	LINC00299 (2.2)	GPR18 (2.1)	FAM105A (2.1)	ENSG00000223442 (2.0)	FAM105B (2.0)	CTSW (2.0)	RORA (1.9)	TMEM194A (1.9)	BACH2 (1.8)	GPR182 (1.7)	IL21 (1.7)	MYO1A (1.7)	ADAM19 (1.6)	IL13 (1.5)	ENSG00000232170 (1.4)	TGFBR1 (1.4)	JMJD5 (1.3)	TNFAIP8 (1.3)	ZPBP2 (1.3)	ORMDL3 (1.2)	SLC7A10 (1.2)	CLEC16A (1.2)	LRRC33 (1.2)
ENSG00000186803	IFNA10 PPI subnetwork	2.81e-6	<0.01	40	FALSE	FALSE	TNFRSF8 (4.9)	IL33 (4.1)	ITK (3.7)	RUNX3 (3.7)	IL4R (3.3)	IL21R (3.3)	MAP3K14 (3.2)	IL18R1 (3.2)	CD247 (3.1)	IKZF4 (3.1)	FMNL1 (3.0)	ABI3 (3.0)	IL18RAP (2.8)	PLXNC1 (2.7)	TLR1 (2.6)	GNA15 (2.6)	GPR183 (2.4)	IL1RL1 (2.3)	ENSG00000258442 (2.3)	PTPRC (2.3)	LINC00299 (2.2)	GPR18 (2.1)	FAM105A (2.1)	ENSG00000223442 (2.0)	FAM105B (2.0)	CTSW (2.0)	RORA (1.9)	TMEM194A (1.9)	BACH2 (1.8)	GPR182 (1.7)	IL21 (1.7)	MYO1A (1.7)	ADAM19 (1.6)	IL13 (1.5)	ENSG00000232170 (1.4)	TGFBR1 (1.4)	JMJD5 (1.3)	TNFAIP8 (1.3)	ZPBP2 (1.3)	ORMDL3 (1.2)	SLC7A10 (1.2)	CLEC16A (1.2)	LRRC33 (1.2)
ENSG00000186809	ENSG00000186809 PPI subnetwork	2.81e-6	<0.01	40	FALSE	FALSE	TNFRSF8 (4.9)	IL33 (4.1)	ITK (3.7)	RUNX3 (3.7)	IL4R (3.3)	IL21R (3.3)	MAP3K14 (3.2)	IL18R1 (3.2)	CD247 (3.1)	IKZF4 (3.1)	FMNL1 (3.0)	ABI3 (3.0)	IL18RAP (2.8)	PLXNC1 (2.7)	TLR1 (2.6)	GNA15 (2.6)	GPR183 (2.4)	IL1RL1 (2.3)	ENSG00000258442 (2.3)	PTPRC (2.3)	LINC00299 (2.2)	GPR18 (2.1)	FAM105A (2.1)	ENSG00000223442 (2.0)	FAM105B (2.0)	CTSW (2.0)	RORA (1.9)	TMEM194A (1.9)	BACH2 (1.8)	GPR182 (1.7)	IL21 (1.7)	MYO1A (1.7)	ADAM19 (1.6)	IL13 (1.5)	ENSG00000232170 (1.4)	TGFBR1 (1.4)	JMJD5 (1.3)	TNFAIP8 (1.3)	ZPBP2 (1.3)	ORMDL3 (1.2)	SLC7A10 (1.2)	CLEC16A (1.2)	LRRC33 (1.2)
ENSG00000137080	IFNA21 PPI subnetwork	2.81e-6	<0.01	40	FALSE	FALSE	TNFRSF8 (4.9)	IL33 (4.1)	ITK (3.7)	RUNX3 (3.7)	IL4R (3.3)	IL21R (3.3)	MAP3K14 (3.2)	IL18R1 (3.2)	CD247 (3.1)	IKZF4 (3.1)	FMNL1 (3.0)	ABI3 (3.0)	IL18RAP (2.8)	PLXNC1 (2.7)	TLR1 (2.6)	GNA15 (2.6)	GPR183 (2.4)	IL1RL1 (2.3)	ENSG00000258442 (2.3)	PTPRC (2.3)	LINC00299 (2.2)	GPR18 (2.1)	FAM105A (2.1)	ENSG00000223442 (2.0)	FAM105B (2.0)	CTSW (2.0)	RORA (1.9)	TMEM194A (1.9)	BACH2 (1.8)	GPR182 (1.7)	IL21 (1.7)	MYO1A (1.7)	ADAM19 (1.6)	IL13 (1.5)	ENSG00000232170 (1.4)	TGFBR1 (1.4)	JMJD5 (1.3)	TNFAIP8 (1.3)	ZPBP2 (1.3)	ORMDL3 (1.2)	SLC7A10 (1.2)	CLEC16A (1.2)	LRRC33 (1.2)
ENSG00000147873	IFNA5 PPI subnetwork	2.81e-6	<0.01	40	FALSE	FALSE	TNFRSF8 (4.9)	IL33 (4.1)	ITK (3.7)	RUNX3 (3.7)	IL4R (3.3)	IL21R (3.3)	MAP3K14 (3.2)	IL18R1 (3.2)	CD247 (3.1)	IKZF4 (3.1)	FMNL1 (3.0)	ABI3 (3.0)	IL18RAP (2.8)	PLXNC1 (2.7)	TLR1 (2.6)	GNA15 (2.6)	GPR183 (2.4)	IL1RL1 (2.3)	ENSG00000258442 (2.3)	PTPRC (2.3)	LINC00299 (2.2)	GPR18 (2.1)	FAM105A (2.1)	ENSG00000223442 (2.0)	FAM105B (2.0)	CTSW (2.0)	RORA (1.9)	TMEM194A (1.9)	BACH2 (1.8)	GPR182 (1.7)	IL21 (1.7)	MYO1A (1.7)	ADAM19 (1.6)	IL13 (1.5)	ENSG00000232170 (1.4)	TGFBR1 (1.4)	JMJD5 (1.3)	TNFAIP8 (1.3)	ZPBP2 (1.3)	ORMDL3 (1.2)	SLC7A10 (1.2)	CLEC16A (1.2)	LRRC33 (1.2)
ENSG00000120247	ENSG00000120247 PPI subnetwork	2.81e-6	<0.01	40	FALSE	FALSE	TNFRSF8 (4.9)	IL33 (4.1)	ITK (3.7)	RUNX3 (3.7)	IL4R (3.3)	IL21R (3.3)	MAP3K14 (3.2)	IL18R1 (3.2)	CD247 (3.1)	IKZF4 (3.1)	FMNL1 (3.0)	ABI3 (3.0)	IL18RAP (2.8)	PLXNC1 (2.7)	TLR1 (2.6)	GNA15 (2.6)	GPR183 (2.4)	IL1RL1 (2.3)	ENSG00000258442 (2.3)	PTPRC (2.3)	LINC00299 (2.2)	GPR18 (2.1)	FAM105A (2.1)	ENSG00000223442 (2.0)	FAM105B (2.0)	CTSW (2.0)	RORA (1.9)	TMEM194A (1.9)	BACH2 (1.8)	GPR182 (1.7)	IL21 (1.7)	MYO1A (1.7)	ADAM19 (1.6)	IL13 (1.5)	ENSG00000232170 (1.4)	TGFBR1 (1.4)	JMJD5 (1.3)	TNFAIP8 (1.3)	ZPBP2 (1.3)	ORMDL3 (1.2)	SLC7A10 (1.2)	CLEC16A (1.2)	LRRC33 (1.2)
ENSG00000147877	ENSG00000147877 PPI subnetwork	2.81e-6	<0.01	40	FALSE	FALSE	TNFRSF8 (4.9)	IL33 (4.1)	ITK (3.7)	RUNX3 (3.7)	IL4R (3.3)	IL21R (3.3)	MAP3K14 (3.2)	IL18R1 (3.2)	CD247 (3.1)	IKZF4 (3.1)	FMNL1 (3.0)	ABI3 (3.0)	IL18RAP (2.8)	PLXNC1 (2.7)	TLR1 (2.6)	GNA15 (2.6)	GPR183 (2.4)	IL1RL1 (2.3)	ENSG00000258442 (2.3)	PTPRC (2.3)	LINC00299 (2.2)	GPR18 (2.1)	FAM105A (2.1)	ENSG00000223442 (2.0)	FAM105B (2.0)	CTSW (2.0)	RORA (1.9)	TMEM194A (1.9)	BACH2 (1.8)	GPR182 (1.7)	IL21 (1.7)	MYO1A (1.7)	ADAM19 (1.6)	IL13 (1.5)	ENSG00000232170 (1.4)	TGFBR1 (1.4)	JMJD5 (1.3)	TNFAIP8 (1.3)	ZPBP2 (1.3)	ORMDL3 (1.2)	SLC7A10 (1.2)	CLEC16A (1.2)	LRRC33 (1.2)
ENSG00000188379	IFNA2 PPI subnetwork	2.81e-6	<0.01	40	FALSE	FALSE	TNFRSF8 (4.9)	IL33 (4.1)	ITK (3.7)	RUNX3 (3.7)	IL4R (3.3)	IL21R (3.3)	MAP3K14 (3.2)	IL18R1 (3.2)	CD247 (3.1)	IKZF4 (3.1)	FMNL1 (3.0)	ABI3 (3.0)	IL18RAP (2.8)	PLXNC1 (2.7)	TLR1 (2.6)	GNA15 (2.6)	GPR183 (2.4)	IL1RL1 (2.3)	ENSG00000258442 (2.3)	PTPRC (2.3)	LINC00299 (2.2)	GPR18 (2.1)	FAM105A (2.1)	ENSG00000223442 (2.0)	FAM105B (2.0)	CTSW (2.0)	RORA (1.9)	TMEM194A (1.9)	BACH2 (1.8)	GPR182 (1.7)	IL21 (1.7)	MYO1A (1.7)	ADAM19 (1.6)	IL13 (1.5)	ENSG00000232170 (1.4)	TGFBR1 (1.4)	JMJD5 (1.3)	TNFAIP8 (1.3)	ZPBP2 (1.3)	ORMDL3 (1.2)	SLC7A10 (1.2)	CLEC16A (1.2)	LRRC33 (1.2)
ENSG00000115705	TPO PPI subnetwork	3.39e-6	<0.01	40	FALSE	FALSE	TNFRSF8 (4.6)	IL33 (4.2)	RUNX3 (3.9)	ITK (3.5)	IL21R (3.3)	IL18R1 (3.3)	IL4R (3.1)	IKZF4 (3.1)	GNA15 (3.1)	CD247 (2.9)	MAP3K14 (2.9)	IL18RAP (2.7)	PLXNC1 (2.6)	TLR1 (2.6)	FMNL1 (2.6)	ABI3 (2.6)	GPR183 (2.4)	LINC00299 (2.4)	IL1RL1 (2.3)	GPR18 (2.2)	FAM105A (2.2)	PTPRC (2.1)	ENSG00000258442 (1.9)	FAM105B (1.9)	KRT24 (1.9)	ENSG00000223442 (1.9)	RORA (1.7)	IL21 (1.7)	TMEM194A (1.7)	CTSW (1.6)	ADAM19 (1.6)	GPR182 (1.6)	BACH2 (1.6)	MYO1A (1.5)	ENSG00000232170 (1.4)	TGFBR1 (1.3)	LRRC33 (1.3)	IL13 (1.3)	CLEC16A (1.3)	TNFAIP8 (1.2)	NDFIP1 (1.2)	DEXI (1.2)	POLR3H (1.2)
ENSG00000120235	IFNA6 PPI subnetwork	3.41e-6	<0.01	40	FALSE	FALSE	TNFRSF8 (4.9)	IL33 (4.0)	RUNX3 (3.7)	ITK (3.7)	IL4R (3.3)	ABI3 (3.2)	IL21R (3.1)	IL18R1 (3.1)	CD247 (3.1)	MAP3K14 (3.0)	FMNL1 (2.9)	IKZF4 (2.8)	TLR1 (2.7)	IL18RAP (2.6)	PLXNC1 (2.6)	GNA15 (2.3)	PTPRC (2.3)	LINC00299 (2.3)	GPR183 (2.3)	IL1RL1 (2.3)	ENSG00000258442 (2.2)	GPR18 (2.1)	FAM105B (2.0)	TMEM194A (1.9)	RORA (1.9)	CTSW (1.9)	FAM105A (1.8)	BACH2 (1.7)	GPR182 (1.7)	IL21 (1.6)	ADAM19 (1.6)	ENSG00000223442 (1.6)	IL13 (1.5)	ORMDL3 (1.5)	MYO1A (1.4)	TGFBR1 (1.4)	TLR6 (1.4)	ENSG00000232170 (1.4)	SUOX (1.3)	JMJD5 (1.3)	ZPBP2 (1.3)	SLC7A10 (1.3)	PPPDE2 (1.2)
ENSG00000171855	IFNB1 PPI subnetwork	3.42e-6	<0.01	40	FALSE	FALSE	TNFRSF8 (4.8)	IL33 (3.9)	RUNX3 (3.8)	ITK (3.6)	IL18R1 (3.2)	IL21R (3.2)	IL18RAP (3.2)	IL4R (3.0)	MAP3K14 (3.0)	CD247 (3.0)	FMNL1 (2.9)	IKZF4 (2.8)	GNA15 (2.7)	PLXNC1 (2.7)	ABI3 (2.7)	GPR183 (2.6)	IL1RL1 (2.5)	TLR1 (2.5)	TMEM194A (2.3)	PTPRC (2.3)	LINC00299 (2.2)	FAM105A (2.2)	GPR18 (2.1)	FAM105B (1.9)	ENSG00000223442 (1.9)	RORA (1.9)	MYO1A (1.9)	CTSW (1.9)	BACH2 (1.8)	IL13 (1.7)	GPR182 (1.7)	ENSG00000258442 (1.7)	IL6 (1.7)	ADAM19 (1.6)	IL21 (1.6)	ENSG00000232170 (1.6)	TGFBR1 (1.4)	ZPBP2 (1.4)	TNFAIP8 (1.3)	TNFSF4 (1.3)	LRRC33 (1.3)	RDH16 (1.3)	NDFIP1 (1.2)
ENSG00000099985	OSM PPI subnetwork	3.44e-6	<0.01	40	FALSE	FALSE	IL33 (4.8)	TNFRSF8 (4.7)	IL4R (3.5)	IKZF4 (3.3)	ITK (3.1)	IL18R1 (2.9)	FMNL1 (2.7)	TLR1 (2.7)	CD247 (2.7)	IL18RAP (2.6)	GPR183 (2.6)	IL1RL1 (2.6)	ENSG00000258442 (2.6)	IL21R (2.5)	RUNX3 (2.5)	MAP3K14 (2.4)	ABI3 (2.3)	PTPRC (2.2)	FAM105A (2.2)	ENSG00000223442 (2.2)	GNA15 (2.1)	GPR18 (2.1)	ENSG00000179428 (2.0)	ADAM19 (2.0)	TNFAIP8 (2.0)	RORA (1.8)	GPR182 (1.8)	PLXNC1 (1.8)	MYO1A (1.6)	FAM105B (1.6)	BACH2 (1.5)	TGFBR1 (1.5)	IL21 (1.5)	GLB1 (1.5)	IL13 (1.4)	RDH16 (1.3)	TLR6 (1.3)	TMEM194A (1.3)	IL6 (1.3)	LINC00299 (1.3)	TLR10 (1.2)	CLEC16A (1.2)	CTSW (1.2)
ENSG00000113520	IL4 PPI subnetwork	3.56e-6	<0.01	40	FALSE	FALSE	TNFRSF8 (4.7)	IL33 (4.1)	RUNX3 (3.9)	ITK (3.7)	IL21R (3.5)	IL18R1 (3.5)	IL4R (3.4)	FMNL1 (3.4)	PTPRC (3.3)	IKZF4 (3.2)	CD247 (3.2)	TLR1 (3.1)	ABI3 (3.1)	MAP3K14 (3.0)	GNA15 (3.0)	IL18RAP (3.0)	PLXNC1 (2.9)	GPR183 (2.8)	GPR18 (2.6)	IL1RL1 (2.5)	FAM105A (2.4)	ENSG00000258442 (2.3)	BACH2 (2.1)	ENSG00000223442 (2.0)	LINC00299 (2.0)	CTSW (1.9)	GPR182 (1.9)	FAM105B (1.9)	RORA (1.8)	LRRC33 (1.7)	TMEM194A (1.7)	IL21 (1.7)	IL13 (1.7)	ADAM19 (1.6)	TGFBR1 (1.6)	MYO1A (1.5)	TLR10 (1.5)	JMJD5 (1.4)	TLR6 (1.4)	TNFAIP8 (1.4)	ENSG00000232170 (1.4)	TNFSF4 (1.3)	SLC7A10 (1.2)
ENSG00000136244	IL6 PPI subnetwork	3.57e-6	<0.01	40	FALSE	FALSE	TNFRSF8 (4.6)	IL33 (4.3)	IL4R (4.1)	MAP3K14 (3.9)	RUNX3 (3.6)	IL18R1 (3.4)	ITK (3.4)	FMNL1 (3.2)	IL1RL1 (3.2)	IL18RAP (2.9)	GNA15 (2.9)	CD247 (2.7)	IKZF4 (2.6)	GPR183 (2.6)	IL21R (2.6)	TLR1 (2.5)	IL6 (2.4)	PLXNC1 (2.3)	FAM105A (2.2)	CTSW (2.1)	ENSG00000258442 (2.1)	TSLP (2.0)	IL13 (2.0)	FAM105B (2.0)	LINC00299 (2.0)	ADAM19 (1.9)	ABI3 (1.9)	BACH2 (1.8)	RORA (1.8)	PTPRC (1.8)	TGFBR1 (1.7)	TMEM194A (1.7)	TNFAIP8 (1.5)	GPR18 (1.5)	IL2 (1.3)	IL21 (1.3)	DEXI (1.3)	CLEC16A (1.2)	ZC3H7B (1.2)	MYO1A (1.2)	ZBTB10 (1.1)	ENSG00000223442 (1.1)	RAD51B (1.1)
ENSG00000120833	SOCS2 PPI subnetwork	3.58e-6	<0.01	40	FALSE	FALSE	TNFRSF8 (4.7)	IL33 (3.8)	IKZF4 (3.6)	IL4R (3.6)	ITK (3.5)	IL21R (3.4)	IL18R1 (3.3)	MAP3K14 (3.2)	RUNX3 (3.1)	PLXNC1 (3.1)	CD247 (3.1)	TLR1 (3.0)	ABI3 (2.7)	IL18RAP (2.7)	IL1RL1 (2.5)	FMNL1 (2.5)	GNA15 (2.3)	GPR18 (2.2)	IL21 (2.2)	ENSG00000258442 (2.1)	PTPRC (2.1)	TMEM194A (2.1)	FAM105A (2.0)	GPR183 (1.9)	IL6 (1.9)	FAM105B (1.9)	LINC00299 (1.9)	GPR182 (1.8)	BACH2 (1.7)	RORA (1.7)	ADAM19 (1.7)	CTSW (1.6)	IL13 (1.6)	ZPBP2 (1.5)	CLEC16A (1.4)	ENSG00000223442 (1.2)	ENSG00000232170 (1.2)	TLR6 (1.2)	IL2 (1.1)	GLB1 (1.1)	NSMCE1 (1.1)	NDFIP1 (1.0)	TLR10 (1.0)
ENSG00000172179	PRL PPI subnetwork	4.25e-6	<0.01	40	FALSE	FALSE	TNFRSF8 (4.7)	IL33 (3.9)	ITK (3.6)	RUNX3 (3.6)	IL21R (3.4)	IL4R (3.3)	IL18R1 (3.2)	CD247 (3.0)	MAP3K14 (3.0)	FMNL1 (2.9)	IKZF4 (2.9)	IL18RAP (2.8)	ABI3 (2.8)	TLR1 (2.7)	GNA15 (2.7)	PLXNC1 (2.6)	GPR183 (2.5)	IL1RL1 (2.4)	PTPRC (2.2)	GPR18 (2.2)	FAM105A (2.1)	ENSG00000223442 (2.1)	ENSG00000258442 (2.1)	FAM105B (2.0)	LINC00299 (2.0)	RORA (1.9)	CTSW (1.9)	BACH2 (1.8)	TMEM194A (1.7)	GPR182 (1.7)	ADAM19 (1.7)	MYO1A (1.6)	IL21 (1.6)	ENSG00000232170 (1.5)	IL13 (1.5)	TGFBR1 (1.4)	SLC7A10 (1.3)	RDH16 (1.2)	IL6 (1.2)	GLB1 (1.2)	TNFAIP8 (1.2)	NSMCE1 (1.2)	NDFIP1 (1.2)
ENSG00000184557	SOCS3 PPI subnetwork	4.31e-6	<0.01	40	FALSE	FALSE	TNFRSF8 (4.0)	PLXNC1 (4.0)	ITK (3.4)	IL33 (3.3)	FMNL1 (3.1)	IKZF4 (3.1)	GNA15 (3.1)	IL21R (3.1)	IL4R (2.9)	CD247 (2.8)	MAP3K14 (2.8)	IL18R1 (2.7)	RUNX3 (2.7)	PTPRC (2.7)	ABI3 (2.6)	IL18RAP (2.5)	TLR1 (2.4)	TMEM194A (2.3)	IL21 (2.1)	IL1RL1 (2.1)	FAM105A (2.1)	TGFBR1 (2.1)	BACH2 (2.0)	RORA (2.0)	CTSW (2.0)	FAM105B (2.0)	ADAM19 (1.9)	GPR18 (1.9)	ENSG00000253519 (1.8)	POLR3H (1.7)	CLEC16A (1.7)	GPR183 (1.7)	JMJD5 (1.6)	RUNX1 (1.5)	LINC00299 (1.5)	ORMDL3 (1.5)	ENSG00000258442 (1.5)	TNFAIP8 (1.4)	TNFSF4 (1.4)	GPR182 (1.3)	C5orf56 (1.3)	IL13 (1.3)	FNDC9 (1.1)
ENSG00000150281	CTF1 PPI subnetwork	4.51e-6	<0.01	40	FALSE	FALSE	TNFRSF8 (4.6)	IL33 (3.9)	ITK (3.7)	RUNX3 (3.5)	IL4R (3.3)	IL18R1 (3.3)	IL21R (3.2)	IKZF4 (3.2)	CD247 (3.0)	IL18RAP (3.0)	MAP3K14 (2.9)	FMNL1 (2.9)	PLXNC1 (2.8)	TLR1 (2.8)	ABI3 (2.7)	GNA15 (2.6)	IL1RL1 (2.5)	GPR183 (2.4)	ENSG00000223442 (2.3)	PTPRC (2.3)	GPR18 (2.2)	FAM105A (2.1)	ENSG00000258442 (2.1)	FAM105B (2.0)	RORA (1.9)	CTSW (1.8)	BACH2 (1.8)	TMEM194A (1.8)	ADAM19 (1.7)	LINC00299 (1.7)	GPR182 (1.7)	IL21 (1.5)	MYO1A (1.5)	TGFBR1 (1.5)	NDFIP1 (1.5)	ENSG00000232170 (1.4)	IL13 (1.4)	TLR10 (1.3)	TNFAIP8 (1.3)	JMJD5 (1.3)	RDH16 (1.2)	IL6 (1.2)	SLC7A10 (1.2)
ENSG00000095752	IL11 PPI subnetwork	4.73e-6	<0.01	40	FALSE	FALSE	TNFRSF8 (4.8)	IL33 (4.0)	RUNX3 (3.8)	ITK (3.7)	IL4R (3.3)	IL21R (3.2)	IL18R1 (3.2)	IKZF4 (3.1)	FMNL1 (3.1)	CD247 (3.1)	ABI3 (2.9)	TLR1 (2.8)	IL18RAP (2.8)	MAP3K14 (2.8)	PLXNC1 (2.8)	GNA15 (2.6)	GPR183 (2.5)	PTPRC (2.4)	IL1RL1 (2.3)	GPR18 (2.2)	RORA (2.0)	FAM105B (2.0)	FAM105A (2.0)	ENSG00000258442 (1.9)	LINC00299 (1.9)	CTSW (1.9)	BACH2 (1.9)	TMEM194A (1.8)	ENSG00000223442 (1.8)	GPR182 (1.7)	IL21 (1.7)	ADAM19 (1.7)	MYO1A (1.6)	TGFBR1 (1.5)	IL13 (1.5)	SLC7A10 (1.3)	ENSG00000232170 (1.3)	TLR6 (1.3)	TLR10 (1.2)	RDH16 (1.2)	IL6 (1.2)	JMJD5 (1.2)	LRRC33 (1.1)
ENSG00000184995	IFNE PPI subnetwork	4.78e-6	<0.01	40	FALSE	FALSE	TNFRSF8 (4.8)	IL33 (4.1)	ITK (3.7)	RUNX3 (3.7)	IL21R (3.3)	IKZF4 (3.3)	IL18R1 (3.3)	IL4R (3.2)	CD247 (3.1)	FMNL1 (3.0)	MAP3K14 (3.0)	IL18RAP (2.9)	ABI3 (2.8)	TLR1 (2.8)	PLXNC1 (2.8)	GNA15 (2.7)	GPR183 (2.5)	IL1RL1 (2.4)	PTPRC (2.3)	GPR18 (2.2)	ENSG00000258442 (2.2)	ENSG00000223442 (2.1)	FAM105A (2.1)	FAM105B (2.0)	LINC00299 (2.0)	RORA (2.0)	CTSW (1.9)	BACH2 (1.9)	TMEM194A (1.8)	GPR182 (1.8)	MYO1A (1.7)	IL21 (1.6)	ADAM19 (1.6)	IL13 (1.5)	TGFBR1 (1.4)	ENSG00000232170 (1.3)	IL6 (1.2)	ZPBP2 (1.2)	SLC7A10 (1.2)	JMJD5 (1.2)	RDH16 (1.2)	TLR6 (1.2)	TLR10 (1.1)
ENSG00000183709	IL28A PPI subnetwork	4.78e-6	<0.01	40	FALSE	FALSE	TNFRSF8 (4.8)	IL33 (4.1)	ITK (3.7)	RUNX3 (3.7)	IL21R (3.3)	IKZF4 (3.3)	IL18R1 (3.3)	IL4R (3.2)	CD247 (3.1)	FMNL1 (3.0)	MAP3K14 (3.0)	IL18RAP (2.9)	ABI3 (2.8)	TLR1 (2.8)	PLXNC1 (2.8)	GNA15 (2.7)	GPR183 (2.5)	IL1RL1 (2.4)	PTPRC (2.3)	GPR18 (2.2)	ENSG00000258442 (2.2)	ENSG00000223442 (2.1)	FAM105A (2.1)	FAM105B (2.0)	LINC00299 (2.0)	RORA (2.0)	CTSW (1.9)	BACH2 (1.9)	TMEM194A (1.8)	GPR182 (1.8)	MYO1A (1.7)	IL21 (1.6)	ADAM19 (1.6)	IL13 (1.5)	TGFBR1 (1.4)	ENSG00000232170 (1.3)	IL6 (1.2)	ZPBP2 (1.2)	SLC7A10 (1.2)	JMJD5 (1.2)	RDH16 (1.2)	TLR6 (1.2)	TLR10 (1.1)
ENSG00000138684	IL21 PPI subnetwork	4.78e-6	<0.01	40	FALSE	FALSE	TNFRSF8 (4.8)	IL33 (4.1)	ITK (3.7)	RUNX3 (3.7)	IL21R (3.3)	IKZF4 (3.3)	IL18R1 (3.3)	IL4R (3.2)	CD247 (3.1)	FMNL1 (3.0)	MAP3K14 (3.0)	IL18RAP (2.9)	ABI3 (2.8)	TLR1 (2.8)	PLXNC1 (2.8)	GNA15 (2.7)	GPR183 (2.5)	IL1RL1 (2.4)	PTPRC (2.3)	GPR18 (2.2)	ENSG00000258442 (2.2)	ENSG00000223442 (2.1)	FAM105A (2.1)	FAM105B (2.0)	LINC00299 (2.0)	RORA (2.0)	CTSW (1.9)	BACH2 (1.9)	TMEM194A (1.8)	GPR182 (1.8)	MYO1A (1.7)	IL21 (1.6)	ADAM19 (1.6)	IL13 (1.5)	TGFBR1 (1.4)	ENSG00000232170 (1.3)	IL6 (1.2)	ZPBP2 (1.2)	SLC7A10 (1.2)	JMJD5 (1.2)	RDH16 (1.2)	TLR6 (1.2)	TLR10 (1.1)
ENSG00000177047	IFNW1 PPI subnetwork	4.78e-6	<0.01	40	FALSE	FALSE	TNFRSF8 (4.8)	IL33 (4.1)	ITK (3.7)	RUNX3 (3.7)	IL21R (3.3)	IKZF4 (3.3)	IL18R1 (3.3)	IL4R (3.2)	CD247 (3.1)	FMNL1 (3.0)	MAP3K14 (3.0)	IL18RAP (2.9)	ABI3 (2.8)	TLR1 (2.8)	PLXNC1 (2.8)	GNA15 (2.7)	GPR183 (2.5)	IL1RL1 (2.4)	PTPRC (2.3)	GPR18 (2.2)	ENSG00000258442 (2.2)	ENSG00000223442 (2.1)	FAM105A (2.1)	FAM105B (2.0)	LINC00299 (2.0)	RORA (2.0)	CTSW (1.9)	BACH2 (1.9)	TMEM194A (1.8)	GPR182 (1.8)	MYO1A (1.7)	IL21 (1.6)	ADAM19 (1.6)	IL13 (1.5)	TGFBR1 (1.4)	ENSG00000232170 (1.3)	IL6 (1.2)	ZPBP2 (1.2)	SLC7A10 (1.2)	JMJD5 (1.2)	RDH16 (1.2)	TLR6 (1.2)	TLR10 (1.1)
ENSG00000145839	IL9 PPI subnetwork	4.78e-6	<0.01	40	FALSE	FALSE	TNFRSF8 (4.8)	IL33 (4.1)	ITK (3.7)	RUNX3 (3.7)	IL21R (3.3)	IKZF4 (3.3)	IL18R1 (3.3)	IL4R (3.2)	CD247 (3.1)	FMNL1 (3.0)	MAP3K14 (3.0)	IL18RAP (2.9)	ABI3 (2.8)	TLR1 (2.8)	PLXNC1 (2.8)	GNA15 (2.7)	GPR183 (2.5)	IL1RL1 (2.4)	PTPRC (2.3)	GPR18 (2.2)	ENSG00000258442 (2.2)	ENSG00000223442 (2.1)	FAM105A (2.1)	FAM105B (2.0)	LINC00299 (2.0)	RORA (2.0)	CTSW (1.9)	BACH2 (1.9)	TMEM194A (1.8)	GPR182 (1.8)	MYO1A (1.7)	IL21 (1.6)	ADAM19 (1.6)	IL13 (1.5)	TGFBR1 (1.4)	ENSG00000232170 (1.3)	IL6 (1.2)	ZPBP2 (1.2)	SLC7A10 (1.2)	JMJD5 (1.2)	RDH16 (1.2)	TLR6 (1.2)	TLR10 (1.1)
ENSG00000111536	IL26 PPI subnetwork	4.78e-6	<0.01	40	FALSE	FALSE	TNFRSF8 (4.8)	IL33 (4.1)	ITK (3.7)	RUNX3 (3.7)	IL21R (3.3)	IKZF4 (3.3)	IL18R1 (3.3)	IL4R (3.2)	CD247 (3.1)	FMNL1 (3.0)	MAP3K14 (3.0)	IL18RAP (2.9)	ABI3 (2.8)	TLR1 (2.8)	PLXNC1 (2.8)	GNA15 (2.7)	GPR183 (2.5)	IL1RL1 (2.4)	PTPRC (2.3)	GPR18 (2.2)	ENSG00000258442 (2.2)	ENSG00000223442 (2.1)	FAM105A (2.1)	FAM105B (2.0)	LINC00299 (2.0)	RORA (2.0)	CTSW (1.9)	BACH2 (1.9)	TMEM194A (1.8)	GPR182 (1.8)	MYO1A (1.7)	IL21 (1.6)	ADAM19 (1.6)	IL13 (1.5)	TGFBR1 (1.4)	ENSG00000232170 (1.3)	IL6 (1.2)	ZPBP2 (1.2)	SLC7A10 (1.2)	JMJD5 (1.2)	RDH16 (1.2)	TLR6 (1.2)	TLR10 (1.1)
ENSG00000104432	IL7 PPI subnetwork	4.78e-6	<0.01	40	FALSE	FALSE	TNFRSF8 (4.8)	IL33 (4.1)	ITK (3.7)	RUNX3 (3.7)	IL21R (3.3)	IKZF4 (3.3)	IL18R1 (3.3)	IL4R (3.2)	CD247 (3.1)	FMNL1 (3.0)	MAP3K14 (3.0)	IL18RAP (2.9)	ABI3 (2.8)	TLR1 (2.8)	PLXNC1 (2.8)	GNA15 (2.7)	GPR183 (2.5)	IL1RL1 (2.4)	PTPRC (2.3)	GPR18 (2.2)	ENSG00000258442 (2.2)	ENSG00000223442 (2.1)	FAM105A (2.1)	FAM105B (2.0)	LINC00299 (2.0)	RORA (2.0)	CTSW (1.9)	BACH2 (1.9)	TMEM194A (1.8)	GPR182 (1.8)	MYO1A (1.7)	IL21 (1.6)	ADAM19 (1.6)	IL13 (1.5)	TGFBR1 (1.4)	ENSG00000232170 (1.3)	IL6 (1.2)	ZPBP2 (1.2)	SLC7A10 (1.2)	JMJD5 (1.2)	RDH16 (1.2)	TLR6 (1.2)	TLR10 (1.1)
ENSG00000162892	IL24 PPI subnetwork	4.78e-6	<0.01	40	FALSE	FALSE	TNFRSF8 (4.8)	IL33 (4.1)	ITK (3.7)	RUNX3 (3.7)	IL21R (3.3)	IKZF4 (3.3)	IL18R1 (3.3)	IL4R (3.2)	CD247 (3.1)	FMNL1 (3.0)	MAP3K14 (3.0)	IL18RAP (2.9)	ABI3 (2.8)	TLR1 (2.8)	PLXNC1 (2.8)	GNA15 (2.7)	GPR183 (2.5)	IL1RL1 (2.4)	PTPRC (2.3)	GPR18 (2.2)	ENSG00000258442 (2.2)	ENSG00000223442 (2.1)	FAM105A (2.1)	FAM105B (2.0)	LINC00299 (2.0)	RORA (2.0)	CTSW (1.9)	BACH2 (1.9)	TMEM194A (1.8)	GPR182 (1.8)	MYO1A (1.7)	IL21 (1.6)	ADAM19 (1.6)	IL13 (1.5)	TGFBR1 (1.4)	ENSG00000232170 (1.3)	IL6 (1.2)	ZPBP2 (1.2)	SLC7A10 (1.2)	JMJD5 (1.2)	RDH16 (1.2)	TLR6 (1.2)	TLR10 (1.1)
ENSG00000197110	IL28B PPI subnetwork	4.78e-6	<0.01	40	FALSE	FALSE	TNFRSF8 (4.8)	IL33 (4.1)	ITK (3.7)	RUNX3 (3.7)	IL21R (3.3)	IKZF4 (3.3)	IL18R1 (3.3)	IL4R (3.2)	CD247 (3.1)	FMNL1 (3.0)	MAP3K14 (3.0)	IL18RAP (2.9)	ABI3 (2.8)	TLR1 (2.8)	PLXNC1 (2.8)	GNA15 (2.7)	GPR183 (2.5)	IL1RL1 (2.4)	PTPRC (2.3)	GPR18 (2.2)	ENSG00000258442 (2.2)	ENSG00000223442 (2.1)	FAM105A (2.1)	FAM105B (2.0)	LINC00299 (2.0)	RORA (2.0)	CTSW (1.9)	BACH2 (1.9)	TMEM194A (1.8)	GPR182 (1.8)	MYO1A (1.7)	IL21 (1.6)	ADAM19 (1.6)	IL13 (1.5)	TGFBR1 (1.4)	ENSG00000232170 (1.3)	IL6 (1.2)	ZPBP2 (1.2)	SLC7A10 (1.2)	JMJD5 (1.2)	RDH16 (1.2)	TLR6 (1.2)	TLR10 (1.1)
ENSG00000142224	IL19 PPI subnetwork	4.78e-6	<0.01	40	FALSE	FALSE	TNFRSF8 (4.8)	IL33 (4.1)	ITK (3.7)	RUNX3 (3.7)	IL21R (3.3)	IKZF4 (3.3)	IL18R1 (3.3)	IL4R (3.2)	CD247 (3.1)	FMNL1 (3.0)	MAP3K14 (3.0)	IL18RAP (2.9)	ABI3 (2.8)	TLR1 (2.8)	PLXNC1 (2.8)	GNA15 (2.7)	GPR183 (2.5)	IL1RL1 (2.4)	PTPRC (2.3)	GPR18 (2.2)	ENSG00000258442 (2.2)	ENSG00000223442 (2.1)	FAM105A (2.1)	FAM105B (2.0)	LINC00299 (2.0)	RORA (2.0)	CTSW (1.9)	BACH2 (1.9)	TMEM194A (1.8)	GPR182 (1.8)	MYO1A (1.7)	IL21 (1.6)	ADAM19 (1.6)	IL13 (1.5)	TGFBR1 (1.4)	ENSG00000232170 (1.3)	IL6 (1.2)	ZPBP2 (1.2)	SLC7A10 (1.2)	JMJD5 (1.2)	RDH16 (1.2)	TLR6 (1.2)	TLR10 (1.1)
ENSG00000182393	IL29 PPI subnetwork	4.78e-6	<0.01	40	FALSE	FALSE	TNFRSF8 (4.8)	IL33 (4.1)	ITK (3.7)	RUNX3 (3.7)	IL21R (3.3)	IKZF4 (3.3)	IL18R1 (3.3)	IL4R (3.2)	CD247 (3.1)	FMNL1 (3.0)	MAP3K14 (3.0)	IL18RAP (2.9)	ABI3 (2.8)	TLR1 (2.8)	PLXNC1 (2.8)	GNA15 (2.7)	GPR183 (2.5)	IL1RL1 (2.4)	PTPRC (2.3)	GPR18 (2.2)	ENSG00000258442 (2.2)	ENSG00000223442 (2.1)	FAM105A (2.1)	FAM105B (2.0)	LINC00299 (2.0)	RORA (2.0)	CTSW (1.9)	BACH2 (1.9)	TMEM194A (1.8)	GPR182 (1.8)	MYO1A (1.7)	IL21 (1.6)	ADAM19 (1.6)	IL13 (1.5)	TGFBR1 (1.4)	ENSG00000232170 (1.3)	IL6 (1.2)	ZPBP2 (1.2)	SLC7A10 (1.2)	JMJD5 (1.2)	RDH16 (1.2)	TLR6 (1.2)	TLR10 (1.1)
ENSG00000147896	IFNK PPI subnetwork	4.78e-6	<0.01	40	FALSE	FALSE	TNFRSF8 (4.8)	IL33 (4.1)	ITK (3.7)	RUNX3 (3.7)	IL21R (3.3)	IKZF4 (3.3)	IL18R1 (3.3)	IL4R (3.2)	CD247 (3.1)	FMNL1 (3.0)	MAP3K14 (3.0)	IL18RAP (2.9)	ABI3 (2.8)	TLR1 (2.8)	PLXNC1 (2.8)	GNA15 (2.7)	GPR183 (2.5)	IL1RL1 (2.4)	PTPRC (2.3)	GPR18 (2.2)	ENSG00000258442 (2.2)	ENSG00000223442 (2.1)	FAM105A (2.1)	FAM105B (2.0)	LINC00299 (2.0)	RORA (2.0)	CTSW (1.9)	BACH2 (1.9)	TMEM194A (1.8)	GPR182 (1.8)	MYO1A (1.7)	IL21 (1.6)	ADAM19 (1.6)	IL13 (1.5)	TGFBR1 (1.4)	ENSG00000232170 (1.3)	IL6 (1.2)	ZPBP2 (1.2)	SLC7A10 (1.2)	JMJD5 (1.2)	RDH16 (1.2)	TLR6 (1.2)	TLR10 (1.1)
ENSG00000128342	LIF PPI subnetwork	4.78e-6	<0.01	40	FALSE	FALSE	TNFRSF8 (4.8)	IL33 (4.1)	ITK (3.7)	RUNX3 (3.7)	IL21R (3.3)	IKZF4 (3.3)	IL18R1 (3.3)	IL4R (3.2)	CD247 (3.1)	FMNL1 (3.0)	MAP3K14 (3.0)	IL18RAP (2.9)	ABI3 (2.8)	TLR1 (2.8)	PLXNC1 (2.8)	GNA15 (2.7)	GPR183 (2.5)	IL1RL1 (2.4)	PTPRC (2.3)	GPR18 (2.2)	ENSG00000258442 (2.2)	ENSG00000223442 (2.1)	FAM105A (2.1)	FAM105B (2.0)	LINC00299 (2.0)	RORA (2.0)	CTSW (1.9)	BACH2 (1.9)	TMEM194A (1.8)	GPR182 (1.8)	MYO1A (1.7)	IL21 (1.6)	ADAM19 (1.6)	IL13 (1.5)	TGFBR1 (1.4)	ENSG00000232170 (1.3)	IL6 (1.2)	ZPBP2 (1.2)	SLC7A10 (1.2)	JMJD5 (1.2)	RDH16 (1.2)	TLR6 (1.2)	TLR10 (1.1)
ENSG00000164136	IL15 PPI subnetwork	4.78e-6	<0.01	40	TRUE	FALSE	TNFRSF8 (4.8)	IL33 (4.1)	ITK (3.7)	RUNX3 (3.7)	IL21R (3.3)	IKZF4 (3.3)	IL18R1 (3.3)	IL4R (3.2)	CD247 (3.1)	FMNL1 (3.0)	MAP3K14 (3.0)	IL18RAP (2.9)	ABI3 (2.8)	TLR1 (2.8)	PLXNC1 (2.8)	GNA15 (2.7)	GPR183 (2.5)	IL1RL1 (2.4)	PTPRC (2.3)	GPR18 (2.2)	ENSG00000258442 (2.2)	ENSG00000223442 (2.1)	FAM105A (2.1)	FAM105B (2.0)	LINC00299 (2.0)	RORA (2.0)	CTSW (1.9)	BACH2 (1.9)	TMEM194A (1.8)	GPR182 (1.8)	MYO1A (1.7)	IL21 (1.6)	ADAM19 (1.6)	IL13 (1.5)	TGFBR1 (1.4)	ENSG00000232170 (1.3)	IL6 (1.2)	ZPBP2 (1.2)	SLC7A10 (1.2)	JMJD5 (1.2)	RDH16 (1.2)	TLR6 (1.2)	TLR10 (1.1)
ENSG00000130427	EPO PPI subnetwork	4.86e-6	<0.01	40	FALSE	FALSE	TNFRSF8 (4.9)	IL33 (4.0)	ITK (3.8)	RUNX3 (3.7)	FMNL1 (3.4)	IL21R (3.4)	IL18R1 (3.4)	CD247 (3.3)	IL4R (3.3)	IKZF4 (3.2)	IL18RAP (3.2)	GNA15 (3.1)	ABI3 (2.9)	MAP3K14 (2.9)	TLR1 (2.7)	PLXNC1 (2.5)	GPR183 (2.4)	IL1RL1 (2.4)	CTSW (2.4)	PTPRC (2.3)	FAM105A (2.3)	ENSG00000223442 (2.2)	ENSG00000258442 (2.1)	RORA (2.1)	GPR18 (2.0)	LINC00299 (2.0)	FAM105B (1.9)	GPR182 (1.7)	TMEM194A (1.7)	BACH2 (1.7)	IL13 (1.6)	MYO1A (1.6)	IL21 (1.6)	LRRC33 (1.5)	ENSG00000232170 (1.5)	ADAM19 (1.4)	TGFBR1 (1.4)	JMJD5 (1.3)	RDH16 (1.3)	NDFIP1 (1.2)	SLC7A10 (1.2)	PPPDE2 (1.1)	POLR3H (1.1)
ENSG00000114423	CBLB PPI subnetwork	5.21e-6	<0.01	40	FALSE	FALSE	GNA15 (4.1)	IL21R (4.1)	MAP3K14 (3.3)	ITK (3.3)	IL33 (3.2)	IL4R (3.1)	GPR18 (3.0)	CD247 (3.0)	IL18R1 (2.8)	PTPRC (2.7)	PLXNC1 (2.7)	RUNX3 (2.6)	ABI3 (2.6)	GPR182 (2.6)	FAM105A (2.5)	CTSW (2.5)	IL18RAP (2.5)	FMNL1 (2.3)	TNFRSF8 (2.3)	LRRC33 (2.3)	TLR1 (2.3)	TNFAIP8 (1.9)	FAM105B (1.9)	GPR183 (1.8)	ZBTB10 (1.8)	ENSG00000258442 (1.7)	TLR10 (1.7)	ENSG00000248791 (1.6)	TNFSF4 (1.6)	IL2 (1.5)	BACH2 (1.5)	RUNX1 (1.4)	GATA3 (1.4)	SEC61B (1.3)	IL1RL1 (1.3)	IKZF4 (1.3)	TLR6 (1.3)	KRT222 (1.3)	TGFBR1 (1.2)	SLC7A10 (1.2)	SHARPIN (1.2)	ALG2 (1.2)	ERBB3 (1.1)
ENSG00000108342	CSF3 PPI subnetwork	5.25e-6	<0.01	40	FALSE	FALSE	TNFRSF8 (4.6)	IL33 (3.9)	ITK (3.7)	RUNX3 (3.6)	IKZF4 (3.3)	IL21R (3.3)	IL4R (3.2)	IL18RAP (3.2)	IL18R1 (3.2)	FMNL1 (3.0)	CD247 (3.0)	MAP3K14 (2.8)	GNA15 (2.7)	GPR183 (2.7)	TLR1 (2.6)	ABI3 (2.6)	FAM105A (2.5)	IL1RL1 (2.4)	PLXNC1 (2.3)	GPR18 (2.3)	PTPRC (2.3)	ENSG00000258442 (2.2)	ENSG00000223442 (2.1)	BACH2 (2.0)	RORA (2.0)	GPR182 (1.9)	FAM105B (1.8)	CTSW (1.8)	TMEM194A (1.8)	LINC00299 (1.8)	MYO1A (1.6)	IL21 (1.6)	TGFBR1 (1.6)	IL13 (1.5)	ADAM19 (1.5)	ENSG00000232170 (1.4)	TNFAIP8 (1.4)	RDH16 (1.3)	ZPBP2 (1.2)	POLR3H (1.2)	JMJD5 (1.2)	NDFIP1 (1.1)	IL2 (1.1)
ENSG00000162891	IL20 PPI subnetwork	5.52e-6	<0.01	40	FALSE	FALSE	TNFRSF8 (4.7)	IL33 (4.2)	ITK (3.6)	RUNX3 (3.6)	IL21R (3.3)	IL4R (3.3)	IL18R1 (3.2)	FMNL1 (3.1)	CD247 (3.0)	IKZF4 (3.0)	MAP3K14 (2.9)	IL18RAP (2.8)	GNA15 (2.8)	TLR1 (2.8)	ABI3 (2.8)	PLXNC1 (2.7)	GPR183 (2.4)	PTPRC (2.3)	IL1RL1 (2.2)	FAM105B (2.2)	RORA (2.1)	ENSG00000223442 (2.1)	ENSG00000258442 (2.1)	GPR18 (2.1)	CTSW (2.0)	FAM105A (2.0)	LINC00299 (2.0)	TMEM194A (1.8)	BACH2 (1.7)	MYO1A (1.6)	GPR182 (1.6)	ADAM19 (1.6)	IL21 (1.6)	IL13 (1.5)	TGFBR1 (1.5)	ENSG00000232170 (1.4)	FNDC9 (1.3)	IL6 (1.2)	TNFAIP8 (1.2)	TLR6 (1.2)	LRRC33 (1.2)	PPPDE2 (1.2)	RDH16 (1.2)
GO:0004896	cytokine receptor activity	7.89e-6	<0.01	40	FALSE	FALSE	GPR183 (5.1)	IL18RAP (5.0)	IL18R1 (4.8)	TNFRSF8 (4.8)	TLR1 (4.5)	GNA15 (4.1)	RUNX3 (3.7)	ITK (3.7)	CD247 (3.4)	IL21R (3.4)	IKZF4 (3.4)	FAM105A (3.2)	IL1RL1 (3.1)	GPR18 (3.0)	TLR6 (3.0)	ADAM19 (3.0)	MAP3K14 (2.9)	FMNL1 (2.9)	PTPRC (2.8)	TLR10 (2.6)	PLXNC1 (2.6)	CTSW (2.6)	IL4R (2.5)	IL33 (2.4)	GATA3 (2.2)	IL13 (2.1)	ABI3 (2.1)	ENSG00000248791 (2.0)	IL6 (2.0)	ENSG00000258442 (1.9)	GPR182 (1.9)	IKZF3 (1.8)	RORA (1.7)	IL21 (1.6)	LINC00299 (1.5)	ENSG00000223442 (1.5)	LRRC33 (1.5)	ENSG00000253519 (1.4)	SLC7A10 (1.2)	PRKRIR (1.2)	ITGB8 (1.2)	ERBB3 (1.1)	RDH16 (1.1)
ENSG00000136488	CSH1 PPI subnetwork	1.09e-5	<0.01	40	FALSE	FALSE	IL33 (4.0)	TNFRSF8 (4.0)	RUNX3 (3.7)	IL18R1 (3.7)	ITK (3.5)	IL4R (3.3)	IL18RAP (3.2)	IL21R (3.2)	FMNL1 (3.1)	CD247 (2.8)	IKZF4 (2.8)	ENSG00000223442 (2.8)	TLR1 (2.8)	TGFBR1 (2.7)	MAP3K14 (2.6)	ABI3 (2.6)	GNA15 (2.5)	GPR183 (2.5)	BACH2 (2.2)	PLXNC1 (2.2)	FAM105A (2.1)	GPR18 (2.1)	CTSW (2.0)	PTPRC (1.9)	RORA (1.8)	TMEM194A (1.8)	IL1RL1 (1.7)	GPR182 (1.7)	IL21 (1.6)	LINC00299 (1.6)	FAM105B (1.6)	ENSG00000258442 (1.5)	IL13 (1.5)	ENSG00000232170 (1.4)	ZC3H7B (1.4)	DEXI (1.3)	MYO1A (1.3)	JMJD5 (1.3)	IL6 (1.3)	ZBTB39 (1.3)	LRRC33 (1.2)	TLR10 (1.1)	IL2 (1.1)
ENSG00000186660	ZFP91 PPI subnetwork	1.26e-5	<0.01	40	FALSE	FALSE	TNFRSF8 (4.7)	IL33 (4.2)	RUNX3 (3.3)	ITK (3.3)	IKZF4 (3.0)	IL4R (2.9)	IL21R (2.9)	IL18R1 (2.9)	CD247 (2.9)	PLXNC1 (2.8)	GNA15 (2.8)	FMNL1 (2.6)	MAP3K14 (2.5)	IL18RAP (2.4)	ABI3 (2.2)	ENSG00000258442 (2.2)	FAM105B (2.2)	GPR183 (2.1)	GPR182 (2.1)	GPR18 (2.1)	TLR1 (2.1)	PTPRC (2.1)	ADAM19 (2.1)	FAM105A (2.0)	IL1RL1 (2.0)	ENSG00000223442 (2.0)	IL21 (1.8)	TMEM194A (1.7)	CTSW (1.7)	PRKRIR (1.7)	RORA (1.7)	LINC00299 (1.6)	ENSG00000232170 (1.6)	SLC7A10 (1.5)	MYO1A (1.5)	GLB1 (1.4)	BACH2 (1.4)	IL13 (1.3)	TNFAIP8 (1.3)	POLR3H (1.3)	ZC3H7B (1.3)	C11orf30 (1.2)	CLEC16A (1.2)
ENSG00000174697	LEP PPI subnetwork	1.29e-5	<0.01	40	FALSE	FALSE	TNFRSF8 (4.3)	IL33 (4.2)	ITK (3.4)	IL21R (3.4)	IL4R (3.2)	RUNX3 (3.2)	IKZF4 (3.1)	MAP3K14 (3.0)	FMNL1 (3.0)	IL18R1 (2.9)	CD247 (2.8)	ABI3 (2.7)	IL18RAP (2.6)	RORA (2.5)	GNA15 (2.5)	TLR1 (2.4)	PLXNC1 (2.3)	IL1RL1 (2.3)	PTPRC (2.2)	ENSG00000258442 (2.1)	CTSW (1.9)	FAM105B (1.8)	IL21 (1.7)	ENSG00000223442 (1.7)	BACH2 (1.7)	GPR183 (1.7)	CLEC16A (1.7)	RDH16 (1.6)	TMEM194A (1.6)	GPR182 (1.6)	JMJD5 (1.5)	LINC00299 (1.5)	ADAM19 (1.4)	FAM105A (1.4)	GPR18 (1.4)	ZC3H7B (1.2)	IL13 (1.2)	ORMDL3 (1.1)	NSMCE1 (1.1)	TLR10 (1.1)	DEXI (1.1)	POLR3H (1.1)	TNFAIP8 (1.0)
GO:0019955	cytokine binding	2.63e-5	<0.01	40	FALSE	FALSE	GPR183 (3.8)	GPR182 (3.8)	ADAM19 (3.4)	CTSW (3.2)	IKZF4 (3.1)	IL18R1 (3.0)	RUNX3 (2.9)	TNFRSF8 (2.9)	IL18RAP (2.7)	TLR1 (2.7)	PTPRC (2.6)	MAP3K14 (2.6)	IL33 (2.4)	GPR18 (2.2)	FMNL1 (2.2)	IL21R (2.2)	CD247 (2.1)	ITK (2.0)	BACH2 (2.0)	S100A11 (1.9)	KRT24 (1.9)	ABI3 (1.9)	FAM105A (1.8)	ENSG00000179428 (1.8)	ENSG00000258442 (1.8)	PRKRIR (1.7)	IL4R (1.7)	CCDC134 (1.6)	IL2 (1.6)	GNA15 (1.6)	PLXNC1 (1.5)	TNFAIP8 (1.3)	S100A10 (1.3)	RUNX1 (1.2)	NDFIP1 (1.2)	LRRC33 (1.2)	ENSG00000248791 (1.2)	C5orf56 (1.1)	MEI1 (1.1)	ENSG00000228739 (1.0)	TMEM194A (1.0)	MYO1A (1.0)	SEC61B (0.9)
ENSG00000164400	CSF2 PPI subnetwork	2.67e-5	<0.01	40	FALSE	FALSE	TNFRSF8 (4.5)	IL33 (4.0)	ITK (3.8)	IL18R1 (3.7)	IL18RAP (3.3)	RUNX3 (3.3)	IL4R (3.3)	CD247 (3.1)	IL13 (3.0)	IKZF4 (2.9)	FMNL1 (2.7)	IL21R (2.7)	PLXNC1 (2.6)	GNA15 (2.5)	GPR183 (2.5)	IL1RL1 (2.5)	IL6 (2.5)	MAP3K14 (2.4)	FAM105B (2.4)	TLR1 (2.4)	RORA (2.3)	IL2 (2.3)	IL21 (2.3)	ENSG00000258442 (2.3)	TMEM194A (2.2)	GPR18 (2.2)	FAM105A (2.2)	LINC00299 (2.2)	ABI3 (2.1)	GPR182 (2.1)	TGFBR1 (2.1)	BACH2 (2.1)	ENSG00000223442 (2.0)	PTPRC (2.0)	CTSW (1.8)	ADAM19 (1.7)	ENSG00000232170 (1.7)	TNFAIP8 (1.6)	NDFIP1 (1.5)	TNFSF4 (1.5)	RDH16 (1.5)	MYO1A (1.4)	PPPDE2 (1.3)
GO:0001910	regulation of leukocyte mediated cytotoxicity	3.28e-7	<0.01	41	FALSE	TRUE	ENSG00000237943 (3.8)	MEI1 (3.4)	C5orf56 (3.3)	IKZF3 (2.9)	CTSW (2.9)	ENSG00000251405 (2.6)	TNFSF4 (2.6)	ZPBP2 (2.4)	ENSG00000245888 (2.4)	IL18RAP (2.2)	KRT24 (2.2)	TNFRSF8 (2.2)	ITGB8 (2.1)	IL2 (2.0)	RORA (2.0)	UBAC2 (1.9)	LINC00299 (1.8)	GSDMB (1.8)	NDFIP1 (1.8)	MUS81 (1.8)	RUNX3 (1.7)	GPR18 (1.7)	CCDC134 (1.6)	IL18R1 (1.6)	ITK (1.6)	CD247 (1.5)	ABCB5 (1.5)	IL21R (1.4)	TMEM194A (1.3)	GATA3 (1.3)	ORMDL3 (1.3)	MAP3K14 (1.3)	CYFIP2 (1.3)	PPPDE2 (1.2)	PLXNC1 (1.2)	ENSG00000248791 (1.2)	CRNN (1.2)	ENSG00000234336 (1.1)	JAZF1 (1.1)	ENSG00000232170 (1.1)	ADAD1 (1.0)	IKZF4 (1.0)	ENSG00000223442 (1.0)
GO:0031341	regulation of cell killing	1.28e-6	<0.01	41	TRUE	FALSE	ENSG00000237943 (3.5)	IKZF3 (3.5)	C5orf56 (3.3)	CRNN (3.2)	CTSW (3.0)	TNFSF4 (3.0)	MEI1 (2.8)	KRT24 (2.8)	IL18RAP (2.6)	ZPBP2 (2.4)	IL2 (2.3)	ENSG00000251405 (2.2)	RORA (2.2)	GSDMB (2.2)	GPR18 (2.1)	RUNX3 (2.0)	TNFRSF8 (2.0)	ENSG00000245888 (1.9)	ORMDL3 (1.9)	IL18R1 (1.8)	IL21R (1.8)	LINC00299 (1.7)	ITGB8 (1.7)	ITK (1.7)	UBAC2 (1.7)	CD247 (1.6)	NDFIP1 (1.6)	MAP3K14 (1.5)	MUS81 (1.5)	CCDC134 (1.4)	IL21 (1.4)	PPPDE2 (1.4)	TMEM194A (1.3)	JAZF1 (1.2)	GATA3 (1.2)	CYFIP2 (1.2)	ENSG00000223442 (1.1)	PLXNC1 (1.1)	ABCB5 (1.1)	IL13 (1.1)	UBAC2-AS1 (1.1)	ENSG00000234336 (1.1)	FLG (1.0)
GO:0001909	leukocyte mediated cytotoxicity	1.36e-6	<0.01	41	FALSE	FALSE	IKZF3 (3.2)	CTSW (3.0)	ENSG00000237943 (2.8)	IL18RAP (2.7)	ENSG00000245888 (2.6)	TNFSF4 (2.4)	C5orf56 (2.4)	MEI1 (2.4)	ENSG00000251405 (2.4)	JAZF1 (2.2)	IL2 (2.1)	MUS81 (2.0)	ABCB5 (2.0)	ENSG00000234336 (2.0)	ENSG00000248791 (1.9)	ZPBP2 (1.9)	GSDMB (1.9)	GPR18 (1.8)	ITGB8 (1.8)	ORMDL3 (1.8)	RORA (1.7)	RUNX3 (1.7)	TNFRSF8 (1.6)	KRT24 (1.5)	PLXNC1 (1.5)	PPPDE2 (1.5)	IL21R (1.4)	ITK (1.4)	CD247 (1.4)	ENSG00000232170 (1.3)	FAM105A (1.3)	TMEM194A (1.3)	UBAC2 (1.2)	NDFIP1 (1.2)	ENSG00000237975 (1.2)	IL18R1 (1.2)	TNFAIP8 (1.2)	CCDC134 (1.1)	IL21 (1.0)	LINC00299 (1.0)	FLG (1.0)	CYFIP2 (1.0)	FMNL1 (1.0)
GO:0001912	positive regulation of leukocyte mediated cytotoxicity	4.09e-6	<0.01	41	FALSE	FALSE	MEI1 (3.6)	ENSG00000237943 (3.6)	IKZF3 (3.0)	TNFSF4 (2.9)	C5orf56 (2.9)	ENSG00000245888 (2.4)	IL2 (2.3)	TNFRSF8 (2.3)	CCDC134 (2.3)	ZPBP2 (2.2)	ITGB8 (2.2)	NDFIP1 (2.0)	CTSW (1.9)	KRT24 (1.9)	RORA (1.8)	ENSG00000251405 (1.8)	GSDMB (1.7)	RUNX3 (1.6)	LINC00299 (1.6)	IL21R (1.6)	PPPDE2 (1.5)	GPR18 (1.5)	GATA3 (1.5)	ABCB5 (1.4)	UBAC2 (1.4)	MUS81 (1.4)	ENSG00000234336 (1.4)	ADAD1 (1.3)	TMEM194A (1.2)	ITK (1.2)	MAP3K14 (1.2)	IL21 (1.2)	FLG (1.2)	ENSG00000237975 (1.1)	CD247 (1.1)	MYO1A (1.1)	IL18RAP (1.1)	CRNN (1.1)	CYFIP2 (1.0)	ENSG00000223442 (1.0)	PLXNC1 (1.0)	ADAM19 (1.0)	DEXI (1.0)
GO:0001906	cell killing	6.73e-6	<0.01	41	FALSE	FALSE	IL18RAP (3.4)	C5orf56 (3.1)	CTSW (2.9)	IKZF3 (2.7)	ORMDL3 (2.3)	ZPBP2 (2.3)	KRT24 (2.3)	GSDMB (2.2)	ENSG00000234336 (2.2)	ABCB5 (2.2)	ENSG00000245888 (2.1)	TNFSF4 (1.9)	ENSG00000237975 (1.8)	RUNX3 (1.8)	MUS81 (1.8)	PLXNC1 (1.7)	UBAC2-AS1 (1.7)	GPR18 (1.7)	ENSG00000237943 (1.7)	IL2 (1.7)	ENSG00000232170 (1.7)	CRNN (1.7)	RORA (1.6)	S100A11 (1.6)	ENSG00000251405 (1.5)	TNFRSF8 (1.5)	JAZF1 (1.5)	CD247 (1.4)	IL21R (1.4)	MYO1A (1.4)	JMJD5 (1.4)	ITK (1.3)	ITGB8 (1.3)	MEI1 (1.3)	FLG (1.3)	NDFIP1 (1.3)	BACH2 (1.2)	IL18R1 (1.2)	UBAC2 (1.2)	ENSG00000179240 (1.2)	IL21 (1.2)	PPPDE2 (1.2)	FLG2 (1.1)
GO:0031343	positive regulation of cell killing	1.23e-5	<0.01	41	FALSE	FALSE	IKZF3 (3.6)	ENSG00000237943 (3.3)	TNFSF4 (3.3)	CRNN (3.1)	MEI1 (3.0)	C5orf56 (3.0)	IL2 (2.6)	KRT24 (2.5)	CTSW (2.2)	ZPBP2 (2.2)	TNFRSF8 (2.1)	GSDMB (2.1)	RORA (2.0)	ENSG00000245888 (2.0)	CCDC134 (1.9)	IL21R (1.9)	RUNX3 (1.9)	GPR18 (1.9)	NDFIP1 (1.8)	IL21 (1.7)	ITGB8 (1.7)	IL18RAP (1.6)	PPPDE2 (1.6)	ORMDL3 (1.6)	LINC00299 (1.5)	ENSG00000251405 (1.5)	MAP3K14 (1.4)	FLG (1.4)	ITK (1.4)	GATA3 (1.3)	ENSG00000234336 (1.2)	CD247 (1.2)	TMEM194A (1.2)	ADAM19 (1.2)	UBAC2 (1.2)	ENSG00000223442 (1.2)	IL13 (1.2)	UBAC2-AS1 (1.1)	MUS81 (1.1)	ADAD1 (1.1)	ABCB5 (1.1)	ENSG00000237975 (1.0)	PLXNC1 (1.0)
GO:0005164	tumor necrosis factor receptor binding	3.31e-7	<0.01	42	TRUE	TRUE	IL2 (9.1)	IL13 (6.1)	IL21 (6.0)	IL18R1 (4.9)	TNFRSF8 (4.3)	TNFSF4 (3.9)	GPR18 (3.7)	ITK (3.5)	CD247 (3.4)	IL21R (3.1)	IKZF4 (3.1)	IL18RAP (2.9)	GATA3 (2.8)	GPR183 (2.7)	LINC00299 (2.5)	TLR6 (2.4)	RAD51B (2.4)	CTSW (2.3)	DEXI (2.3)	SMAD3 (2.1)	MAP3K14 (2.0)	PTPRC (2.0)	IKZF3 (1.9)	TNFAIP8 (1.9)	UBAC2-AS1 (1.8)	PLXNC1 (1.7)	ABI3 (1.7)	CYFIP2 (1.7)	NDFIP1 (1.7)	BACH2 (1.6)	ADAM19 (1.6)	ENSG00000237943 (1.6)	ENSG00000223442 (1.5)	UBAC2 (1.5)	NSMCE1 (1.5)	RUNX3 (1.5)	IL4R (1.5)	TLR1 (1.5)	RORA (1.4)	FAM114A1 (1.4)	ENSG00000179240 (1.4)	SUOX (1.3)	ITGB8 (1.3)
GO:0032813	tumor necrosis factor receptor superfamily binding	1.26e-6	<0.01	42	FALSE	FALSE	IL2 (7.5)	IL21 (5.3)	IL13 (4.7)	IL18R1 (4.3)	TNFRSF8 (4.0)	IL18RAP (3.3)	GPR18 (3.1)	TNFSF4 (3.1)	CD247 (3.0)	ITK (3.0)	SMAD3 (3.0)	IKZF4 (2.8)	RAD51B (2.6)	LINC00299 (2.5)	IL21R (2.4)	CTSW (2.4)	GATA3 (2.3)	MAP3K14 (2.3)	GPR183 (2.2)	DEXI (2.2)	PLXNC1 (2.2)	TLR6 (2.0)	RUNX3 (2.0)	CYFIP2 (1.9)	IL6 (1.9)	TLR1 (1.8)	STAT6 (1.8)	TNFAIP8 (1.7)	UBAC2 (1.6)	AAGAB (1.6)	ENSG00000237975 (1.6)	RORA (1.5)	FAM114A1 (1.5)	PTPRC (1.5)	SEC61B (1.5)	UBAC2-AS1 (1.4)	ENSG00000223442 (1.3)	FAM105B (1.3)	ZPBP2 (1.3)	ENSG00000245888 (1.3)	NIPAL4 (1.3)	ABI3 (1.3)	GNA15 (1.3)
GO:0018212	peptidyl-tyrosine modification	3.68e-7	<0.01	43	FALSE	TRUE	IL1RL1 (3.0)	TNFSF4 (2.8)	ADAM19 (2.7)	ENSG00000232170 (2.6)	TSLP (2.6)	ENSG00000179428 (2.5)	IL13 (2.4)	IL21 (2.3)	TNFAIP8 (2.2)	SMAD3 (2.2)	CTSW (2.1)	IL18R1 (2.0)	SLC7A10 (2.0)	ENSG00000255135 (1.9)	IL4R (1.9)	RORA (1.9)	IL2 (1.8)	IL18RAP (1.8)	GNA15 (1.7)	LINC00299 (1.6)	ENSG00000251405 (1.6)	STAT6 (1.5)	RUNX3 (1.5)	ABI3 (1.5)	CYFIP2 (1.5)	TNFRSF8 (1.5)	C5orf56 (1.4)	GATA3 (1.4)	PLXNC1 (1.4)	IKZF4 (1.3)	EFEMP2 (1.3)	FAM105A (1.3)	GPR18 (1.3)	FMNL1 (1.2)	LRRC33 (1.2)	GPR182 (1.2)	ENSG00000234336 (1.2)	UBAC2 (1.2)	PTPRC (1.2)	GPR183 (1.2)	CCDC134 (1.2)	MAP3K14 (1.1)	IL33 (1.1)
GO:0050731	positive regulation of peptidyl-tyrosine phosphorylation	3.8e-7	<0.01	43	FALSE	FALSE	TSLP (3.5)	IL13 (3.1)	ENSG00000232170 (2.8)	ADAM19 (2.7)	ENSG00000179428 (2.7)	ITGB8 (2.4)	IL21 (2.4)	SLC7A10 (2.4)	IL1RL1 (2.3)	IL18R1 (2.2)	LINC00299 (2.1)	ENSG00000223442 (1.9)	TNFSF4 (1.9)	ENSG00000245888 (1.8)	TNFAIP8 (1.8)	ENSG00000234336 (1.7)	GPR183 (1.6)	IL2 (1.6)	CTSW (1.5)	GNA15 (1.5)	SMAD3 (1.5)	FAM105A (1.4)	TNFRSF8 (1.4)	RORA (1.3)	IL18RAP (1.3)	C5orf56 (1.3)	RUNX3 (1.3)	IL6 (1.2)	NDFIP1 (1.2)	IKZF4 (1.2)	PLXNC1 (1.1)	LRRC33 (1.1)	IL4R (1.1)	CCDC134 (1.1)	STAT6 (1.1)	ENSG00000255135 (1.1)	FLG (1.0)	FMNL1 (1.0)	GPR182 (0.9)	UBAC2 (0.9)	ENSG00000253519 (0.9)	TMEM194A (0.9)	ITK (0.9)
GO:0018108	peptidyl-tyrosine phosphorylation	4.25e-7	<0.01	43	TRUE	FALSE	IL1RL1 (3.0)	TNFSF4 (2.7)	TSLP (2.7)	ADAM19 (2.6)	ENSG00000179428 (2.6)	IL13 (2.5)	ENSG00000232170 (2.5)	IL21 (2.3)	TNFAIP8 (2.3)	SMAD3 (2.2)	IL18R1 (2.1)	CTSW (2.1)	SLC7A10 (2.0)	ENSG00000255135 (1.9)	RORA (1.9)	IL4R (1.9)	IL2 (1.8)	IL18RAP (1.8)	GNA15 (1.7)	STAT6 (1.7)	C5orf56 (1.7)	ENSG00000251405 (1.7)	TNFRSF8 (1.6)	CYFIP2 (1.6)	IKZF4 (1.6)	ABI3 (1.5)	RUNX3 (1.5)	LINC00299 (1.4)	GATA3 (1.4)	PLXNC1 (1.4)	UBAC2 (1.3)	GPR18 (1.3)	FAM105A (1.3)	GPR182 (1.3)	ITGB8 (1.3)	PTPRC (1.3)	ZBTB10 (1.2)	FMNL1 (1.2)	EFEMP2 (1.2)	GPR183 (1.2)	MAP3K14 (1.2)	LRRC33 (1.2)	ENSG00000234336 (1.2)
GO:0050730	regulation of peptidyl-tyrosine phosphorylation	2.98e-6	<0.01	43	FALSE	FALSE	ADAM19 (3.0)	IL13 (2.9)	TSLP (2.9)	IL21 (2.4)	LINC00299 (2.3)	ENSG00000179428 (2.3)	ENSG00000232170 (2.2)	ENSG00000223442 (2.2)	SLC7A10 (2.1)	TNFSF4 (2.1)	IL1RL1 (2.1)	TNFAIP8 (2.1)	IL18R1 (2.0)	GNA15 (2.0)	IL2 (1.8)	GPR183 (1.7)	ITGB8 (1.7)	CTSW (1.7)	ENSG00000255135 (1.7)	RUNX3 (1.6)	ENSG00000234336 (1.6)	FAM105A (1.6)	IL4R (1.5)	RORA (1.5)	SMAD3 (1.5)	C5orf56 (1.4)	IKZF4 (1.4)	TNFRSF8 (1.4)	MAP3K14 (1.4)	NDFIP1 (1.4)	UBAC2 (1.3)	LRRC33 (1.3)	FMNL1 (1.3)	IL18RAP (1.2)	ENSG00000245888 (1.2)	GPR18 (1.2)	PTPRC (1.2)	CYFIP2 (1.1)	ENSG00000251405 (1.1)	ITK (1.1)	IL6 (1.1)	STAT6 (1.1)	LPP (1.1)
GO:0006917	induction of apoptosis	4.09e-7	<0.01	44	FALSE	TRUE	C5orf56 (3.2)	ORMDL3 (2.4)	CTSW (2.4)	TNFSF4 (2.3)	IKZF3 (2.3)	GPR18 (2.1)	TNFRSF8 (1.9)	FAM105B (1.9)	ENSG00000237943 (1.9)	ABI3 (1.8)	TNFAIP8 (1.8)	IL18R1 (1.8)	RUNX1 (1.7)	MAP3K14 (1.7)	JAZF1 (1.7)	LINC00299 (1.6)	ZC3H7B (1.6)	ENSG00000255135 (1.6)	BACH2 (1.6)	NAB2 (1.6)	UBAC2 (1.5)	IL2 (1.5)	CYFIP2 (1.5)	SMAD3 (1.5)	IL18RAP (1.5)	IL21 (1.5)	FMNL1 (1.5)	CD247 (1.4)	ITK (1.4)	PLXNC1 (1.3)	IL13 (1.2)	IL4R (1.2)	KRT222 (1.2)	DEXI (1.1)	NDFIP1 (1.1)	ENSG00000232170 (1.1)	RUNX3 (1.1)	ENSG00000245888 (1.1)	PPPDE2 (1.0)	RAD51B (1.0)	RORA (1.0)	DDX6 (1.0)	NIPAL4 (1.0)
GO:0012502	induction of programmed cell death	6.16e-7	<0.01	44	TRUE	FALSE	C5orf56 (3.1)	ORMDL3 (2.6)	CTSW (2.4)	TNFSF4 (2.3)	IKZF3 (2.3)	GPR18 (2.1)	TNFRSF8 (2.0)	ENSG00000237943 (1.9)	FAM105B (1.9)	ABI3 (1.8)	TNFAIP8 (1.8)	IL18R1 (1.8)	LINC00299 (1.7)	MAP3K14 (1.7)	RUNX1 (1.7)	JAZF1 (1.7)	UBAC2 (1.6)	NAB2 (1.6)	CYFIP2 (1.6)	ZC3H7B (1.6)	SMAD3 (1.6)	ENSG00000255135 (1.6)	IL2 (1.6)	BACH2 (1.5)	IL21 (1.5)	IL18RAP (1.5)	FMNL1 (1.4)	CD247 (1.4)	ITK (1.4)	PLXNC1 (1.3)	ENSG00000232170 (1.3)	IL13 (1.3)	KRT222 (1.2)	NDFIP1 (1.1)	IL4R (1.1)	RUNX3 (1.1)	DEXI (1.1)	RAD51B (1.0)	NIPAL4 (1.0)	ENSG00000245888 (1.0)	DDX6 (1.0)	ENSG00000223442 (1.0)	RORA (1.0)
ENSG00000171791	BCL2 PPI subnetwork	9.44e-4	<0.01	44	FALSE	FALSE	CFL1 (3.1)	CCDC85B (3.1)	STAT6 (2.6)	SHARPIN (2.5)	NDFIP1 (2.3)	TOB2 (2.2)	S100A10 (2.1)	NAB2 (2.1)	FAM105B (2.1)	SMAD3 (2.1)	FIBP (2.0)	DEXI (2.0)	PTPRK (2.0)	UBAC2 (1.9)	ZC3H7B (1.8)	ORMDL3 (1.8)	RAD51B (1.7)	BACH2 (1.7)	TEF (1.6)	PMM1 (1.6)	SMARCE1 (1.5)	PRKRIR (1.5)	JAZF1 (1.4)	GPR18 (1.4)	TBL1XR1 (1.4)	MAP3K14 (1.3)	NIPAL4 (1.3)	FMNL1 (1.2)	TNFAIP8 (1.2)	SLC25A46 (1.1)	TLR6 (1.1)	NHP2L1 (1.1)	ABCB5 (1.1)	TLR1 (1.0)	ENSG00000197308 (1.0)	TSLP (1.0)	NSMCE1 (1.0)	TNFRSF8 (1.0)	IL13 (0.9)	CCDC134 (0.9)	GNA15 (0.9)	FEN1 (0.9)	ABI3 (0.8)
GO:0046427	positive regulation of JAK-STAT cascade	4.73e-7	<0.01	45	TRUE	TRUE	IL13 (4.2)	LINC00299 (3.2)	IL18R1 (3.1)	IL21 (3.0)	ITGB8 (2.9)	TNFSF4 (2.7)	ENSG00000232170 (2.7)	TNFRSF8 (2.5)	ENSG00000179428 (2.4)	C5orf56 (2.4)	IL2 (2.3)	IL18RAP (2.3)	ADAM19 (2.1)	TSLP (2.0)	RUNX3 (2.0)	TNFAIP8 (1.9)	MEI1 (1.8)	GPR18 (1.8)	ENSG00000234336 (1.5)	CCDC134 (1.5)	NDFIP1 (1.5)	CTSW (1.4)	JAZF1 (1.4)	UBAC2 (1.4)	FLG (1.3)	FMNL1 (1.3)	BACH2 (1.2)	ITK (1.2)	ENSG00000251405 (1.2)	IKZF4 (1.1)	ENSG00000255135 (1.1)	ABCB5 (1.1)	RORA (1.1)	SLC7A10 (1.1)	FNDC9 (1.1)	UBAC2-AS1 (1.1)	IL4R (1.0)	ENSG00000253519 (1.0)	FAM105B (1.0)	GATA3 (1.0)	KRT24 (0.9)	ENSG00000223442 (0.9)	FAM105A (0.9)
GO:0007259	JAK-STAT cascade	1.08e-6	<0.01	45	FALSE	FALSE	C5orf56 (4.1)	IL13 (3.7)	IKZF4 (3.5)	IL18R1 (3.1)	IL21 (3.0)	ENSG00000179428 (2.9)	TNFRSF8 (2.6)	ENSG00000234336 (2.5)	MEI1 (2.4)	IL18RAP (2.2)	MAP3K14 (2.2)	TNFSF4 (2.2)	ITGB8 (2.1)	ENSG00000237943 (2.1)	RUNX3 (1.9)	IL2 (1.9)	TNFAIP8 (1.8)	LINC00299 (1.8)	IL4R (1.8)	TSLP (1.7)	ADAM19 (1.5)	UBAC2 (1.5)	RUNX1 (1.4)	GPR18 (1.4)	IL6 (1.4)	ITK (1.4)	CTSW (1.2)	CCDC134 (1.2)	DEXI (1.2)	FAM105A (1.2)	FMNL1 (1.1)	ENSG00000253519 (1.1)	ENSG00000255135 (1.1)	CD247 (1.1)	BACH2 (1.1)	IL1RL1 (1.1)	FLG (1.1)	IL33 (1.1)	PLXNC1 (1.1)	GNA15 (1.0)	GPR182 (1.0)	GPR183 (0.9)	ORMDL3 (0.9)
GO:0042531	positive regulation of tyrosine phosphorylation of STAT protein	3.24e-6	<0.01	45	FALSE	FALSE	LINC00299 (3.4)	IL13 (3.3)	ITGB8 (3.1)	ENSG00000179428 (2.9)	IL21 (2.7)	IL18R1 (2.6)	TNFSF4 (2.3)	IL2 (2.2)	TSLP (2.2)	ENSG00000232170 (2.2)	TNFAIP8 (2.1)	C5orf56 (2.1)	MEI1 (2.0)	ENSG00000234336 (1.9)	JAZF1 (1.9)	IL18RAP (1.9)	RUNX3 (1.8)	CCDC134 (1.6)	NDFIP1 (1.6)	GPR18 (1.5)	ADAM19 (1.5)	FLG (1.4)	ENSG00000251405 (1.4)	ENSG00000253519 (1.3)	UBAC2 (1.3)	BACH2 (1.3)	CTSW (1.3)	ZBTB10 (1.2)	ENSG00000228739 (1.2)	GPR182 (1.2)	DEXI (1.1)	MAP3K14 (1.1)	SLC7A10 (1.1)	GPR183 (1.1)	TCHH (1.1)	PLXNC1 (1.1)	TMEM194A (1.1)	FAM105B (1.0)	ENSG00000255135 (1.0)	IL6 (1.0)	KRT24 (1.0)	PRKRIR (1.0)	FNDC9 (0.9)
GO:0007260	tyrosine phosphorylation of STAT protein	4.12e-6	<0.01	45	FALSE	FALSE	C5orf56 (3.4)	IL13 (3.3)	IL21 (3.2)	LINC00299 (3.1)	ENSG00000179428 (3.0)	IL18R1 (3.0)	TNFSF4 (2.4)	IL2 (2.3)	ITGB8 (2.3)	TNFAIP8 (2.1)	RUNX3 (2.1)	IL18RAP (2.1)	CCDC134 (2.1)	ENSG00000232170 (2.1)	IKZF4 (2.0)	TSLP (1.9)	CTSW (1.8)	MAP3K14 (1.8)	MEI1 (1.8)	ADAM19 (1.7)	GPR18 (1.6)	ENSG00000234336 (1.6)	UBAC2 (1.6)	ENSG00000255135 (1.5)	NDFIP1 (1.5)	ENSG00000253519 (1.4)	GPR182 (1.4)	BACH2 (1.4)	ZC3H7B (1.4)	ENSG00000237943 (1.3)	FLG (1.3)	ITK (1.2)	ENSG00000251405 (1.2)	PLXNC1 (1.1)	TCHH (1.1)	FAM105B (1.1)	TNFRSF8 (1.1)	IL4R (1.0)	IKZF3 (1.0)	CD247 (1.0)	IL6 (1.0)	ZBTB10 (1.0)	DEXI (1.0)
GO:0046425	regulation of JAK-STAT cascade	1.02e-5	<0.01	45	FALSE	FALSE	IL13 (4.0)	C5orf56 (3.8)	IL21 (3.4)	IL18R1 (2.9)	TNFSF4 (2.7)	LINC00299 (2.5)	ITGB8 (2.5)	ENSG00000179428 (2.4)	IL2 (2.3)	TNFRSF8 (2.2)	ADAM19 (2.2)	IKZF4 (2.1)	IL18RAP (2.1)	ENSG00000234336 (2.1)	MEI1 (1.9)	ENSG00000232170 (1.9)	NDFIP1 (1.8)	TNFAIP8 (1.8)	UBAC2 (1.7)	RUNX3 (1.7)	GPR18 (1.7)	TSLP (1.5)	CTSW (1.4)	BACH2 (1.3)	MAP3K14 (1.3)	ITK (1.3)	ENSG00000223442 (1.2)	JAZF1 (1.1)	KRT223P (1.1)	FMNL1 (1.1)	CCDC134 (1.0)	IL4R (1.0)	CD247 (1.0)	ENSG00000255135 (1.0)	FLG (0.9)	UBAC2-AS1 (0.9)	ENSG00000228739 (0.9)	GPR182 (0.9)	DEXI (0.9)	SLC7A10 (0.9)	RORA (0.9)	FAM105B (0.9)	ABCB5 (0.8)
GO:0002020	protease binding	5.76e-7	<0.01	46	FALSE	TRUE	IL6 (4.3)	CRNN (3.5)	IL18R1 (2.8)	TSLP (2.7)	TNFSF4 (2.7)	GPR183 (2.7)	RORA (2.7)	ADAM19 (2.6)	LINC00299 (2.5)	STAT6 (2.4)	TLR10 (2.1)	IL18RAP (2.1)	IKZF4 (2.0)	PLXNC1 (1.9)	IL2 (1.8)	SUOX (1.8)	FLG (1.7)	IL4R (1.7)	KRT24 (1.6)	ITGB8 (1.6)	SMAD3 (1.6)	PA2G4 (1.6)	ENSG00000223442 (1.5)	IL21 (1.5)	ENSG00000179428 (1.5)	IL13 (1.5)	S100A10 (1.5)	ENSG00000253519 (1.4)	LRRC33 (1.4)	KRT222 (1.4)	FMNL1 (1.3)	EFEMP2 (1.3)	KRT223P (1.3)	RUNX3 (1.3)	IL1RL1 (1.2)	GNA15 (1.2)	CD247 (1.2)	RDH16 (1.2)	ABCB5 (1.1)	ZBTB10 (1.1)	RUNX1 (1.1)	FAM105B (1.1)	COL16A1 (1.0)
GO:0009897	external side of plasma membrane	1.01e-6	<0.01	46	FALSE	FALSE	ITK (6.0)	CD247 (5.7)	IL2 (5.1)	GPR18 (4.8)	IL21R (4.7)	CTSW (4.6)	PTPRC (4.3)	GPR183 (4.1)	IL18R1 (4.0)	IKZF3 (3.9)	IL21 (3.8)	IL13 (3.5)	GATA3 (3.4)	IKZF4 (3.3)	IL18RAP (3.3)	RUNX3 (3.2)	LRRC33 (3.1)	TNFSF4 (3.1)	TLR1 (3.0)	TLR10 (3.0)	TNFRSF8 (2.9)	ADAM19 (2.9)	ABI3 (2.9)	ENSG00000258442 (2.8)	GPR182 (2.8)	BACH2 (2.6)	MAP3K14 (2.6)	IL4R (2.5)	GNA15 (2.3)	ENSG00000237943 (2.2)	CYFIP2 (2.2)	PLXNC1 (2.1)	RORA (2.0)	FMNL1 (2.0)	ENSG00000228739 (2.0)	NDFIP1 (1.8)	IL33 (1.7)	GLB1 (1.4)	PTPRK (1.3)	ENSG00000232170 (1.3)	ENSG00000223442 (1.3)	IL6 (1.2)	FAM105B (1.1)
MP:0002335	decreased airway responsiveness	1.91e-6	<0.01	46	FALSE	FALSE	IL13 (9.6)	IL21 (5.9)	IL2 (5.6)	FAM105A (5.0)	IL18RAP (4.6)	TLR1 (4.1)	GNA15 (3.9)	GPR183 (3.8)	IL18R1 (3.4)	TNFRSF8 (3.3)	ADAM19 (3.2)	ITK (3.1)	ENSG00000237943 (3.1)	CD247 (2.7)	GPR18 (2.7)	LRRC33 (2.5)	ERBB3 (2.5)	IL4R (2.3)	LINC00299 (2.3)	RUNX3 (2.2)	IL1RL1 (2.2)	ENSG00000248791 (2.0)	PTPRC (1.8)	TNFSF4 (1.8)	IL6 (1.8)	NDFIP1 (1.7)	IKZF4 (1.7)	CCDC134 (1.7)	TLR6 (1.6)	GATA3 (1.5)	RUNX1 (1.5)	ENSG00000228739 (1.4)	RORA (1.3)	GPR182 (1.2)	ENSG00000234336 (1.2)	FAM105B (1.2)	CYFIP2 (1.1)	ABI3 (1.1)	ENSG00000258442 (1.1)	TEF (1.0)	ENSG00000223442 (0.9)	ENSG00000251405 (0.9)	TCHH (0.9)
KEGG_CYTOKINE_CYTOKINE_RECEPTOR_INTERACTION	KEGG_CYTOKINE_CYTOKINE_RECEPTOR_INTERACTION	1.94e-6	<0.01	46	TRUE	FALSE	IL6 (6.8)	IL13 (6.5)	IL2 (5.6)	IL21 (5.1)	IL18R1 (5.0)	IL18RAP (4.4)	IL33 (4.3)	GPR183 (4.3)	ADAM19 (3.7)	TNFRSF8 (3.7)	ITK (3.6)	IL1RL1 (3.6)	TNFSF4 (3.4)	IL4R (3.4)	CD247 (3.3)	IKZF4 (3.2)	TNFAIP8 (3.0)	TSLP (3.0)	RUNX3 (2.8)	GNA15 (2.8)	ITGB8 (2.8)	GPR18 (2.8)	TLR1 (2.7)	TMEM194A (2.5)	GPR182 (2.5)	CTSW (2.3)	ENSG00000258442 (2.3)	MAP3K14 (2.2)	ENSG00000179428 (2.2)	PTPRC (2.2)	IL21R (2.2)	BACH2 (2.0)	GATA3 (2.0)	RORA (1.9)	MYO1A (1.9)	SMAD3 (1.7)	ENSG00000223442 (1.7)	ENSG00000253519 (1.6)	FMNL1 (1.6)	FAM105A (1.2)	IKZF3 (1.2)	PLXNC1 (1.2)	LINC00299 (1.1)
KEGG_HEMATOPOIETIC_CELL_LINEAGE	KEGG_HEMATOPOIETIC_CELL_LINEAGE	2.85e-6	<0.01	46	FALSE	FALSE	ITK (5.0)	CD247 (4.9)	IL13 (4.4)	CTSW (3.8)	IL6 (3.7)	GPR18 (3.7)	IL18RAP (3.6)	ADAM19 (3.6)	GNA15 (3.5)	GPR183 (3.1)	PTPRC (3.1)	ENSG00000258442 (3.0)	IL4R (2.8)	IL33 (2.8)	IL2 (2.8)	IL18R1 (2.7)	ENSG00000237943 (2.6)	TLR10 (2.6)	GATA3 (2.6)	LRRC33 (2.5)	IL1RL1 (2.4)	FMNL1 (2.4)	ABI3 (2.4)	ENSG00000251405 (2.4)	ENSG00000179428 (2.3)	TLR1 (2.3)	GPR182 (2.0)	TNFAIP8 (2.0)	IL21 (2.0)	IL21R (1.9)	TNFRSF8 (1.8)	BACH2 (1.8)	ENSG00000223442 (1.4)	FAM105A (1.4)	RUNX1 (1.4)	RUNX3 (1.4)	TSLP (1.3)	TLR6 (1.3)	IKZF4 (1.2)	NDFIP1 (1.2)	ABCB5 (1.2)	TNFSF4 (1.2)	IKZF3 (1.2)
GO:0005126	cytokine receptor binding	7.23e-6	<0.01	46	FALSE	FALSE	IL6 (8.4)	IL13 (6.3)	IL2 (6.0)	IL21 (5.2)	IL33 (4.1)	IL18R1 (4.0)	IL18RAP (4.0)	TSLP (4.0)	ITGB8 (3.8)	TNFSF4 (3.4)	TNFAIP8 (3.3)	TMEM194A (2.7)	GPR182 (2.7)	GPR183 (2.6)	IL1RL1 (2.4)	SMAD3 (2.3)	ENSG00000179428 (2.3)	ADAM19 (2.3)	ENSG00000258442 (2.2)	GPR18 (2.2)	CD247 (2.2)	IL4R (2.2)	ITK (2.2)	ENSG00000245888 (1.8)	RUNX3 (1.8)	TNFRSF8 (1.7)	MYO1A (1.7)	BACH2 (1.7)	GNA15 (1.6)	GATA3 (1.6)	LINC00299 (1.5)	IKZF4 (1.5)	KRT24 (1.5)	RORA (1.5)	ENSG00000223442 (1.5)	TLR1 (1.5)	NIPAL4 (1.4)	MAP3K14 (1.4)	UBAC2 (1.4)	STAT6 (1.4)	EFEMP2 (1.4)	ENSG00000251405 (1.3)	ENSG00000234336 (1.3)
MP:0002500	granulomatous inflammation	3.4e-5	<0.01	46	FALSE	FALSE	IL13 (9.9)	IL2 (7.7)	IL21 (5.7)	IL6 (4.4)	IL4R (4.4)	GNA15 (3.7)	TNFRSF8 (3.4)	BACH2 (3.3)	GPR183 (3.1)	IL18RAP (2.9)	TLR1 (2.9)	ITK (2.8)	IL18R1 (2.7)	GATA3 (2.5)	S100A11 (2.4)	IKZF4 (2.4)	MEI1 (2.2)	ADAM19 (2.2)	ENSG00000223442 (2.2)	NSMCE1 (2.1)	FMNL1 (2.1)	WDR69 (2.1)	TSLP (2.0)	GPR18 (2.0)	CLEC16A (1.9)	ENSG00000197308 (1.8)	DEXI (1.7)	STAT6 (1.6)	TNFAIP8 (1.6)	MAP3K14 (1.5)	RORA (1.5)	PTPRC (1.5)	IL1RL1 (1.4)	TMEM194A (1.4)	ENSG00000228739 (1.4)	RPTN (1.4)	ENSG00000237943 (1.4)	NIPAL4 (1.3)	FAM105A (1.3)	RUNX3 (1.3)	KRT24 (1.3)	ITGB8 (1.2)	ENSG00000253519 (1.2)
GO:0005125	cytokine activity	8.05e-5	<0.01	46	FALSE	FALSE	IL6 (8.6)	IL13 (6.6)	IL2 (5.9)	IL21 (5.5)	ITGB8 (4.5)	TSLP (4.4)	IL33 (3.7)	TNFSF4 (3.6)	IL18R1 (3.6)	IL18RAP (3.3)	TNFAIP8 (2.9)	IL1RL1 (2.7)	ADAM19 (2.7)	ENSG00000179428 (2.5)	GPR183 (2.5)	ENSG00000258442 (2.4)	GPR182 (2.3)	MYO1A (2.2)	TMEM194A (2.1)	GPR18 (2.1)	ITK (2.1)	CD247 (2.1)	TNFRSF8 (2.1)	IL4R (1.8)	FLG (1.7)	EFEMP2 (1.7)	IKZF4 (1.6)	ENSG00000245888 (1.6)	ENSG00000251405 (1.6)	LINC00299 (1.5)	ENSG00000223442 (1.5)	RORA (1.5)	TCHH (1.5)	RPTN (1.3)	RUNX3 (1.3)	GNA15 (1.3)	NIPAL4 (1.3)	SMAD3 (1.3)	CRNN (1.2)	PTPRC (1.2)	FNDC9 (1.1)	ENSG00000237943 (1.1)	ENSG00000234336 (1.1)
GO:0070851	growth factor receptor binding	1.56e-4	<0.01	46	FALSE	FALSE	IL6 (6.9)	IL13 (5.8)	IL21 (4.9)	IL2 (4.6)	IL33 (4.5)	ITGB8 (4.1)	ADAM19 (3.9)	TSLP (3.5)	IL1RL1 (3.1)	KRT222 (3.0)	IL4R (3.0)	LINC00299 (2.8)	EFEMP2 (2.6)	TNFAIP8 (2.6)	TNFRSF8 (2.4)	SMAD3 (2.3)	ENSG00000179428 (2.2)	IL18R1 (2.2)	GPR183 (2.1)	NIPAL4 (2.1)	IL18RAP (2.0)	RORA (1.9)	TNFSF4 (1.9)	CRNN (1.8)	ENSG00000251405 (1.8)	WDR69 (1.7)	ENSG00000232170 (1.6)	GNA15 (1.6)	TMEM194A (1.6)	SLC7A10 (1.5)	ENSG00000228739 (1.5)	RUNX1 (1.4)	STAT6 (1.4)	GPR18 (1.3)	WDR36 (1.3)	PTPRK (1.3)	ENSG00000237943 (1.3)	C11orf9 (1.2)	RPTN (1.1)	UBAC2 (1.1)	BACH2 (1.1)	CCDC134 (1.1)	TGFBR1 (1.0)
ENSG00000196083	IL1RAP PPI subnetwork	1.84e-4	<0.01	46	FALSE	FALSE	IL18RAP (7.2)	IL6 (6.5)	IL18R1 (5.1)	IL4R (3.5)	IL1RL1 (3.5)	IL33 (3.5)	RORA (3.0)	WDR69 (2.5)	TLR1 (2.4)	IKZF4 (2.2)	ENSG00000258442 (2.1)	TLR10 (2.0)	STAT6 (2.0)	RUNX1 (1.9)	ENSG00000179428 (1.9)	GPR183 (1.8)	PTPRC (1.8)	FAM105A (1.7)	TCHH (1.7)	CLEC16A (1.7)	GNA15 (1.7)	ENSG00000248791 (1.6)	SUOX (1.5)	TNFRSF8 (1.5)	ENSG00000223442 (1.5)	NIPAL4 (1.4)	ENSG00000197308 (1.4)	MUC5AC (1.4)	LINC00299 (1.3)	ITGB8 (1.3)	ABCB5 (1.3)	FAM105B (1.2)	COL16A1 (1.2)	D2HGDH (1.1)	UBAC2-AS1 (1.0)	DDX6 (1.0)	ADAM19 (1.0)	ZNF652 (1.0)	RPTN (0.9)	FLG2 (0.9)	POLR3H (0.9)	PRKRIR (0.9)	C11orf30 (0.9)
MP:0005617	increased susceptibility to type IV hypersensitivity reaction	3.38e-4	<0.01	46	FALSE	FALSE	TLR1 (4.4)	GPR183 (4.3)	GNA15 (3.5)	IL13 (3.2)	FAM105A (3.1)	LINC00299 (3.1)	IL2 (3.0)	IKZF4 (3.0)	IL21 (2.9)	KRT223P (2.8)	TNFSF4 (2.7)	IL18RAP (2.7)	ENSG00000228739 (2.4)	IL18R1 (2.4)	FNDC9 (2.3)	ITGB8 (2.2)	ADAM19 (2.2)	IKZF3 (2.1)	TNFRSF8 (2.1)	GPR18 (2.0)	RORA (1.8)	LRRC33 (1.8)	CCDC134 (1.7)	FMNL1 (1.6)	FAM105B (1.6)	CD247 (1.6)	PTPRC (1.4)	ENSG00000253519 (1.4)	TLR10 (1.3)	UBAC2 (1.3)	RUNX3 (1.2)	KRT222 (1.2)	KRT24 (1.2)	ABI3 (1.2)	TLR6 (1.1)	CRNN (1.1)	FAM114A1 (1.0)	TNFAIP8 (1.0)	SLC7A10 (1.0)	ENSG00000237975 (1.0)	C5orf56 (0.9)	IL6 (0.9)	ITK (0.9)
GO:0009986	cell surface	3.56e-4	<0.01	46	FALSE	FALSE	ITK (4.1)	CD247 (3.9)	IL2 (3.9)	GPR183 (3.7)	IL21R (3.4)	CTSW (3.3)	ADAM19 (3.3)	PTPRC (3.2)	GPR18 (3.1)	IL18R1 (3.0)	IKZF4 (2.8)	RUNX3 (2.5)	GNA15 (2.5)	IL4R (2.5)	GATA3 (2.5)	IL18RAP (2.4)	IL13 (2.3)	PTPRK (2.3)	LRRC33 (2.0)	IL21 (2.0)	GPR182 (1.9)	BACH2 (1.9)	ITGB8 (1.9)	TNFRSF8 (1.8)	TSLP (1.8)	TLR10 (1.8)	TNFSF4 (1.8)	ABI3 (1.8)	FAM105A (1.7)	TLR1 (1.7)	MAP3K14 (1.7)	IKZF3 (1.6)	NDFIP1 (1.5)	EFEMP2 (1.5)	PLXNC1 (1.5)	IL1RL1 (1.5)	ERBB3 (1.4)	ADORA1 (1.4)	GLB1 (1.4)	IL6 (1.4)	RORA (1.3)	FMNL1 (1.2)	ENSG00000228739 (1.2)
MP:0003725	increased autoantibody level	5.77e-7	<0.01	47	FALSE	TRUE	GPR18 (3.6)	TLR1 (3.5)	CD247 (3.5)	PTPRC (3.4)	CTSW (3.4)	IL21R (3.3)	IL2 (3.3)	CYFIP2 (2.6)	GPR183 (2.5)	ENSG00000228739 (2.4)	IL21 (2.4)	BACH2 (2.3)	KRT222 (2.3)	ITK (2.2)	TNFSF4 (2.2)	IKZF3 (2.2)	ADAM19 (2.1)	IKZF4 (2.1)	ABI3 (2.1)	TLR10 (2.1)	RORA (2.1)	MAP3K14 (2.1)	LRRC33 (1.9)	TNFAIP8 (1.9)	IL18RAP (1.8)	PRKRIR (1.8)	RDH16 (1.7)	GATA3 (1.7)	NAB2 (1.7)	C5orf56 (1.5)	IL4R (1.5)	IL18R1 (1.5)	TLR6 (1.4)	ENSG00000237943 (1.3)	ORMDL3 (1.2)	RAD51B (1.2)	GSDMB (1.2)	ZBTB10 (1.2)	RUNX3 (1.1)	SUOX (1.1)	NDFIP1 (1.1)	IL33 (1.1)	IL13 (1.0)
MP:0004762	increased anti-double stranded DNA antibody level	1.4e-6	<0.01	47	TRUE	FALSE	TLR10 (6.0)	GPR18 (4.8)	PTPRC (3.7)	IKZF3 (3.5)	TLR6 (3.4)	CTSW (3.3)	CD247 (3.2)	TLR1 (3.2)	CYFIP2 (3.0)	GPR183 (2.9)	TNFAIP8 (2.9)	BACH2 (2.7)	ABI3 (2.7)	IL21R (2.6)	ITK (2.3)	IL33 (2.2)	ENSG00000258442 (2.1)	LRRC33 (2.1)	IL18RAP (2.0)	TNFSF4 (1.9)	MAP3K14 (1.9)	MEI1 (1.9)	IL18R1 (1.8)	KRT222 (1.8)	IL6 (1.7)	RORA (1.6)	GPR182 (1.6)	IL2 (1.6)	PLXNC1 (1.4)	CFL1 (1.3)	ORMDL3 (1.3)	IL21 (1.2)	FMNL1 (1.2)	RUNX1 (1.2)	TSLP (1.2)	LINC00299 (1.2)	ENSG00000251405 (1.1)	RUNX3 (1.0)	ZPBP2 (1.0)	ENSG00000237975 (0.9)	GATA3 (0.9)	ENSG00000228739 (0.9)	ZBTB10 (0.9)
MP:0004794	increased anti-nuclear antigen antibody level	3.24e-6	<0.01	47	FALSE	FALSE	IL21R (4.7)	TLR10 (4.1)	IKZF3 (3.9)	TNFSF4 (3.6)	CTSW (3.6)	PTPRC (3.4)	IL2 (3.4)	GPR18 (3.3)	PLXNC1 (3.3)	RUNX3 (3.0)	CD247 (2.8)	FMNL1 (2.7)	TNFRSF8 (2.7)	ITK (2.6)	ABI3 (2.5)	RORA (2.5)	TNFAIP8 (2.5)	MAP3K14 (2.5)	IL18RAP (2.3)	STAT6 (2.3)	TLR1 (2.3)	LRRC33 (2.2)	IL18R1 (2.2)	IL6 (2.2)	MEI1 (2.0)	TLR6 (2.0)	ZBTB10 (1.9)	NAB2 (1.8)	ORMDL3 (1.8)	KRT222 (1.7)	IL21 (1.6)	IL4R (1.6)	FAM105B (1.6)	CYFIP2 (1.6)	IL33 (1.5)	MYO1A (1.5)	GPR183 (1.4)	SMAD3 (1.4)	ENSG00000237975 (1.4)	BACH2 (1.4)	TGFBR1 (1.3)	ZPBP2 (1.3)	LINC00299 (1.3)
MP:0008481	increased spleen germinal center number	3.52e-6	<0.01	47	FALSE	FALSE	PTPRC (4.5)	GPR183 (4.3)	GPR18 (4.1)	TLR10 (4.0)	CTSW (3.6)	CD247 (3.4)	TLR1 (3.2)	TLR6 (3.1)	IL18RAP (2.9)	IL21R (2.7)	ITK (2.4)	S100A11 (2.3)	RORA (2.2)	IL21 (2.2)	ENSG00000179428 (2.1)	ABI3 (2.0)	CYFIP2 (2.0)	LRRC33 (1.9)	FMNL1 (1.9)	COG6 (1.8)	TMEM232 (1.8)	NAB2 (1.7)	ORMDL3 (1.7)	BACH2 (1.4)	ENSG00000237943 (1.3)	TAC3 (1.3)	RUNX1 (1.2)	IL33 (1.2)	IKZF3 (1.2)	GLB1 (1.1)	PPPDE2 (1.1)	STAT6 (1.1)	UBAC2-AS1 (1.1)	FADS2 (1.1)	GSDMB (1.0)	D2HGDH (1.0)	GATA3 (1.0)	GPR182 (1.0)	ADAM19 (1.0)	SMARCE1 (1.0)	PLXNC1 (0.9)	KRT222 (0.9)	GNA15 (0.8)
MP:0002743	glomerulonephritis	3.69e-6	<0.01	47	FALSE	FALSE	TLR10 (3.9)	PTPRC (3.5)	TLR1 (3.5)	IKZF3 (3.3)	GPR18 (3.1)	LRRC33 (2.8)	IL2 (2.8)	CYFIP2 (2.8)	TNFAIP8 (2.7)	MAP3K14 (2.7)	IL21R (2.6)	CD247 (2.6)	IL21 (2.6)	IL18RAP (2.5)	TLR6 (2.4)	ITK (2.3)	ABI3 (2.2)	CTSW (2.1)	RORA (2.0)	RUNX3 (2.0)	IL6 (1.9)	BACH2 (1.8)	IL4R (1.8)	C11orf9 (1.6)	IL18R1 (1.6)	FNDC9 (1.6)	TNFSF4 (1.6)	GPR183 (1.5)	ENSG00000237943 (1.5)	MEI1 (1.4)	ENSG00000255135 (1.3)	ORMDL3 (1.3)	NAB2 (1.3)	SMAD3 (1.2)	IL13 (1.2)	WDR36 (1.2)	FMNL1 (1.1)	PLXNC1 (1.1)	CSDC2 (1.1)	PPPDE2 (1.1)	ENSG00000258442 (1.1)	ZBTB10 (1.0)	RDH16 (1.0)
MP:0008210	increased mature B cell number	7.98e-5	<0.01	47	FALSE	FALSE	TLR10 (5.8)	GPR183 (5.5)	GPR18 (5.5)	TLR6 (3.6)	TNFAIP8 (3.3)	TNFSF4 (3.2)	BACH2 (3.0)	IKZF3 (2.8)	IL18R1 (2.7)	C5orf56 (2.6)	TLR1 (2.6)	MAP3K14 (2.5)	ABCB5 (2.1)	IL21R (2.1)	PTPRC (2.0)	RUNX3 (1.9)	SMAD3 (1.7)	IL18RAP (1.6)	ADAM19 (1.6)	TGFBR1 (1.6)	IKZF4 (1.5)	CYFIP2 (1.5)	IL2 (1.5)	LRRC33 (1.5)	KRT222 (1.5)	GSDMB (1.4)	ENSG00000253519 (1.3)	ZBTB10 (1.3)	FAM105B (1.3)	TSLP (1.2)	GLB1 (1.2)	CTSW (1.2)	ENSG00000197308 (1.2)	SHARPIN (1.2)	RUNX1 (1.2)	NIPAL4 (1.0)	ABI3 (1.0)	RDH16 (1.0)	SEC61B (1.0)	PRKRIR (0.9)	MYO1A (0.8)	IL13 (0.8)	GRB7 (0.8)
MP:0001859	kidney inflammation	1.34e-4	<0.01	47	FALSE	FALSE	GPR183 (3.2)	IL6 (3.1)	MYO1A (3.1)	TLR10 (3.0)	IKZF3 (2.8)	RUNX1 (2.6)	RUNX3 (2.0)	IL1RL1 (2.0)	TLR6 (1.9)	ENSG00000179428 (1.7)	PMM1 (1.7)	GRB7 (1.7)	ORMDL3 (1.7)	IL18R1 (1.7)	IL18RAP (1.6)	COL16A1 (1.5)	PTPRK (1.5)	TNFAIP8 (1.5)	CTSW (1.5)	D2HGDH (1.5)	MEI1 (1.5)	GSDMB (1.4)	GPR18 (1.4)	FMNL1 (1.3)	ZBTB39 (1.3)	TLR1 (1.2)	RDH16 (1.2)	TSLP (1.2)	ADAM19 (1.2)	PLXNC1 (1.2)	FIBP (1.1)	ERBB3 (1.1)	TAC3 (1.0)	C11orf30 (1.0)	SLC7A10 (1.0)	WDR69 (1.0)	FAM105A (1.0)	GATA3 (1.0)	ENSG00000255135 (1.0)	IL33 (0.9)	ENSG00000237943 (0.9)	MAP3K14 (0.9)	PTPRC (0.9)
MP:0008173	increased follicular B cell number	2.51e-4	<0.01	47	FALSE	FALSE	TLR6 (4.7)	TLR10 (4.7)	GPR18 (4.0)	IL21R (3.9)	CYFIP2 (3.8)	PTPRC (3.8)	IL2 (3.7)	GPR183 (3.7)	TNFAIP8 (3.3)	TLR1 (3.1)	IKZF3 (3.0)	IL18R1 (2.8)	ABI3 (2.6)	RUNX3 (2.6)	KRT222 (2.4)	PPPDE2 (2.3)	TBL1XR1 (2.0)	STAT6 (2.0)	GSDMB (2.0)	ABCB5 (1.9)	BACH2 (1.9)	TGFBR1 (1.8)	TNFSF4 (1.8)	MAP3K14 (1.8)	GLB1 (1.8)	CTSW (1.8)	FAM105B (1.8)	GRB7 (1.7)	ZPBP2 (1.7)	ADAM19 (1.6)	JAZF1 (1.4)	SHARPIN (1.4)	ENSG00000197308 (1.4)	LRRC33 (1.3)	FNDC9 (1.3)	FMNL1 (1.3)	CLEC16A (1.2)	FAM105A (1.2)	TSLP (1.1)	S100A11 (1.1)	CCDC134 (1.1)	SUOX (1.1)	SMAD3 (1.0)
MP:0005011	increased eosinophil cell number	6.71e-7	<0.01	48	FALSE	TRUE	IL13 (6.2)	IKZF4 (4.1)	FAM105A (3.9)	IL2 (3.7)	GNA15 (3.7)	IL4R (3.6)	LRRC33 (3.4)	ABI3 (3.3)	IL6 (3.3)	PTPRC (3.1)	IL18RAP (3.1)	RUNX1 (3.0)	IL21 (2.9)	IL18R1 (2.9)	ADAM19 (2.8)	CD247 (2.8)	FMNL1 (2.7)	ITK (2.6)	IL1RL1 (2.5)	TLR1 (2.4)	RUNX3 (2.2)	BACH2 (2.2)	TSLP (2.2)	TNFSF4 (2.1)	ENSG00000253519 (2.0)	MAP3K14 (2.0)	GPR183 (2.0)	CLEC16A (1.9)	TGFBR1 (1.8)	GATA3 (1.6)	GPR18 (1.6)	ENSG00000251405 (1.6)	SMAD3 (1.5)	MYO1A (1.5)	ENSG00000179428 (1.5)	TNFAIP8 (1.5)	ENSG00000223442 (1.4)	TNFRSF8 (1.4)	IL33 (1.3)	S100A11 (1.3)	CTSW (1.3)	GLB1 (1.2)	MEI1 (1.2)
MP:0000322	increased granulocyte number	7.02e-6	<0.01	48	FALSE	FALSE	IL18RAP (3.8)	IL6 (3.4)	STAT6 (3.4)	FMNL1 (3.2)	LRRC33 (3.2)	PTPRC (3.0)	IL2 (2.9)	IL18R1 (2.8)	C5orf56 (2.8)	CTSW (2.7)	GNA15 (2.6)	GPR183 (2.6)	ENSG00000258442 (2.5)	GPR18 (2.5)	UBAC2 (2.5)	MAP3K14 (2.5)	TNFAIP8 (2.4)	ABI3 (2.3)	IL21R (2.3)	IL21 (2.3)	IL13 (2.2)	CRNN (2.2)	ZBTB10 (2.2)	FAM105B (2.2)	RUNX3 (2.2)	TLR1 (2.0)	TNFSF4 (1.7)	CD247 (1.7)	TSLP (1.6)	GPR182 (1.5)	ENSG00000253519 (1.5)	ADAM19 (1.4)	CFL1 (1.4)	SMAD3 (1.4)	FAM105A (1.2)	GLB1 (1.2)	RPTN (1.2)	MUC5AC (1.2)	ITK (1.2)	EFEMP2 (1.2)	C11orf30 (1.1)	IKZF3 (1.1)	TLR6 (1.1)
MP:0000219	increased neutrophil cell number	1.6e-5	<0.01	48	TRUE	FALSE	LRRC33 (5.6)	PTPRC (4.4)	ABI3 (4.2)	FMNL1 (4.0)	GNA15 (3.9)	IL18RAP (3.8)	IL4R (3.6)	IL6 (3.3)	IL18R1 (2.9)	CTSW (2.9)	RUNX3 (2.8)	IKZF4 (2.7)	TLR1 (2.7)	IL13 (2.6)	MAP3K14 (2.4)	IKZF3 (2.3)	CD247 (2.2)	FAM105A (2.1)	GPR18 (2.0)	IL33 (1.9)	ITK (1.8)	GPR182 (1.7)	MUC5AC (1.7)	IL21R (1.6)	SMAD3 (1.6)	TNFAIP8 (1.5)	ENSG00000258442 (1.5)	KIAA1109 (1.4)	CFL1 (1.4)	IL2 (1.4)	GLB1 (1.3)	GATA3 (1.3)	S100A11 (1.3)	PLXNC1 (1.3)	RUNX1 (1.3)	UBAC2 (1.2)	ENSG00000253519 (1.2)	CYFIP2 (1.2)	MUS81 (1.2)	TNFRSF8 (1.2)	ADAM19 (1.1)	TGFBR1 (1.1)	IL1RL1 (1.1)
MP:0000218	increased leukocyte cell number	2.56e-5	<0.01	48	FALSE	FALSE	LRRC33 (4.3)	PTPRC (4.2)	FMNL1 (3.8)	GPR18 (3.7)	CTSW (3.6)	IL18RAP (3.6)	IL18R1 (3.5)	GPR183 (3.4)	IL6 (3.4)	GPR182 (3.2)	TNFAIP8 (3.1)	IKZF3 (3.1)	ABI3 (2.9)	ENSG00000258442 (2.8)	RUNX3 (2.7)	IL2 (2.6)	IL4R (2.6)	GNA15 (2.6)	MAP3K14 (2.2)	TLR1 (2.2)	CYFIP2 (2.1)	TLR10 (2.1)	STAT6 (1.8)	CCDC85B (1.8)	FAM105A (1.8)	GLB1 (1.7)	IL33 (1.6)	C5orf56 (1.6)	TLR6 (1.6)	IKZF4 (1.5)	MUC5AC (1.5)	CD247 (1.5)	BACH2 (1.5)	IL21R (1.4)	SMAD3 (1.4)	UBAC2 (1.4)	ADAM19 (1.4)	ENSG00000253519 (1.3)	ENSG00000251405 (1.1)	UBAC2-AS1 (1.1)	SLC7A10 (1.1)	IL21 (1.1)	RUNX1 (1.1)
MP:0003304	large intestinal inflammation	4.26e-5	<0.01	48	FALSE	FALSE	IKZF3 (2.9)	STAT6 (2.8)	SHARPIN (2.6)	RUNX1 (2.6)	LRRC33 (2.5)	FMNL1 (2.4)	ADAM19 (2.4)	IL21 (2.4)	PLXNC1 (2.3)	IL21R (2.3)	TLR1 (2.3)	LINC00299 (2.1)	FIBP (2.1)	IL6 (2.1)	ENSG00000253519 (2.0)	UBAC2-AS1 (2.0)	MAP3K14 (2.0)	GNA15 (1.9)	TLR10 (1.8)	TLR6 (1.7)	IQCH (1.7)	FAM105B (1.7)	GLB1 (1.7)	UBAC2 (1.7)	TNFAIP8 (1.6)	RUNX3 (1.6)	IL4R (1.6)	SMAD3 (1.5)	IL13 (1.5)	TNFRSF8 (1.5)	FAM114A1 (1.4)	NIPAL4 (1.4)	RORA (1.3)	RDH16 (1.3)	GPR183 (1.3)	IL18R1 (1.3)	IL2 (1.2)	ABI3 (1.2)	ENSG00000258442 (1.2)	TSLP (1.2)	FLG2 (1.1)	MUS81 (1.1)	GPR18 (1.1)
MP:0000220	increased monocyte cell number	4.34e-5	<0.01	48	FALSE	FALSE	IL18R1 (3.7)	IL18RAP (3.5)	CTSW (3.5)	PTPRC (3.4)	FMNL1 (3.3)	GNA15 (3.3)	LRRC33 (3.2)	ABI3 (3.1)	IL21R (2.9)	RUNX3 (2.7)	ENSG00000258442 (2.5)	MAP3K14 (2.4)	TNFSF4 (2.3)	IKZF4 (2.2)	ADAM19 (2.1)	GPR18 (2.1)	IL6 (2.1)	FAM105A (2.1)	STAT6 (2.0)	TNFAIP8 (2.0)	IL2 (2.0)	TGFBR1 (1.9)	KIAA1109 (1.9)	C5orf56 (1.8)	IKZF3 (1.7)	IL4R (1.7)	IL21 (1.7)	CD247 (1.6)	GPR182 (1.6)	ENSG00000197308 (1.6)	ENSG00000245888 (1.6)	ENSG00000251405 (1.6)	RORA (1.5)	IL13 (1.5)	GLB1 (1.4)	ENSG00000253519 (1.3)	FAM105B (1.3)	UBAC2 (1.3)	C11orf30 (1.2)	RUNX1 (1.2)	CYFIP2 (1.1)	SMAD3 (1.1)	ENSG00000179240 (1.1)
MP:0001601	abnormal myelopoiesis	6.79e-5	<0.01	48	FALSE	FALSE	LRRC33 (5.7)	GNA15 (4.9)	IL18RAP (3.4)	FMNL1 (3.2)	ENSG00000258442 (2.6)	PTPRC (2.6)	IL4R (2.5)	GPR183 (2.4)	TNFAIP8 (2.3)	RUNX1 (2.2)	S100A11 (2.1)	TLR1 (2.0)	IL21R (1.9)	GLB1 (1.8)	RUNX3 (1.8)	STAT6 (1.7)	IL21 (1.7)	IKZF3 (1.7)	MUS81 (1.6)	FAM105A (1.6)	ABI3 (1.6)	IL18R1 (1.6)	BACH2 (1.5)	CTSW (1.5)	ENSG00000179428 (1.5)	IL1RL1 (1.4)	ENSG00000228739 (1.3)	RDH16 (1.3)	MUC5AC (1.3)	IL13 (1.2)	D2HGDH (1.2)	ITGB8 (1.1)	CYFIP2 (1.1)	ENSG00000248791 (1.1)	IL6 (1.1)	LINC00299 (1.1)	ENSG00000255135 (1.1)	C11orf30 (1.0)	NAB2 (1.0)	PHOSPHO1 (0.9)	TOB2 (0.9)	IL2 (0.9)	CLEC16A (0.9)
MP:0003156	abnormal leukocyte migration	3.5e-4	<0.01	48	FALSE	FALSE	PTPRC (6.1)	GPR183 (5.2)	LRRC33 (4.9)	ABI3 (4.1)	TLR1 (3.9)	GPR18 (3.8)	IKZF3 (3.8)	FMNL1 (3.7)	RUNX3 (3.5)	IL18R1 (3.4)	TNFAIP8 (3.3)	IL18RAP (3.3)	IL21R (3.0)	PLXNC1 (3.0)	GNA15 (2.7)	IL4R (2.5)	CD247 (2.4)	TNFRSF8 (2.4)	CTSW (2.3)	MAP3K14 (2.1)	ADAM19 (2.1)	IL33 (1.9)	KRT24 (1.9)	S100A10 (1.9)	TLR10 (1.8)	ITK (1.8)	TLR6 (1.8)	FAM105A (1.7)	CYFIP2 (1.6)	MEI1 (1.3)	FAM105B (1.3)	LINC00299 (1.2)	CFL1 (1.1)	IL1RL1 (1.1)	IL2 (1.0)	TGFBR1 (1.0)	RDH16 (1.0)	ENSG00000179240 (1.0)	CCDC85B (1.0)	IL6 (1.0)	MUS81 (0.9)	IKZF4 (0.9)	TNFSF4 (0.9)
MP:0003627	abnormal leukocyte tethering or rolling	3.89e-4	<0.01	48	FALSE	FALSE	IL6 (5.0)	IL33 (4.3)	LRRC33 (3.1)	IL18R1 (2.6)	S100A10 (2.6)	FAM105A (2.5)	TNFAIP8 (2.4)	TLR1 (2.4)	TNFRSF8 (2.3)	IL4R (2.2)	CCDC85B (2.1)	FMNL1 (2.0)	PTPRC (2.0)	SMAD3 (2.0)	KRT24 (1.9)	GSDMB (1.7)	GPR18 (1.7)	TSLP (1.7)	CRNN (1.7)	CTSW (1.6)	IL1RL1 (1.6)	MYO1A (1.5)	IL18RAP (1.4)	GPR183 (1.4)	MUS81 (1.4)	RUNX3 (1.4)	GLB1 (1.4)	TLR6 (1.4)	S100A11 (1.4)	PRKRIR (1.3)	IKZF4 (1.3)	GNA15 (1.3)	ADAM19 (1.3)	CCDC134 (1.2)	ENSG00000251405 (1.2)	ENSG00000258442 (1.2)	EFEMP2 (1.2)	PLXNC1 (1.1)	MUC5AC (1.0)	ENSG00000223442 (1.0)	RUNX1 (1.0)	ABI3 (1.0)	MAP3K14 (0.9)
ENSG00000147065	MSN PPI subnetwork	4.7e-4	<0.01	48	FALSE	FALSE	STAT6 (3.7)	PTPRC (3.0)	CTSW (2.8)	CD247 (2.7)	IL4R (2.5)	ENSG00000237943 (2.4)	RUNX3 (2.4)	FMNL1 (2.1)	TNFAIP8 (2.1)	LRRC33 (2.0)	SMAD3 (2.0)	ENSG00000258442 (1.9)	SHARPIN (1.9)	ABI3 (1.8)	GATA3 (1.8)	GLB1 (1.7)	C5orf56 (1.6)	MAP3K14 (1.6)	IL18RAP (1.6)	ITK (1.6)	TNFSF4 (1.6)	MEI1 (1.6)	NSMCE1 (1.5)	PRKRIR (1.5)	CYFIP2 (1.4)	TGFBR1 (1.4)	S100A10 (1.4)	ENSG00000251405 (1.4)	C11orf9 (1.3)	RUNX1 (1.2)	S100A11 (1.2)	GPR18 (1.2)	IL18R1 (1.1)	FAM105B (1.1)	TLR1 (1.0)	SUOX (1.0)	GPR182 (0.9)	ENSG00000223442 (0.8)	CFL1 (0.8)	IKZF3 (0.8)	SLC25A46 (0.8)	TLR6 (0.8)	FADS2 (0.7)
GO:0070201	regulation of establishment of protein localization	7.46e-7	<0.01	49	FALSE	TRUE	TNFRSF8 (2.1)	ITGB8 (2.1)	MEI1 (2.0)	IL21 (2.0)	ENSG00000237975 (2.0)	ENSG00000245888 (1.9)	ENSG00000197308 (1.9)	RUNX1 (1.8)	IL13 (1.8)	ENSG00000223442 (1.8)	TNFAIP8 (1.7)	RORA (1.7)	GNA15 (1.7)	GSDMB (1.7)	IKZF4 (1.6)	IL4R (1.6)	STAT6 (1.6)	ZC3H7B (1.6)	TNFSF4 (1.5)	IL18R1 (1.5)	NDFIP1 (1.4)	ORMDL3 (1.4)	IL2 (1.4)	SMAD3 (1.4)	IL18RAP (1.4)	C11orf30 (1.3)	TLR1 (1.3)	FAM105B (1.3)	TBL1XR1 (1.3)	ENSG00000179428 (1.3)	ENSG00000251405 (1.2)	GATA3 (1.2)	DEXI (1.2)	IL6 (1.2)	UBAC2 (1.1)	IL33 (1.1)	C11orf9 (1.1)	GPR18 (1.1)	ITK (1.1)	LINC00299 (1.1)	GRB7 (1.0)	PTPRC (1.0)	S100A10 (1.0)
GO:0032880	regulation of protein localization	8.64e-7	<0.01	49	FALSE	FALSE	ENSG00000223442 (2.5)	MEI1 (2.3)	TNFRSF8 (2.0)	ENSG00000197308 (2.0)	ENSG00000237975 (1.9)	IL13 (1.9)	ENSG00000245888 (1.8)	IL21 (1.8)	C11orf30 (1.7)	ZC3H7B (1.7)	GSDMB (1.6)	TBL1XR1 (1.6)	TNFSF4 (1.6)	RUNX1 (1.6)	SMAD3 (1.6)	IL4R (1.5)	GNA15 (1.5)	UBAC2 (1.5)	ITGB8 (1.5)	TNFAIP8 (1.5)	IL18R1 (1.5)	ORMDL3 (1.3)	IL18RAP (1.3)	NDFIP1 (1.3)	KRT222 (1.3)	GATA3 (1.3)	IKZF4 (1.3)	ADAM19 (1.2)	STAT6 (1.2)	TLR1 (1.2)	FAM105B (1.2)	PRKRIR (1.2)	C11orf9 (1.2)	CLEC16A (1.2)	IL2 (1.1)	JAZF1 (1.1)	KIAA1109 (1.1)	TGFBR1 (1.1)	RORA (1.1)	GPR18 (1.1)	IL6 (1.0)	ZBTB10 (1.0)	MUC5AC (1.0)
GO:0051222	positive regulation of protein transport	4.38e-6	<0.01	49	FALSE	FALSE	LINC00299 (3.0)	TNFRSF8 (2.5)	IL21 (2.5)	ENSG00000223442 (2.4)	IL18R1 (2.4)	ENSG00000179428 (2.4)	IL18RAP (2.3)	ENSG00000245888 (2.3)	MUC5AC (2.1)	IL13 (2.1)	FAM105A (2.0)	MEI1 (1.9)	RUNX1 (1.9)	TLR1 (1.9)	ENSG00000251405 (1.9)	GNA15 (1.8)	ENSG00000237943 (1.7)	ITGB8 (1.7)	ABCB5 (1.6)	ENSG00000234336 (1.6)	ENSG00000197308 (1.6)	TNFAIP8 (1.5)	FNDC9 (1.5)	NIPAL4 (1.5)	UBAC2 (1.4)	IL2 (1.4)	GPR18 (1.4)	TNFSF4 (1.4)	DDX6 (1.4)	NDFIP1 (1.4)	TSLP (1.4)	RORA (1.4)	ADAM19 (1.3)	ITK (1.3)	GATA3 (1.3)	GPR183 (1.3)	IL4R (1.3)	IL6 (1.3)	TCHH (1.2)	IKZF4 (1.1)	FLG (1.1)	FLG2 (1.1)	ENSG00000248791 (1.0)
GO:0051223	regulation of protein transport	4.39e-6	<0.01	49	TRUE	FALSE	TNFRSF8 (2.4)	IL21 (2.2)	MEI1 (2.1)	ENSG00000223442 (2.1)	ENSG00000245888 (2.0)	ITGB8 (2.0)	IL13 (1.9)	ENSG00000197308 (1.8)	TNFAIP8 (1.8)	GNA15 (1.7)	ZC3H7B (1.7)	IL18R1 (1.7)	TNFSF4 (1.6)	NDFIP1 (1.6)	GSDMB (1.5)	IL2 (1.5)	ENSG00000237975 (1.5)	TLR1 (1.5)	RORA (1.5)	UBAC2 (1.5)	STAT6 (1.5)	RUNX1 (1.5)	IKZF4 (1.5)	IL4R (1.4)	IL18RAP (1.4)	ENSG00000251405 (1.4)	FAM105B (1.4)	IL6 (1.3)	SMAD3 (1.3)	C11orf30 (1.3)	LINC00299 (1.3)	ENSG00000179428 (1.3)	GATA3 (1.2)	GPR18 (1.2)	ORMDL3 (1.2)	IL33 (1.2)	ADAM19 (1.2)	TBL1XR1 (1.2)	TMEM194A (1.1)	ITK (1.1)	GPR183 (1.0)	FLG (1.0)	DEXI (1.0)
MP:0001861	lung inflammation	9e-07	<0.01	50	FALSE	TRUE	IL21 (4.0)	TNFAIP8 (3.5)	IL6 (3.5)	IL1RL1 (3.3)	FMNL1 (3.3)	PTPRC (3.2)	LRRC33 (3.1)	CD247 (3.1)	GPR183 (3.1)	IL4R (3.1)	GNA15 (3.0)	IL13 (2.9)	TLR1 (2.8)	MAP3K14 (2.8)	ITK (2.8)	ABI3 (2.7)	IL2 (2.5)	IKZF3 (2.5)	RUNX3 (2.5)	IL21R (2.5)	TSLP (2.5)	ADAM19 (2.4)	STAT6 (2.4)	RUNX1 (2.4)	GPR18 (2.3)	SMAD3 (2.2)	IL18R1 (2.0)	IKZF4 (1.9)	BACH2 (1.8)	GPR182 (1.7)	IL33 (1.7)	PLXNC1 (1.7)	GATA3 (1.6)	S100A11 (1.6)	S100A10 (1.6)	TNFSF4 (1.6)	TLR6 (1.6)	EFEMP2 (1.5)	TNFRSF8 (1.5)	IL18RAP (1.4)	CTSW (1.3)	ENSG00000237975 (1.3)	ENSG00000251405 (1.2)
MP:0001846	increased inflammatory response	1.37e-6	<0.01	50	FALSE	FALSE	TNFAIP8 (3.4)	IL4R (3.3)	TLR1 (3.3)	MAP3K14 (3.0)	ABI3 (3.0)	IL21R (2.9)	LRRC33 (2.8)	GPR182 (2.8)	GPR183 (2.7)	BACH2 (2.7)	RUNX3 (2.7)	PTPRC (2.6)	IL21 (2.6)	STAT6 (2.5)	TNFSF4 (2.5)	ADAM19 (2.3)	GNA15 (2.0)	IL6 (2.0)	IL2 (2.0)	IKZF4 (2.0)	TLR6 (1.9)	FMNL1 (1.9)	RORA (1.9)	SMAD3 (1.7)	ITK (1.7)	IL13 (1.7)	GATA3 (1.6)	IKZF3 (1.5)	RUNX1 (1.5)	IL18RAP (1.5)	CD247 (1.5)	S100A10 (1.4)	ENSG00000258442 (1.4)	ENSG00000237943 (1.4)	COL16A1 (1.3)	ZBTB10 (1.3)	GPR18 (1.3)	IL18R1 (1.3)	S100A11 (1.3)	FLG2 (1.2)	TBL1XR1 (1.2)	RAD51B (1.2)	RDH16 (1.1)
MP:0008664	decreased interleukin-12 secretion	1.44e-6	<0.01	50	FALSE	FALSE	TLR1 (5.8)	GPR183 (4.3)	TLR6 (4.0)	IL6 (3.8)	MAP3K14 (3.8)	TLR10 (3.5)	ZBTB10 (2.8)	GPR18 (2.7)	IKZF3 (2.6)	PLXNC1 (2.6)	IL4R (2.6)	IL2 (2.5)	IKZF4 (2.3)	IL18R1 (2.3)	CCDC134 (2.3)	IL21R (2.3)	IL21 (2.1)	FAM105B (2.1)	DEXI (2.1)	ADAM19 (2.0)	TNFAIP8 (1.8)	RUNX1 (1.7)	RORA (1.6)	PTPRC (1.5)	ENSG00000237975 (1.5)	ENSG00000248791 (1.5)	ZPBP2 (1.5)	FMNL1 (1.5)	STAT6 (1.5)	BACH2 (1.4)	ITGB8 (1.4)	TNFRSF8 (1.4)	ENSG00000179428 (1.3)	CLEC16A (1.3)	IL18RAP (1.3)	SMAD3 (1.2)	TMEM232 (1.2)	TNFSF4 (1.2)	ABI3 (1.2)	ZBTB39 (1.1)	ENSG00000234336 (1.1)	FAM105A (1.1)	FNDC9 (1.1)
MP:0003884	decreased macrophage cell number	3.1e-6	<0.01	50	FALSE	FALSE	TLR6 (3.9)	PTPRC (3.8)	IL6 (3.4)	MAP3K14 (3.3)	LRRC33 (3.0)	FAM105A (3.0)	TLR1 (2.9)	GPR183 (2.8)	PLXNC1 (2.6)	IL13 (2.6)	FMNL1 (2.5)	GATA3 (2.4)	ENSG00000248791 (2.3)	TAC3 (2.3)	TGFBR1 (2.1)	MEI1 (2.1)	TNFAIP8 (2.0)	S100A10 (2.0)	ITGB8 (1.9)	TNFRSF8 (1.9)	IL4R (1.9)	GNA15 (1.9)	S100A11 (1.7)	TBL1XR1 (1.7)	TMEM194A (1.6)	ENSG00000251405 (1.6)	ZNF652 (1.6)	ABI3 (1.5)	TSLP (1.5)	IKZF4 (1.4)	SMAD3 (1.4)	RUNX1 (1.4)	C11orf30 (1.4)	ENSG00000223442 (1.4)	GLB1 (1.2)	AAGAB (1.2)	ITK (1.2)	IKZF3 (1.2)	FAM114A1 (1.1)	ENSG00000245888 (1.1)	ENSG00000179240 (1.0)	ADAM19 (1.0)	EFEMP2 (1.0)
KEGG_LEISHMANIA_INFECTION	KEGG_LEISHMANIA_INFECTION	1.88e-5	<0.01	50	FALSE	FALSE	TLR1 (6.6)	PTPRC (4.5)	IL6 (4.2)	GPR183 (3.6)	TNFAIP8 (3.2)	GPR18 (3.0)	IL4R (2.7)	LRRC33 (2.7)	ITGB8 (2.6)	IKZF3 (2.5)	SMAD3 (2.5)	TLR6 (2.5)	ADAM19 (2.4)	RUNX3 (2.4)	GNA15 (2.3)	IL13 (2.2)	FMNL1 (2.2)	IL2 (2.1)	TLR10 (2.1)	ABI3 (2.0)	MAP3K14 (2.0)	IL18RAP (1.9)	IL21 (1.9)	IL18R1 (1.8)	PLXNC1 (1.6)	IL21R (1.5)	LINC00299 (1.5)	FAM105B (1.3)	COL16A1 (1.2)	TNFRSF8 (1.2)	ZPBP2 (1.2)	C5orf56 (1.1)	FIBP (1.1)	TNFSF4 (1.0)	TEF (1.0)	CCDC134 (1.0)	FAM105A (1.0)	BAI2 (1.0)	ZBTB10 (0.9)	ENSG00000251405 (0.9)	EFEMP2 (0.9)	BACH2 (0.9)	COG6 (0.9)
MP:0008537	increased susceptibility to induced colitis	2.24e-5	<0.01	50	FALSE	FALSE	MYO1A (5.7)	IL18RAP (3.8)	TLR1 (3.8)	IL6 (3.5)	LINC00299 (3.3)	TSLP (2.8)	GPR183 (2.4)	IL4R (2.4)	IL1RL1 (2.4)	GLB1 (2.3)	IL21 (2.2)	IL18R1 (2.1)	RUNX3 (2.0)	ITGB8 (2.0)	TNFRSF8 (1.9)	ENSG00000228739 (1.9)	GNA15 (1.9)	IL13 (1.8)	PLXNC1 (1.8)	KRT223P (1.7)	FLG2 (1.6)	ENSG00000179428 (1.6)	ADAM19 (1.5)	ENSG00000197308 (1.5)	GPR18 (1.4)	TLR6 (1.4)	UBAC2 (1.4)	FAM105A (1.4)	MUC5AC (1.4)	IL2 (1.3)	PTPRC (1.3)	D2HGDH (1.3)	ADAD1 (1.3)	TLR10 (1.3)	TNFAIP8 (1.2)	KRT222 (1.1)	ENSG00000237943 (1.1)	KRT24 (1.1)	RPTN (1.0)	ITK (1.0)	MEI1 (1.0)	COL16A1 (0.9)	ZPBP2 (0.9)
MP:0008751	abnormal interleukin level	2.57e-5	<0.01	50	FALSE	FALSE	IL2 (6.4)	TLR1 (5.4)	IL13 (4.4)	IL21 (4.0)	IL18R1 (3.9)	GPR183 (3.9)	TLR6 (3.7)	TNFRSF8 (3.1)	IL6 (2.9)	IL18RAP (2.9)	ITK (2.9)	CD247 (2.8)	PTPRC (2.7)	ENSG00000237943 (2.6)	IL21R (2.6)	FAM105A (2.6)	RORA (2.5)	ADAM19 (2.4)	MAP3K14 (2.3)	GNA15 (2.2)	GPR18 (2.2)	TNFAIP8 (2.1)	IL4R (2.1)	FAM114A1 (2.0)	FAM105B (1.9)	FNDC9 (1.9)	LRRC33 (1.7)	STAT6 (1.7)	RAD51B (1.7)	LINC00299 (1.6)	ABI3 (1.6)	ENSG00000253519 (1.6)	TNFSF4 (1.5)	IL1RL1 (1.4)	RUNX3 (1.4)	NIPAL4 (1.4)	SLC7A10 (1.4)	IKZF3 (1.3)	LPP (1.3)	PLXNC1 (1.2)	IKZF4 (1.2)	NDFIP1 (1.1)	FMNL1 (1.1)
MP:0002376	abnormal dendritic cell physiology	4.32e-5	<0.01	50	FALSE	FALSE	GPR183 (6.6)	TLR1 (5.6)	IL21R (4.6)	PTPRC (4.5)	GPR18 (4.1)	TNFSF4 (4.1)	TLR10 (3.9)	RUNX3 (3.8)	GNA15 (3.5)	LRRC33 (3.4)	MAP3K14 (3.2)	FAM105A (3.2)	PLXNC1 (3.0)	IL18R1 (2.9)	TLR6 (2.8)	TNFAIP8 (2.8)	ABI3 (2.6)	ITGB8 (2.6)	IKZF4 (2.5)	IL2 (2.5)	IL6 (2.4)	ENSG00000228739 (2.3)	IL18RAP (2.3)	FAM105B (2.2)	STAT6 (1.9)	CTSW (1.9)	CD247 (1.8)	CYFIP2 (1.8)	IKZF3 (1.8)	TGFBR1 (1.7)	ZBTB10 (1.7)	TMEM194A (1.6)	C5orf56 (1.6)	ITK (1.5)	S100A11 (1.5)	IL21 (1.5)	ADAM19 (1.4)	IL1RL1 (1.4)	FMNL1 (1.4)	IL4R (1.3)	ENSG00000248791 (1.2)	TNFRSF8 (1.2)	NAB2 (1.2)
[truncated: 176 more rows]
[truncated: 7 more columns]
