# Supplementary material for: Eighty-eight variants highlight the role of T cell regulation and airway remodeling in asthma pathogenesis
Source: Nat Commun. 2020 Jan 20;11:393. doi: 10.1038/s41467-019-14144-8 (PMC6971247; doi:10.1038/s41467-019-14144-8)
Supplement: Supplementary file 19 — Source data [file 41467_2019_14144_MOESM19_ESM.xlsx]

## Sheet: Fig1
P	SNP	CHR	BP
2.91e-05	rs562855957	1	2457481
3.98e-05	rs3748825	1	2551831
4.53e-05	rs538377825	1	2556586
8.34e-05	rs556753556	1	2560770
8.05e-05	rs535978963	1	2560851
8.04e-05	rs552532210	1	2560875
5.63e-05	rs547721362	1	2575000
7.96e-05	rs558052209	1	2575099
9.48e-05	rs537397135	1	2575699
3.87e-05	rs185405203	1	2580471
8.02e-05	rs4648649	1	2581211
8.44e-05	rs10910096	1	2581271
9.1e-05	rs734999	1	2581777
2.35e-05	rs537949401	1	2590931
3.24e-05	rs559093554	1	2593193
5.93e-05	rs373454167	1	2595891
2.68e-05	rs545630379	1	2603298
1.43e-05	rs569496997	1	2604944
1.55e-05	rs554938743	1	2605279
1.39e-05	rs540104771	1	2605287
7.32e-05	rs539601920	1	3178667
3.21e-05	rs527686334	1	3909716
9.14e-05	rs564950577	1	4296594
1.06e-05	rs533361066	1	5809075
7.53e-05	rs576026902	1	5995406
6.34e-05	NA	1	6005099
9.06e-05	rs183896872	1	6006629
9.8e-05	rs563583921	1	6098043
4.51e-05	rs368187840	1	6134099
4.59e-05	rs10864434	1	6202171
4.22e-05	rs11121483	1	6203732
2.97e-05	NA	1	6357972
9.67e-05	rs578219260	1	6372293
7.29e-05	rs568925738	1	7587636
7.67e-05	rs11121159	1	8311126
9.58e-05	rs1107284	1	8312476
7.63e-05	rs966134	1	8313148
8.97e-05	rs1844583	1	8323409
9.44e-05	rs2292242	1	8324999
4.26e-05	rs566978635	1	8337124
4.64e-05	rs567356809	1	8338285
4.3e-05	rs187290112	1	8338659
2.7e-05	rs531143977	1	8340108
4.45e-05	rs1064826	1	8352929
4.11e-05	rs540580035	1	8369644
7.14e-07	rs3795310	1	8371547
9.11e-05	rs894875	1	8372076
9.19e-05	rs6678140	1	8376742
8.68e-05	rs2708633	1	8379565
3.46e-05	rs183195212	1	8384559
8.11e-05	rs3765971	1	8385300
3.08e-05	rs545339843	1	8387820
2.72e-05	rs188369546	1	8389761
1.4e-05	rs189032035	1	8394576
1.47e-05	rs530824527	1	8397188
3.52e-05	rs183213590	1	8402170
2.55e-05	rs534003954	1	8404244
9.58e-06	rs563541272	1	8408812
1.52e-05	rs564870212	1	8408829
1.56e-05	rs530597114	1	8409555
1.57e-05	rs543355051	1	8411735
2.23e-07	rs159960	1	8416368
2.65e-08	rs543793244	1	8418096
6.43e-08	rs301805	1	8420956
5.89e-05	rs570942294	1	8421536
6.33e-08	rs301806	1	8422018
1.16e-05	rs558811542	1	8422582
5.06e-08	rs301807	1	8424763
6.75e-08	rs301799	1	8429242
4.49e-08	rs301802	1	8437247
2.82e-08	rs301819	1	8441726
3.42e-08	rs301817	1	8443319
5.62e-08	rs159963	1	8444361
3.49e-08	rs301816	1	8444998
1.21e-08	rs574138066	1	8448107
4.97e-08	rs301814	1	8450517
4.48e-06	rs301813	1	8450535
9.1e-05	rs569620020	1	8453098
4.97e-06	rs159959	1	8454736
5.34e-06	rs301811	1	8454990
5.26e-06	rs301810	1	8456328
3.88e-06	rs301809	1	8459010
5.85e-06	rs301785	1	8464133
6.4e-08	rs12080583	1	8464817
7.51e-09	rs531743251	1	8465121
5.67e-08	rs4908760	1	8466082
4.51e-08	rs910581	1	8469464
4.45e-08	rs7543004	1	8471051
5.85e-08	rs1922983	1	8471266
5.83e-08	rs12061328	1	8471903
8.52e-08	rs6577488	1	8474469
5.74e-06	rs2399145	1	8475027
9.19e-08	rs4351668	1	8475758
6.64e-06	rs4463697	1	8475803
6.54e-08	rs1024197	1	8476998
1.38e-07	rs1884352	1	8477229
6.19e-06	rs550739581	1	8478036
1.37e-08	rs533732087	1	8479139
6.49e-06	rs2399144	1	8479209
8.03e-08	rs7551849	1	8479403
7.23e-08	rs11121186	1	8480281
1.79e-08	rs184197445	1	8481140
3.78e-05	rs150409908,rs560982242,rs869095252	1	8482219
5.9e-08	rs12724979	1	8482640
7.23e-06	rs910582	1	8483000
8.94e-08	rs12046643	1	8487806
7.79e-08	rs6674651	1	8488498
7.32e-06	rs6577490	1	8489073
7.15e-06	rs7521809	1	8489343
8.81e-08	rs10864353	1	8489656
5.94e-08	rs10864354	1	8489681
1.11e-07	rs4908761	1	8492159
9.95e-08	rs6677736	1	8492744
1.53e-08	rs544623580	1	8493452
9.8e-08	rs7527389	1	8496485
1.03e-07	rs7518608	1	8497260
7.59e-08	rs7530745	1	8497631
6.69e-06	rs4908503	1	8498816
3.38e-09	rs140458899	1	8500491
9.02e-06	rs4908762	1	8503603
1.11e-07	rs6669503	1	8504241
8.57e-06	rs190891422	1	8505262
8.57e-06	rs779917328	1	8505328
7.13e-06	rs10864355	1	8506241
1.34e-08	rs568782637	1	8507312
6.78e-07	rs186091886	1	8509618
1.01e-07	rs10864356	1	8509812
9.98e-08	rs11121194	1	8509847
5.91e-08	rs543933020	1	8510389
6.51e-08	rs7542312	1	8513412
6e-08	rs7520617	1	8513658
7.09e-08	rs6668508	1	8514059
5.91e-08	rs6577491	1	8514913
6.64e-08	rs6577492	1	8515005
8.32e-08	rs6577494	1	8516866
1.37e-05	rs376820981	1	8517784
4.27e-06	rs2399143	1	8519390
8.7e-08	rs6577496	1	8521168
5.07e-05	rs555038775	1	8525177
4.63e-06	rs11121197	1	8526274
3.05e-05	rs34947776,rs573453606	1	8526293
5.72e-06	rs2297867	1	8526504
1.67e-08	rs140829883	1	8528356
2.5e-06	rs572255034	1	8528681
7.65e-06	rs11121198	1	8530368
1.05e-07	rs12131864	1	8531103
1.01e-07	rs61783642	1	8531338
6.44e-06	rs7518744	1	8532884
7.2e-06	rs7526121	1	8535835
7.44e-06	rs10779703	1	8536123
8.22e-08	rs1463051	1	8536834
8.65e-08	rs1463050	1	8536983
8.26e-08	rs1463049	1	8537049
8.39e-08	rs11121199	1	8540133
8.4e-08	rs35865480	1	8543718
8.43e-08	rs6702060	1	8546965
8.03e-06	rs926951	1	8548047
5.33e-08	rs564318974	1	8548065
5.31e-08	rs190978722	1	8548126
4.08e-08	rs546389371	1	8548137
3.88e-08	rs184025103	1	8548199
7.64e-06	rs6577498	1	8548765
9.4e-06	rs6697997	1	8549052
1.93e-08	rs544245594	1	8550109
2.13e-08	rs186641218	1	8550127
9.09e-06	rs4581300	1	8550446
8.28e-08	rs6577499	1	8552045
7e-06	rs143979023	1	8552621
9.11e-08	rs2016084	1	8553359
1.13e-05	rs545985063	1	8554042
9.33e-06	rs6577500	1	8554512
1.08e-07	rs6577501	1	8554867
1.11e-07	rs6577502	1	8555518
1.26e-07	rs1473420	1	8556779
1.06e-07	rs12756257	1	8556874
7.94e-06	rs9730025	1	8559014
7.39e-06	rs1463055	1	8561527
8.09e-06	rs7530863	1	8562734
2.7e-08	rs533642571	1	8564089
1.22e-05	rs183823390	1	8569459
1.22e-07	rs11121201	1	8572732
2.62e-08	rs7547411	1	8578086
2.42e-08	rs11121202	1	8579298
1.13e-05	rs1535158	1	8580833
2.5e-08	rs1061039	1	8582529
2.58e-08	rs6663123	1	8582872
2.54e-08	rs7537982	1	8583948
1.11e-05	rs4908766	1	8584985
2.57e-08	rs1934138	1	8585757
1.19e-05	rs571716335	1	8586334
3.86e-08	rs6670508	1	8587858
8.25e-06	rs6698079	1	8587982
8.9e-06	rs536492925	1	8588839
6.86e-07	rs554803004	1	8588843
1.84e-08	rs7526171	1	8590126
2.1e-08	rs6675443	1	8591523
1.66e-08	rs6664111	1	8593425
1.66e-08	rs922366	1	8593674
1.73e-08	rs11121204	1	8594246
8.18e-06	rs4908767	1	8594658
8.45e-06	rs1463054	1	8595360
1.65e-08	rs1809332	1	8596375
8.25e-06	rs4908504	1	8597140
1.67e-08	rs11121205	1	8598026
1.56e-08	rs6666191	1	8598383
1.76e-08	rs6681362	1	8598468
1.71e-08	rs1318218	1	8598653
1.87e-08	rs2100888	1	8599223
1.29e-08	rs4480384	1	8599655
1.94e-08	rs573668790	1	8600474
8.98e-06	rs6688329	1	8602999
9e-06	rs6679948	1	8603037
1.18e-08	rs12136766	1	8603762
8.98e-06	rs1038008	1	8604863
2.85e-05	rs566861696	1	8606738
1.01e-05	rs3850467	1	8609111
9.63e-09	rs6701331	1	8610147
9.22e-06	rs3850466	1	8610407
1.08e-06	rs2401133	1	8610934
9.95e-07	rs3850465	1	8611720
8.85e-05	rs568764555	1	8612505
1.51e-05	rs539627225	1	8614234
2.63e-08	rs7532459	1	8617714
2.43e-08	rs7544052	1	8617715
7.65e-06	rs1817367	1	8618725
5.48e-08	rs1953827	1	8619789
5.2e-08	rs7513420	1	8620985
8.51e-06	rs6577506	1	8624978
7.53e-06	rs201226488,rs774949328	1	8625144
1.02e-05	rs1812457	1	8625461
1.73e-05	rs540698743	1	8625730
5.48e-08	rs11121209	1	8626803
7.54e-06	rs374355850	1	8628241
1.46e-05	rs568963030	1	8628284
1.36e-05	rs766352356	1	8629359
4.91e-09	rs778628061	1	8630268
4.06e-08	rs1381928	1	8630874
6.44e-08	rs6674832	1	8631820
1.1e-07	rs576473230	1	8632837
7.15e-08	rs2401137	1	8633265
9.09e-08	rs10779704	1	8633478
9.63e-06	rs6703577	1	8635463
7.84e-08	rs7520025	1	8638218
9.29e-06	rs10864359	1	8638551
7.44e-08	rs6577509	1	8638988
1e-05	rs6577510	1	8639020
1.03e-05	rs10779705	1	8639623
7.55e-08	rs1463052	1	8641172
1.07e-07	rs6577513	1	8642694
8.56e-08	rs2401138	1	8644000
8.55e-08	rs1463053	1	8644978
1e-05	rs6690050	1	8647041
1e-07	rs6692693	1	8647057
1.35e-05	rs6681316	1	8648281
9e-07	rs372919620	1	8648429
1.02e-07	rs11121210	1	8648470
2.85e-05	rs551984985	1	8648793
1.1e-05	rs2401139	1	8650777
8.9e-08	rs6577514	1	8652684
7.43e-08	rs6577515	1	8654143
6.91e-08	rs6577516	1	8654283
7.07e-08	rs3737670	1	8656484
5.94e-09	rs574651363	1	8657173
1.28e-05	rs4908771	1	8662448
7.51e-09	rs575226918	1	8663960
1.19e-07	rs10864360	1	8664463
4.84e-09	rs546879733	1	8664490
1.23e-07	rs11121212	1	8665934
5.69e-08	rs10864361	1	8666662
6.29e-09	rs375655997	1	8668480
8.02e-08	rs4908505	1	8668805
8.17e-08	rs4908506	1	8668919
8.84e-08	rs6695867	1	8670720
7.66e-08	rs10864362	1	8672395
5.87e-08	rs11121215	1	8673069
8.06e-08	rs6577517	1	8675605
1.9e-07	rs555161150	1	8677552
1.45e-05	rs571966015	1	8678059
1.04e-07	rs2045820	1	8678076
6.55e-08	rs4908507	1	8678878
8.28e-08	rs11121216	1	8678885
1.97e-08	rs559389085	1	8678980
1.83e-05	rs10746481	1	8680654
8.11e-08	rs7556169	1	8681342
8.27e-08	rs6693009	1	8683651
1.75e-05	rs7554164	1	8685065
1.65e-05	rs6687239	1	8685417
1.7e-05	rs6702457	1	8685652
1.76e-05	rs2895941	1	8686105
3.59e-08	rs184524688	1	8688795
1.85e-05	rs7533442	1	8690532
1.79e-05	rs6682498	1	8691087
1.9e-05	rs6658881	1	8691209
2.23e-05	rs12075458	1	8698735
1e-05	rs7554486	1	8702298
3.87e-08	rs535731935	1	8702797
6.28e-08	rs187913358	1	8706977
2.69e-05	rs574587281	1	8709396
2.76e-05	rs534139984	1	8709892
1.58e-05	rs11121224	1	8713456
4.42e-06	rs541618856	1	8717367
1.82e-05	rs12030885	1	8721337
8.43e-06	rs12024032	1	8748126
8.95e-06	rs12028160	1	8752155
8.86e-06	rs4908511	1	8752331
2.55e-06	rs552231405	1	8755443
6.97e-06	rs12403640	1	8757804
7.02e-06	rs2401189	1	8758541
4.37e-06	rs565243284	1	8759617
2.38e-06	rs189546451	1	8765846
7.63e-06	rs6677718	1	8772885
7.21e-06	rs7513880	1	8779241
2.34e-05	rs539499817	1	8779585
8.68e-06	rs10864367	1	8787321
9.74e-06	rs11121232	1	8790650
8.46e-05	rs185418191	1	8794472
7.64e-06	rs6698830	1	8794486
1.98e-06	rs555662221	1	8794711
2.74e-06	rs190637710	1	8797049
1.05e-05	rs6690928	1	8799432
3.21e-06	rs539679357	1	8800709
8.99e-06	rs12143686	1	8803394
6.81e-05	rs544717349	1	8803498
2.2e-06	rs2185205	1	8822605
2.36e-06	rs2131676	1	8825492
2.65e-06	rs4908781	1	8827878
2.56e-06	rs6577528	1	8830973
1.35e-06	rs4908518	1	8832518
3.06e-06	rs373428559,rs567666590	1	8832532
6.78e-07	rs12068123	1	8834287
5.69e-07	rs11121240	1	8834298
1.12e-06	rs7530406	1	8835389
8.6e-05	rs12124851	1	8843872
1.17e-05	rs556548020	1	8846072
1.01e-05	rs12135416	1	8850288
1.1e-05	rs6684644	1	8850519
7.85e-06	rs6673587	1	8850646
1e-05	rs6663876	1	8850927
2.22e-05	rs914994	1	8857153
2.03e-05	rs138420355	1	8858032
3.61e-05	rs185747987	1	8874143
3.84e-05	rs766342137	1	9174623
1.17e-05	rs116028959	1	9283363
8.89e-06	rs116681240	1	9284855
7.62e-06	rs114006013	1	9284929
4.03e-06	rs12760882	1	9285727
3.17e-05	rs9308443	1	9286340
6.62e-05	rs140870259	1	9288834
3.1e-05	rs9727400	1	9289307
3.1e-05	rs9725983	1	9289365
1.02e-05	rs115281383	1	9289667
1.97e-05	rs114709597	1	9292645
2.04e-05	rs56333749	1	9294461
2.36e-05	rs61783472	1	9294986
1.05e-05	rs9442514	1	9295877
1.48e-05	rs74613047	1	9301302
5.69e-05	rs9662290	1	9302282
5.98e-05	rs9442568	1	9305614
5.94e-06	rs534364720	1	9324188
4.67e-05	rs566902991	1	9352907
3.28e-05	rs7414481	1	10022363
8.89e-05	rs146766530,rs750368776	1	10048174
2e-05	rs12144133	1	10144128
3.18e-05	rs61784573	1	10202658
9.51e-05	rs12728071	1	10207144
9.73e-05	rs35257796	1	10207332
1.09e-05	rs11121529	1	10211630
9.71e-07	rs997482	1	10213121
8.12e-05	rs2027327	1	10215255
1.3e-06	rs6702280	1	10220716
1.59e-05	rs113272872	1	10222364
9.71e-05	rs561750621	1	10223240
9.78e-05	rs192533527	1	10223291
1.72e-06	rs147613335	1	10224209
2.29e-06	rs17396340	1	10226118
2.19e-05	rs531528810	1	10233511
2.52e-05	rs191845119	1	10235103
2.81e-05	rs146557133	1	10237033
4.41e-05	rs12127553	1	10238543
8.81e-05	rs34565762	1	10240061
9.86e-05	rs6696056	1	10245934
9.85e-05	rs4529713	1	10247237
9.53e-05	rs12406943	1	10248487
9.93e-05	rs946503	1	10248573
1.96e-06	rs4846204	1	10248900
9.89e-05	rs4846206	1	10250200
2.28e-06	rs12137527	1	10255239
2.14e-06	rs17400878	1	10256671
2.55e-05	rs147865284	1	10258001
2.05e-05	rs558044618	1	10259028
3.35e-05	rs12408430	1	10263281
2.24e-06	rs12139158	1	10265552
4.45e-05	rs530019391	1	10269226
2.32e-06	rs574843832	1	10279112
2.91e-05	rs541681657	1	10284431
2.96e-06	rs17397129	1	10285404
2.73e-05	rs11580788	1	10293415
7.86e-05	rs557882317	1	10301559
3.43e-06	rs17401588	1	10308041
1.55e-05	rs568108501	1	10309915
4.62e-06	rs6693965	1	10318358
4.88e-06	rs6703602	1	10318393
2.27e-05	rs554238451	1	10321447
5.79e-06	rs58036267	1	10323387
7.73e-06	rs12135774	1	10326448
6.3e-06	rs11121542	1	10333862
9.51e-05	rs143691625	1	10340212
4.04e-06	rs4846214	1	10340660
5.43e-06	rs11804162	1	10342783
6.6e-06	rs4846215	1	10352578
6.64e-06	rs10864454	1	10357795
6.57e-06	rs12135219	1	10360027
5.98e-06	rs12125492	1	10361820
7.24e-06	rs11121548	1	10364194
3.78e-05	rs61326491	1	10364778
6.1e-06	rs12141192	1	10371074
6.71e-05	rs535570100	1	10372056
5.97e-06	rs61383940	1	10373392
9.74e-06	rs4240912	1	10377720
1.05e-05	rs4240913	1	10377746
7.07e-05	rs568555657	1	10379219
7.55e-05	rs541630155	1	10383400
9.67e-06	rs6694081	1	10383502
1.17e-05	rs12120465	1	10390748
8.76e-06	rs4846217	1	10391742
6.47e-06	rs575912134	1	10393058
1.51e-05	rs7525661	1	10393235
1.09e-05	rs6679596	1	10394445
1.42e-05	rs12142043	1	10394891
1.07e-05	rs6670157	1	10398382
7.28e-06	rs3762289	1	10403297
8.81e-05	rs570300895	1	10416872
3.56e-05	rs12119893	1	10423110
9.78e-05	rs146851003	1	10432050
9.78e-05	rs187733747	1	10432079
9.68e-05	rs34372628	1	10462219
8.64e-05	rs12729844	1	10463873
9.16e-05	rs2027087	1	10464375
4.48e-06	rs1188529	1	10465857
6.47e-05	rs74225522	1	10477363
1.72e-06	rs685746	1	10477380
6.57e-06	rs1152739	1	10478894
6.61e-06	rs607941	1	10479486
2.01e-06	rs10864458	1	10481236
6.58e-05	rs12124486	1	10482527
1.55e-05	rs567425243	1	10482553
7.47e-06	rs652771	1	10482657
5.05e-05	rs76927098	1	10482883
6.41e-05	rs9970001	1	10483779
6.37e-06	rs2781232	1	10484331
6.96e-06	rs668805	1	10484490
4.14e-06	rs669701	1	10484668
6.9e-06	rs587916	1	10485533
7.75e-06	rs6540933	1	10487206
3.48e-06	rs1188528	1	10487630
5.6e-06	rs585870	1	10489571
7.68e-06	rs1188526	1	10489791
7.01e-06	rs1188525	1	10490820
5.77e-05	rs4846228	1	10492661
1.47e-05	rs597438	1	10494448
6.62e-06	rs596537	1	10494652
1.04e-05	rs620405	1	10494737
4.67e-05	rs550813829	1	10494739
6.63e-06	rs622623	1	10495200
1.19e-05	rs371031004	1	10495948
8.79e-06	rs636291	1	10496040
1.34e-05	rs648324	1	10496390
9.52e-06	rs648399	1	10496428
1.03e-05	rs662064	1	10497194
1.06e-05	rs660725	1	10497487
1.79e-05	rs74810178	1	10500931
1.07e-05	rs589400	1	10501225
1.34e-05	rs1632108	1	10501866
1.33e-05	rs683864	1	10501897
2.47e-05	rs76282123	1	10502106
1.52e-05	rs2506901	1	10503435
4.2e-06	rs10864459	1	10503552
1.96e-05	rs10864460	1	10503614
7.27e-05	rs2506902	1	10503624
7.69e-05	rs2781230	1	10503660
5.11e-06	rs2847344	1	10504618
2.96e-07	rs616488	1	10506158
1.33e-05	rs616402	1	10506215
1.52e-05	rs617728	1	10506465
4.11e-05	rs2506879	1	10506611
3.91e-05	rs2480786	1	10507601
1.53e-05	rs2506880	1	10508220
2.05e-05	rs2480785	1	10509201
5.67e-06	rs182365053	1	10514582
1.05e-05	rs551124031	1	10515272
4.96e-05	rs532109654	1	10516489
3.25e-05	rs527947051	1	10516651
3.87e-05	rs530226284	1	10518463
9.71e-06	rs1411402	1	10519488
4.61e-05	rs2506884	1	10519593
3.95e-05	rs74225528	1	10519751
1.31e-05	rs2483677	1	10520834
9.84e-06	rs2056417	1	10521601
4.81e-05	rs2483678	1	10521990
1.68e-05	rs529441486	1	10522690
4.57e-05	rs2506886	1	10523474
3.96e-05	rs7522072	1	10524289
4.61e-05	rs2506887	1	10524615
3.93e-05	rs17035156	1	10525470
1.77e-05	rs572610205	1	10525477
3.13e-05	rs2988399	1	10526744
8.48e-05	rs2039176	1	10527737
8.21e-05	rs2039175	1	10527784
4.23e-05	rs2026792	1	10534733
5.34e-05	rs2506889	1	10535965
6.68e-05	rs12375	1	10536284
5.42e-05	rs2480777	1	10537494
5.55e-05	rs2506892	1	10538159
7.77e-05	rs2506896	1	10543659
5.26e-05	rs535739735	1	10549517
5.93e-07	rs6687430	1	10573188
1.48e-06	rs12741973	1	10578547
4.03e-07	rs555255567	1	10587630
5.99e-05	rs35884413	1	11908200
5.58e-05	rs6668188	1	12017057
5.78e-05	rs74052928	1	12020065
5.69e-05	rs6670626	1	12023126
3.73e-05	rs2336566	1	12025040
5.53e-05	rs1208988	1	12027692
3.47e-05	rs946461	1	12031153
1.24e-05	rs1208991	1	12033989
3.2e-05	rs1208993	1	12035811
7.3e-05	rs147436119	1	12049550
3.38e-05	rs4534394	1	12050589
3.29e-05	rs11121851	1	12050683
2.02e-06	rs545625904	1	12052220
1.74e-05	rs75658614	1	12052886
1.55e-05	rs6662910	1	12053995
7.12e-05	rs146875471	1	12054847
5.09e-05	rs535302860	1	12057578
8.4e-05	rs776833248	1	12069634
5.31e-06	rs4491070	1	12069994
5.03e-06	rs1934150	1	12070460
5.65e-06	rs11581850	1	12071713
7.31e-06	rs6701404	1	12075354
5.94e-06	rs7511907	1	12076336
3.59e-05	rs11569805	1	12077546
1.3e-06	rs567479529	1	12078645
1.4e-07	rs564960457	1	12078658
1.06e-05	rs571313748	1	12085207
4.23e-06	rs34225843	1	12086440
7.9e-06	rs547081221	1	12088852
8.27e-13	rs2230624	1	12115601
8.45e-10	rs193054053	1	12118957
5.84e-05	rs114428528	1	12161664
6.22e-05	rs561009297	1	12517351
8.58e-05	rs2489258	1	12640794
8.49e-05	rs2493876	1	12640858
7.79e-05	rs550312521	1	12647823
4.79e-05	rs559695381	1	12651288
8.95e-05	NA	1	13840950
2.36e-05	.	1	14070083
8.76e-05	rs572618449	1	14299125
6.13e-05	rs768603637	1	14609064
7.31e-05	rs535555567	1	14752017
4.73e-07	NA	1	16166228
8.96e-07	NA	1	16166228
4.88e-05	NA	1	16166232
3.08e-05	NA	1	16786868
3.47e-05	rs397979362,rs55667815	1	16929443
6.57e-05	rs538600096	1	18426621
6.48e-05	rs563072734	1	23468109
5.86e-05	rs141179531	1	23469083
7.83e-05	rs76072819	1	24720196
6.44e-05	rs111432293	1	24729924
4.51e-05	rs3131502	1	24739957
2.72e-05	rs2153125	1	24743739
2.51e-05	rs11249171	1	24747080
2.25e-05	rs1890449	1	24749310
2.34e-05	rs12758422	1	24751570
2.39e-05	rs10794662	1	24751837
2.34e-05	rs7519392	1	24755174
2.34e-05	rs6604978	1	24763955
1.31e-05	rs1981195	1	24766982
1.92e-05	rs3122053	1	24767742
6.75e-06	rs3120831	1	24767853
2.27e-05	rs6692599	1	24768223
2.48e-05	rs4648876	1	24770901
2.23e-05	rs9332415	1	24771754
2.2e-05	rs7548438	1	24771850
1.75e-05	rs6604979	1	24772947
2.83e-05	rs9661655	1	24786996
1.66e-05	rs12133698	1	24787739
2.27e-05	rs4562565	1	24795383
2.27e-05	rs4549986	1	24795671
2.27e-05	rs10903102	1	24796348
2.38e-05	rs11249173	1	24797499
1.55e-05	rs7550184	1	24798671
2.35e-05	rs7528154	1	24803592
1.88e-05	rs12121345	1	24804292
5.15e-05	rs527909499	1	24808271
1.81e-05	rs4306080	1	24808513
7.01e-06	rs6668768	1	24809712
2.36e-05	rs10903104	1	24810222
2.5e-05	rs10903105	1	24813758
1.82e-05	rs3890756	1	24814334
2.44e-05	rs7519508	1	24821259
2.46e-05	rs6665083	1	24821800
1.97e-05	rs12027779	1	24821876
2.46e-05	rs10903106	1	24822195
5.02e-05	rs770852105	1	24826161
2.83e-05	rs4351587	1	24828697
2.69e-05	rs6667299	1	24832009
1.89e-05	rs7555134	1	24835171
1.23e-05	rs6600274	1	24835953
1.8e-05	rs58521331	1	24836682
1.62e-05	rs4648878	1	24837622
1.95e-05	rs66519614	1	24838287
2.54e-05	rs9259	1	24841633
2.16e-05	rs12439	1	24843143
2.3e-05	rs11249177	1	24844597
1.49e-05	rs11249178	1	24845228
2.21e-05	rs7535819	1	24846546
3.25e-05	rs4648879	1	24848755
2.54e-05	rs6687639	1	24850081
2.62e-05	rs4424443	1	24850548
1.69e-05	rs55869884	1	24851494
1.94e-05	rs7526415	1	24853830
1.83e-05	rs12184308	1	24854645
1.97e-05	rs12184309	1	24854719
2.02e-05	rs10903107	1	24854823
1.72e-05	rs55851873	1	24855625
1.4e-05	rs56262061	1	24856057
5.08e-05	rs4500251	1	24857778
5.17e-05	rs4328026	1	24857801
6.61e-05	rs4437822	1	24858706
5.23e-05	rs115941677	1	24863035
7.39e-05	rs75710249	1	24867323
1.5e-07	rs3131519	1	24871194
5.33e-08	rs3116869	1	24871691
1.49e-07	rs3131521	1	24873008
1.11e-07	rs3131522	1	24873231
1.34e-07	rs3131523	1	24874322
1.4e-07	rs3116871	1	24874375
6.72e-08	rs3131524	1	24874523
1.69e-07	rs3131525	1	24874527
2.1e-07	rs3131526	1	24875820
6.79e-06	rs3116859	1	24876382
4.64e-07	rs3116861	1	24877668
3.9e-08	rs3116863	1	24878262
2.11e-08	rs13340780	1	24878761
3.24e-08	rs2223365	1	24879913
1.17e-05	rs201081851,rs532008695	1	24880578
2.86e-05	rs59829944	1	24880645
3.23e-08	rs10157238	1	24881669
2.98e-08	rs7542175	1	24884503
3.02e-08	rs11249193	1	24886555
1.71e-08	rs7551358	1	24887312
1.75e-08	rs7551431	1	24887322
2.57e-08	rs11249194	1	24887542
3.22e-08	rs10458605	1	24887793
4.92e-08	rs10458606	1	24887900
1.99e-08	rs10903112	1	24888417
1.03e-08	rs7544414	1	24889141
4.43e-05	rs10903113	1	24889259
6.96e-09	rs7513064	1	24889540
6.31e-09	rs7513066	1	24889555
8.3e-09	rs10458603	1	24889674
9.81e-09	rs6657823	1	24890003
9.61e-09	rs9438872	1	24890235
9.02e-09	rs7511700	1	24890513
1.12e-08	rs7522223	1	24891503
1.07e-08	rs7519472	1	24891635
1.08e-08	rs9438855	1	24892639
1.38e-08	rs9438856	1	24894050
1.51e-08	rs9438873	1	24894099
5.92e-05	rs9438874	1	24896454
7.25e-05	rs7517506	1	24898018
2.56e-05	rs7514332	1	24899184
4.61e-06	rs111628829	1	24899717
2.55e-05	rs13157	1	24901186
3.05e-05	rs543077150	1	24901240
9.12e-06	rs543877061	1	24902476
8.72e-06	rs111283598	1	24902816
1.29e-05	rs7536526	1	24903640
1.11e-05	rs11249200	1	24904864
4.06e-06	rs548131694	1	24905034
2.57e-06	rs750140059	1	24906562
5.89e-05	rs114043123	1	24907169
5.4e-06	rs74060469	1	24907665
4.06e-06	rs201929354	1	24907688
1.7e-05	rs191636505	1	24909806
2.55e-06	rs566840898	1	24911481
4.87e-06	rs16830141	1	24912798
1.1e-06	rs1003699	1	24916085
8.48e-06	rs544268334	1	24917275
7.41e-07	rs6697340	1	24918215
6.33e-07	rs138838625	1	24918594
4.59e-05	rs139501607	1	24919068
1.37e-06	rs541220251	1	24922198
3.61e-09	rs7518125	1	24922761
4.5e-09	rs10794666	1	24924339
4.35e-09	rs1507101	1	24924835
3.55e-09	rs742230	1	24924933
3.25e-09	rs742231	1	24924965
3.57e-09	rs742232	1	24925215
5.96e-09	rs760805	1	24925432
3.06e-05	rs111802397	1	24926161
3.02e-09	rs7517302	1	24927826
6.61e-06	rs79784290	1	24929359
6.77e-06	rs7520923	1	24931424
2.58e-09	rs4649037	1	24931810
4.2e-09	rs11249203	1	24932094
5.7e-09	rs3845302	1	24933393
3.73e-09	rs4648883	1	24934712
4.09e-09	rs4648884	1	24934895
3.74e-09	rs10903115	1	24935205
3.79e-09	rs11249204	1	24935249
4.84e-09	rs1005733	1	24935469
4.7e-09	rs1005734	1	24935531
2.19e-09	rs1293202	1	24937506
6.06e-05	rs79175418	1	24939618
4.82e-05	rs77105859	1	24944092
3.54e-05	rs56218248	1	24944861
4.28e-05	rs79598985	1	24946532
2.34e-07	rs374648528	1	24951935
1.49e-07	rs532778578	1	24952395
2.85e-07	rs570773890	1	24952666
2.63e-07	rs147548213	1	24956758
2.56e-07	rs537572736	1	24958406
1.51e-07	rs12126847	1	24961822
1.35e-07	rs60097574	1	24962341
1.91e-07	rs66880507	1	24962784
2.15e-07	rs11249209	1	24962936
1.95e-07	rs11249210	1	24963121
1.85e-07	rs11802714	1	24963303
1.61e-07	rs12128982	1	24963955
1.43e-07	rs11249216	1	24970726
1.41e-07	rs11249217	1	24970792
1.3e-07	rs11803573	1	24970876
1.42e-07	rs11805904	1	24971167
1.43e-07	rs11805484	1	24971206
1.43e-07	rs11805920	1	24971213
1.25e-07	rs7536175	1	24971789
1.82e-07	rs6600246	1	24972935
1.15e-07	rs67823079	1	24974178
1.28e-07	rs4644442	1	24975422
8.97e-08	rs6695069	1	24975523
2.04e-07	rs74060619	1	24978770
3.39e-07	rs569172449	1	24996721
1.28e-07	rs187539385	1	24996739
1.65e-07	rs554396762	1	24996756
8.97e-08	rs755974656	1	24997398
1.28e-07	rs564269460	1	24998747
1.06e-07	rs374061835	1	25001372
2.4e-05	rs188717557	1	25312619
3.72e-05	rs566610569	1	25605561
8.94e-05	rs6703730	1	26201292
8.94e-05	rs3795686	1	26255600
9.08e-05	rs12750420	1	26282158
8.82e-05	rs34209692	1	26282291
3.54e-05	rs11583258	1	26297779
5.5e-05	rs11588739	1	26326828
5.94e-05	rs67130330	1	26330736
6.08e-05	rs66569416	1	26333246
9.06e-05	rs34058882	1	26333303
7.49e-05	rs72649360	1	26336413
7.5e-05	rs4072445	1	26337728
6.1e-05	rs541913109	1	26338363
2.3e-05	NA	1	26451404
8.89e-05	rs143785724	1	26934698
8.04e-05	rs80137632	1	26957575
2.96e-05	rs533512739	1	27139220
5.27e-05	rs555774925	1	27247134
8.29e-05	rs56725511,rs796398987	1	29341152
2.46e-05	rs4568876	1	31686917
6.87e-06	rs3818788	1	31692773
1.58e-05	rs779161825	1	31692912
3.49e-06	rs2275097	1	31693987
2.46e-05	rs6656079	1	31695317
3.76e-08	rs2297674	1	31698349
5.14e-08	rs2228550	1	31698605
4.28e-08	rs6681149	1	31699492
2.57e-08	rs2228552	1	31699894
2.4e-07	rs575555906	1	31700648
1.15e-07	rs10798886	1	31707657
1.14e-07	rs7533517	1	31707700
1.35e-07	rs4295917	1	31707759
1.55e-06	rs539905820	1	31708054
1.21e-07	rs2007147	1	31708116
1.05e-07	rs6699968	1	31709880
1.72e-07	rs10914471	1	31712335
1.49e-06	rs527292896	1	31722529
1.01e-06	rs945211	1	31726197
1.54e-05	rs778669216	1	31726718
1.19e-07	rs1127100	1	31728046
3.09e-05	rs909001	1	31731046
3.55e-05	rs3766823	1	31731656
3.15e-05	rs10798888	1	31733498
5.54e-05	rs2050256	1	31739082
4.45e-05	rs2297600	1	31741980
5.18e-05	rs12739999	1	31742389
3.46e-05	rs61779597	1	31762403
5.52e-05	rs544455574	1	33709326
4.82e-05	rs184614347	1	35390412
9.84e-05	rs550597082	1	36023664
6.18e-05	NA	1	36117861
6.5e-06	rs547161553	1	36553779
4.19e-05	NA	1	37021126
6.16e-05	rs10653946,rs61100356	1	37750464
3.46e-05	rs143826343	1	37785550
1.89e-05	rs2306627	1	37794831
1.02e-05	rs28489009	1	37801581
3.57e-05	rs569630978	1	37802416
1.19e-05	rs12395	1	37803164
2.69e-05	rs564232424	1	37804528
2.72e-05	rs778982877	1	37805153
1.74e-05	rs67164465	1	37816186
1.34e-05	rs55699901	1	37818475
1.89e-05	rs12760154	1	37818944
1.3e-05	rs12726977	1	37819884
1.56e-05	rs4653329	1	37820221
1.14e-05	rs34888157	1	37824431
1.25e-05	rs67704103	1	37825665
1.31e-05	rs28544343	1	37828954
5.97e-05	rs77526379	1	37832563
1.28e-05	rs28378413	1	37835548
4.14e-05	rs554616198	1	37835925
5.1e-05	rs144821035	1	37857771
2.67e-05	rs180932774	1	37866505
1.46e-05	rs4652969	1	37867065
1.42e-05	rs2306425	1	37868645
1.64e-05	rs2306426	1	37868646
2.24e-05	rs775892299	1	37868703
1.63e-05	rs28593140	1	37869480
4.03e-05	rs563766486	1	37874270
2.69e-05	rs536047984	1	37883424
1.34e-05	rs56023437	1	37887731
1.73e-05	rs4652970	1	37888574
1.71e-05	rs2291161	1	37889431
1.7e-05	rs34349547	1	37891198
1.98e-05	rs4281294	1	37895300
2.58e-05	rs529808040	1	37901608
1.37e-05	rs114323042	1	38648839
6.68e-05	rs775108021	1	38862829
8.63e-05	rs776799112	1	39413724
1.73e-05	rs564204441	1	39567996
3.1e-05	NA	1	43079251
9.04e-05	rs77824930	1	44243459
7.84e-05	rs6694340	1	45823744
7.61e-05	rs7526532	1	45830000
7.52e-05	rs12565042	1	45833438
7.43e-05	rs10789475	1	45838505
7.58e-05	rs6666743	1	45845603
7.62e-05	rs35154628	1	45845951
7.51e-05	rs9787208	1	45848944
7.52e-05	rs6680211	1	45849335
7.6e-05	rs6662548	1	45889191
7.37e-05	rs7515491	1	45889407
9.87e-05	rs10890369	1	45915650
3.6e-05	rs10789481	1	45917911
9.1e-05	rs12405451	1	45918654
9.19e-05	rs11211224	1	45918716
8.61e-05	rs4134386	1	45929417
8.74e-05	rs12561806	1	45931104
8.66e-05	rs6669522	1	45932269
8.77e-05	rs6677007	1	45934918
8.87e-05	rs6661593	1	45935306
9.02e-05	rs4660898	1	45936499
9.85e-05	rs7533956	1	45937685
8.91e-05	rs11211230	1	45941095
8.67e-05	rs34325724	1	45941538
8.78e-05	rs35743647	1	45941580
7.1e-05	rs7522601	1	45953349
7.32e-05	rs10789487	1	45954549
7.51e-05	rs34102169	1	45959192
7.22e-05	rs12757810	1	45965481
7.42e-05	rs12740503	1	45965568
6.99e-05	rs4076006	1	45972404
6.84e-05	rs11211234	1	45973115
5.51e-05	rs12760175	1	45982168
7.47e-05	rs140495777	1	45983790
6.66e-05	rs11211241	1	45987011
6.67e-05	rs4504835	1	45989899
6.74e-05	rs4638056	1	45992481
6.73e-05	rs11576305	1	45994374
6.98e-05	rs7556615	1	45995697
6.15e-05	rs4073846	1	45997209
6.38e-05	rs4233500	1	46000171
6.53e-05	rs11579634	1	46000719
6.64e-05	rs11589562	1	46001049
6.66e-05	rs12143096	1	46004091
6.63e-05	rs4440807	1	46005206
6.57e-05	rs12049588	1	46006750
6.73e-05	rs12021587	1	46007087
6.61e-05	rs11810993	1	46013121
6.38e-05	rs34175029	1	46018199
6.37e-05	rs946529	1	46019876
6.38e-05	rs2275426	1	46021880
5.69e-05	rs785479	1	46026472
7.02e-05	rs1707336	1	46027788
5.75e-05	rs9429088	1	46031828
4.38e-05	rs11211251	1	46039049
3.47e-05	rs1707321	1	46039637
3.9e-05	rs1612092	1	46047340
2.86e-05	rs1707340	1	46049270
2.83e-05	rs785473	1	46051191
2.92e-05	rs785472	1	46052616
3.28e-05	rs785471	1	46053005
2.94e-05	rs785464	1	46057417
2.88e-05	rs9429183	1	46058910
2.35e-05	rs1768816	1	46062927
2.88e-05	rs11211252	1	46064168
2.8e-05	rs785511	1	46068826
8.23e-05	rs534993907	1	46068918
2.87e-05	rs809775	1	46072368
2.59e-05	rs1085242	1	46078552
2.88e-05	rs1085243	1	46079096
3.4e-05	rs2486447	1	46080052
2.77e-05	rs1768803	1	46080536
2.85e-05	rs1707333	1	46081363
2.92e-05	rs4660910	1	46082730
2.54e-05	rs785481	1	46088846
1.17e-05	rs785482	1	46089628
2.76e-05	rs4660911	1	46092442
2.73e-05	rs6675726	1	46094971
2.7e-05	rs1085244	1	46098008
2.75e-05	rs785520	1	46103164
3.28e-05	rs9429094	1	46104019
6.67e-05	rs564782920	1	46105078
3.4e-05	rs6662641	1	46105837
2.9e-05	rs1707335	1	46106249
2.89e-05	rs9429189	1	46106999
7.85e-05	rs531093979	1	46107263
6.41e-05	rs785485	1	46108752
2.3e-05	rs785488	1	46110423
2.7e-05	rs785489	1	46110718
2.36e-05	rs785502	1	46115772
2.31e-05	rs785491	1	46117746
2.76e-05	rs785492	1	46117935
4.38e-05	rs564876281	1	46119002
2.43e-05	rs785494	1	46120954
2.71e-05	rs785495	1	46122215
2.21e-05	rs10890383	1	46122831
9.21e-05	rs189835115	1	46124710
2.23e-05	rs785503	1	46130196
3.05e-05	rs1707304	1	46132597
2.6e-05	rs1355642	1	46133231
1.89e-05	rs1707308	1	46138643
2.3e-05	rs2486445	1	46139697
2.27e-05	rs1707334	1	46140056
4.97e-05	rs79095110	1	46145075
8.37e-05	rs201095072,rs370290099	1	46147636
3.27e-05	rs1112471	1	46155214
6.59e-06	rs7552775	1	46161874
3.51e-05	rs6671303	1	46163981
4.26e-05	rs188341924	1	46168184
4.49e-05	rs3855959	1	46168202
3.3e-05	rs3845301	1	46169537
8.22e-05	rs567421564	1	46170583
2.87e-05	rs6686661	1	46172865
5.96e-05	rs554910488	1	48084639
5.4e-05	.	1	48386642
6.14e-05	rs780726836	1	54022250
8.33e-05	rs575361096	1	54918759
5.73e-07	rs748968207	1	55979835
2.19e-06	rs750222145	1	56137919
5.07e-05	rs780516163	1	56311033
4.36e-05	rs182858719	1	56585709
2.62e-06	rs879879199	1	56864860
4.63e-05	NA	1	57603687
9.71e-05	rs116770275	1	58955324
4.44e-05	rs540378489	1	59222557
3.98e-05	rs188366193	1	60547539
3.84e-05	rs748219282	1	60816106
8.1e-05	rs566990909	1	61259480
1.1e-05	rs765162138	1	61401374
5.25e-05	rs544807794	1	61432898
1.97e-05	rs182211216	1	62461843
2.76e-05	rs147378251	1	62466941
5.19e-05	rs189085713	1	63098453
5.58e-05	rs558741035	1	71821366
7.31e-05	rs140980349	1	76527509
7.83e-05	rs571533763	1	76603759
1.81e-05	rs796769729	1	76664311
8.65e-05	rs59267416,rs796446422	1	76666052
3.73e-05	rs191162025	1	76697527
1.67e-05	rs190401121	1	77433321
9.73e-05	rs144433821	1	78596361
7.21e-05	rs143615179	1	78603350
4.13e-05	rs565047688	1	78649176
5.39e-05	rs145634027	1	78661845
5.68e-06	rs146893065	1	78670950
6.06e-06	rs147960933	1	78670978
1.21e-05	rs144023534	1	78703662
3.46e-05	rs141769432	1	78710697
3.99e-06	rs138753042	1	78782861
9.98e-06	rs77285975	1	78804588
2.8e-05	rs116643179	1	78839414
7.03e-05	rs143796988	1	78873626
7.82e-05	rs567659181	1	78924308
8.94e-05	rs116748681	1	79037707
3.25e-06	rs559099371	1	79059476
4.89e-05	rs149645848	1	79161997
1.93e-05	rs78197376	1	79196371
3.18e-05	rs76287517	1	79197257
5.32e-05	rs74547890	1	79198478
5.32e-05	rs115895983	1	79199139
3.46e-06	rs748817510	1	79200136
4.45e-05	rs78368682	1	79200330
3.69e-05	rs76508832	1	79204745
9.63e-05	rs75088067	1	79210289
3.17e-05	rs114646452	1	79210583
3.26e-05	rs147073976	1	79211401
3.26e-05	rs75992666	1	79211923
6.05e-05	rs79758816	1	79212765
6.05e-05	rs115655390	1	79215129
8.02e-05	rs115343144	1	79219765
8.24e-05	rs115498777	1	79220211
6.9e-05	rs114758187	1	79225919
8.12e-05	rs115559180	1	79226091
6.14e-05	rs139099768	1	79632098
1.84e-05	rs144383811	1	80050963
1.97e-05	rs182442180	1	80062982
2.02e-05	rs570709140	1	80068692
2.02e-05	rs534023627	1	80073915
2.02e-05	rs192410918	1	80078199
2.33e-05	rs143066238	1	80086020
6.88e-05	rs150444087	1	80091035
2.84e-05	rs116303685	1	80096793
2.47e-05	rs148081068	1	80100057
2.47e-05	rs371786082	1	80100455
2.47e-05	rs143115312	1	80100551
2.33e-05	rs143075616	1	80105012
2.94e-05	rs555148610	1	80118238
6.73e-05	rs112716944	1	80183312
9.37e-05	rs11162976	1	80356597
6.51e-05	rs951258	1	80371196
7.04e-05	rs12057358	1	80371241
6.87e-05	rs1937787	1	80373593
7.27e-05	rs6692813	1	80383304
8.16e-05	rs67690445	1	80384657
7.37e-05	rs11162988	1	80384889
9.06e-05	rs551115995	1	80390599
9.27e-05	rs1365752	1	80391276
9.98e-05	rs1896250	1	80391509
8.8e-05	rs1549552	1	80391981
9.8e-05	rs1549553	1	80392209
9.48e-05	rs10874130	1	80405007
8.8e-05	rs67135252	1	80835162
3.17e-05	rs548303010	1	83903419
2.62e-05	rs570598810	1	85549881
5.91e-05	rs79050116	1	85550748
5.85e-05	rs551529065	1	87396387
4.45e-05	rs1616696	1	90873880
5.19e-05	rs3109748	1	90875124
4.71e-05	rs3109749	1	90875195
5.15e-05	rs1677587	1	90875359
4.83e-05	rs1677586	1	90875941
5.13e-05	rs1188908	1	90876277
4.7e-05	rs1188907	1	90877654
4.08e-05	rs1188905	1	90879159
5.45e-05	rs1188903	1	90880956
5.45e-05	rs1188902	1	90880965
3.96e-05	rs946077	1	90881235
5.73e-05	rs1211471	1	90881674
5.47e-05	rs2471733	1	90881752
5.58e-05	rs2462945	1	90882458
5.52e-05	rs2471734	1	90882482
5.47e-05	rs946076	1	90882913
5.06e-05	rs946075	1	90882959
5.64e-05	rs2471735	1	90883806
5.46e-05	rs2462944	1	90883873
5.91e-05	rs717741	1	90885924
5.2e-05	rs1766166	1	90886819
5.51e-05	rs1626407	1	90888986
5.12e-05	rs1188915	1	90892360
3.38e-05	rs1188914	1	90892625
5.83e-05	rs1188912	1	90899011
5.76e-05	rs1188911	1	90899187
5.82e-05	rs1188910	1	90901269
6.44e-05	rs1188909	1	90901770
6.89e-05	rs1188919	1	90909396
7.39e-05	rs1188918	1	90909426
6.26e-05	rs1146427	1	90923836
6.88e-05	rs1146428	1	90928298
8.58e-05	rs17131245	1	90946029
7.22e-05	rs74560943	1	90994834
9.83e-05	rs75462759	1	91020075
8.9e-05	rs41286767	1	91020398
9.82e-05	rs74637713	1	91022931
8.41e-05	rs74102707	1	91023427
8.01e-05	rs76486186	1	91024576
7.12e-05	rs10489801	1	91033382
7.7e-05	rs60633358	1	91034951
6.92e-05	rs12239520	1	91037003
5.21e-05	rs187131	1	91038780
5.06e-05	rs138125931	1	91040393
4.89e-05	rs79610128	1	91040932
8.21e-05	rs554301593	1	91132967
4.52e-05	rs11466601,rs151025967,rs60575303	1	91712122
8.93e-05	rs1887813	1	91949359
9.4e-05	rs552579286	1	92527575
1.44e-05	rs551641407	1	92685688
7.34e-05	NA	1	93155532
6.51e-05	rs368920523	1	93377874
4.96e-05	NA	1	93483025
1.32e-05	NA	1	93753872
2.04e-05	rs11417801	1	93762298
1.81e-05	NA	1	93777411
1.44e-05	NA	1	93777421
1.77e-05	NA	1	93777421
4.24e-05	NA	1	93790614
2.25e-05	rs61782394	1	93795188
3.33e-05	rs111305058	1	93810192
4.59e-05	NA	1	93810192
5.61e-05	rs140269771	1	93848911
4.51e-05	rs556896308	1	93854634
3.61e-05	rs11302490,rs796112743	1	93854635
1.1e-05	NA	1	93854635
2.68e-05	rs61782452	1	93858676
1.89e-05	rs7516712	1	93861867
6.57e-05	rs367856583	1	93881978
1.26e-05	rs528011568	1	94025822
4.48e-05	NA	1	94438307
4.06e-05	rs532902521	1	94476442
6.72e-05	rs3860342	1	94815554
9.26e-05	rs186021567	1	96313234
5.6e-05	rs545660961	1	96582034
8.5e-05	rs6692658	1	97675269
2.08e-05	rs112550271	1	97679054
8.45e-05	rs79017036	1	97696738
7.34e-05	rs146541490	1	97701216
7.72e-05	rs77694519	1	97706393
6.09e-05	rs116378289	1	97707177
4.84e-05	rs79063448	1	97721231
7.65e-05	rs77013890	1	97723527
7.01e-05	rs76945951	1	97725234
7.13e-05	rs78107477	1	97725688
2.03e-05	rs187271687	1	101942784
9.5e-05	rs541998724	1	104920060
4.27e-05	rs114324357	1	105953154
9.56e-05	rs538666492	1	106202066
7.49e-05	NA	1	106725989
8.77e-05	NA	1	107283184
7.99e-05	rs745581429	1	108233135
4.9e-05	rs182926519	1	108704848
2.38e-05	rs147645448	1	108854257
9.58e-05	rs34333498,rs534088433	1	108951766
9.24e-06	rs556806122	1	109445530
9.36e-05	rs518697	1	109472156
9.45e-05	rs529091	1	109472353
9.52e-05	rs4970767	1	109472561
9.65e-05	rs491285	1	109476380
3.76e-05	rs12122084	1	111371809
3.78e-05	rs553896332	1	111494474
9.35e-05	rs10776727	1	111504404
6.16e-05	rs2298191	1	111505642
4.71e-05	rs533214099	1	111517138
1.54e-05	rs541324458	1	111530268
1.6e-05	rs535816450	1	111532423
4.07e-06	rs567736734	1	111533932
8.06e-05	rs567608369	1	111534836
2.27e-06	rs549244121	1	111537489
3.38e-05	rs569730327	1	111538877
8.5e-06	rs529221875	1	111538920
8.9e-05	rs563350300	1	111546913
2.86e-05	rs563781782	1	112119128
3.72e-05	rs535112452	1	112144342
5.53e-05	NA	1	114921648
1.51e-05	rs397821404,rs60500508	1	114921648
9.5e-05	rs546022515	1	115485245
5.83e-05	rs150571509	1	115596506
5.03e-05	NA	1	115739056
5.03e-05	NA	1	115739056
5.03e-05	NA	1	115739056
5.03e-05	NA	1	115739061
5.03e-05	NA	1	115739061
5.03e-05	NA	1	115739061
5.03e-05	NA	1	115739062
5.03e-05	NA	1	115739062
5.03e-05	NA	1	115739062
7.78e-05	rs746089642	1	117044346
4.04e-05	rs41302815	1	119507339
1.45e-05	NA	1	120737023
8.48e-05	NA	1	121026572
4.89e-05	rs587594048	1	121578257
8.89e-05	NA	1	123512030
2.23e-05	NA	1	123595256
9.82e-05	NA	1	123944441
1.67e-05	NA	1	124019960
6.48e-05	NA	1	144118829
6.95e-05	NA	1	145540794
3.96e-05	NA	1	146070310
7.77e-05	NA	1	146320872
8.88e-05	rs148675923	1	147286491
6.48e-05	NA	1	147541177
4.87e-05	NA	1	147996382
7.61e-05	NA	1	149423390
4.75e-05	rs115390301	1	149981477
8.79e-06	rs187218037	1	150166068
4.41e-05	rs10788873	1	150278123
4.51e-05	rs2274127	1	150280573
3.75e-05	rs2147324	1	150283177
8.29e-05	rs587726852	1	150283890
5.1e-05	rs2318761	1	150285304
1.74e-05	rs1122967	1	150286426
1.92e-05	rs4926419	1	150292294
3.69e-05	rs587770167	1	150292738
6.54e-05	NA	1	150293088
2.51e-05	rs7512552	1	150293284
8.76e-05	rs11205357	1	150295378
1.55e-05	rs368191666	1	150296481
7.4e-05	rs1776274	1	150297029
8.15e-05	rs500812	1	150297122
8.77e-05	rs1614039	1	150299581
8.94e-05	rs1694370	1	150301877
8.55e-05	rs4581308	1	150304444
8.45e-05	rs1694375	1	150306477
8.57e-05	rs580060	1	150308767
8.57e-05	rs1260396	1	150309065
8.99e-05	rs486275	1	150310350
8.2e-05	rs521607	1	150310543
9e-05	rs1260394	1	150310714
9.01e-05	rs191157986	1	150313491
8.16e-05	rs9435997	1	150317053
8.87e-05	rs56214461	1	150317248
8.28e-05	rs587702807	1	150317302
8.15e-05	rs2477121	1	150318318
8.44e-05	rs4333886	1	150318594
7.76e-05	rs772143690	1	150320625
8.03e-05	rs1694377	1	150320705
7.78e-05	rs587689264	1	150320869
5.73e-05	rs1498308	1	150322682
7.2e-05	rs186787148	1	150327351
3.21e-05	rs1260405	1	150332310
5.57e-05	rs1260406	1	150333392
4.3e-05	rs782290894	1	150335633
6.25e-05	rs2794615	1	150337163
5.24e-05	rs2794614	1	150339472
5.67e-05	rs2794685	1	150339792
2.24e-05	rs587635985	1	150340582
5.64e-05	rs2794682	1	150348371
5.36e-05	rs1625468	1	150349010
5.34e-05	rs2794681	1	150349475
5.58e-05	rs2794679	1	150352381
5.63e-05	rs2794678	1	150352392
5.53e-05	rs11587758	1	150354630
7.57e-05	rs587613543	1	150356503
5.93e-05	rs1097068	1	150357869
6.42e-05	rs1097067	1	150357880
4.99e-05	rs587740513	1	150358935
5.65e-05	rs1103115	1	150359828
5.72e-05	rs1097070	1	150360479
4.28e-05	rs587596040	1	150360855
6.25e-05	rs181431771	1	150363672
5.48e-05	rs696616	1	150363697
6e-05	rs782707380	1	150364577
8.55e-05	rs587769954	1	150365186
5.7e-05	rs1145583	1	150365846
6.1e-05	rs1260368	1	150367784
6.38e-05	rs1260367	1	150372038
1.74e-05	rs587679624	1	150375502
6.22e-05	rs1260459	1	150375777
6.24e-05	rs1617829	1	150377426
5.74e-05	rs1694369	1	150378625
6.14e-05	rs834232	1	150382206
6.25e-05	rs2454286	1	150383062
6.22e-05	rs1260422	1	150384535
5.58e-05	rs1260421	1	150385304
5.81e-05	rs1627235	1	150386382
4.88e-05	rs587739866	1	150388123
6.23e-05	rs9436108	1	150388454
7.01e-05	rs834236	1	150390492
7.23e-05	rs587622810	1	150391932
6e-05	rs844309	1	150394111
5.91e-05	rs1694362	1	150394487
6.31e-05	rs2264418	1	150396103
6.2e-05	rs1260386	1	150397146
4.69e-05	rs143726571	1	150397469
6.54e-05	rs1260388	1	150399540
5.84e-05	rs1260389	1	150399633
5.04e-05	rs587759157	1	150399837
6.8e-05	rs35057759	1	150401800
6.58e-05	rs1260378	1	150402796
6.54e-05	rs828783	1	150404501
3.85e-05	rs76491490	1	150404624
7.09e-05	rs1694385	1	150405484
6.7e-05	rs698923	1	150406683
6.8e-05	rs1631973	1	150408303
6.72e-05	rs1260411	1	150409612
3.26e-05	rs188915125	1	150410180
6.43e-05	rs111819940	1	150411299
6.86e-05	rs834229	1	150412189
4.76e-05	NA	1	150413305
7.47e-05	rs698919	1	150414524
6.87e-05	rs834230	1	150415453
7.33e-05	rs698916	1	150415909
7.31e-05	rs834231	1	150416916
7.7e-05	rs832622	1	150420354
5.54e-05	rs587648539	1	150421209
7.3e-05	rs55742549	1	150423983
8.68e-05	rs11577843	1	150425782
8.04e-05	rs11590787	1	150426055
6.9e-05	rs12045304	1	150427342
8.09e-05	rs9436112	1	150433973
6.78e-05	rs11577600	1	150434967
7.65e-05	rs12028001	1	150435344
7.55e-05	rs7538981	1	150438502
6.83e-05	rs72696885	1	150438583
7.22e-05	rs3896342	1	150438836
2.9e-05	rs587773969	1	150439367
7.18e-05	rs4926436	1	150447420
6.66e-05	rs6662108	1	150448065
6.99e-05	rs6672808	1	150451491
7.45e-05	rs72696900	1	150452780
1.79e-05	rs6687311	1	150453168
6.75e-05	rs2873669	1	150453748
6.83e-05	rs4926437	1	150455314
6.72e-05	rs7539458	1	150457849
7.13e-05	rs7523428	1	150457996
6.24e-05	rs1972031	1	150458212
5.67e-05	rs146999923	1	150459728
5.39e-05	rs9436007	1	150460913
7.09e-05	rs17596326	1	150461343
6.96e-05	rs9436008	1	150462155
7.47e-05	rs9436115	1	150462701
2.57e-05	rs587730401	1	150466806
4.74e-05	rs587595604	1	150467196
7.21e-05	rs11581351	1	150467724
8.18e-05	rs7002	1	150473343
7.81e-05	rs45595332	1	150473591
6.49e-05	rs12042229	1	150474922
1.1e-05	rs587613626	1	150477163
5.39e-05	rs11587575	1	150479387
5.66e-05	rs11587116	1	150479422
6.07e-05	rs2867894	1	150480436
6.2e-05	rs587660650	1	150480529
6.17e-05	rs2867893	1	150480820
5.97e-05	rs12042579	1	150482027
6.31e-05	rs3820544	1	150485400
4.8e-05	rs745666273	1	150486546
6.93e-05	rs12046446	1	150488379
6.05e-05	rs6703652	1	150493477
7.14e-05	rs12023378	1	150494587
7.15e-05	rs55823828	1	150494820
6.48e-05	rs55928222	1	150494894
7.15e-05	rs55996928	1	150494917
6.1e-05	rs9436119	1	150495277
1.53e-05	rs587652103	1	150495971
6.23e-05	rs148171782	1	150497383
6.51e-05	rs11590324	1	150497846
5.21e-05	rs7513205	1	150500305
5.17e-05	rs7553867	1	150500393
4.31e-05	rs17597088	1	150503296
4.16e-05	rs11205385	1	150504040
4.18e-05	rs3738487	1	150504585
5.39e-05	rs587670912	1	150504924
4.87e-05	rs1815544	1	150507425
5.18e-05	rs587594543	1	150508309
5.18e-05	rs587672942	1	150508353
3.8e-05	rs3737240	1	150510879
7.87e-05	rs587708267	1	150511978
3.53e-05	rs13294	1	150512511
3.21e-05	rs9436125	1	150515485
3.06e-05	rs9436127	1	150518089
1.88e-05	rs187528060	1	150519943
3.23e-05	rs59898460	1	150520528
3.42e-05	rs11582423	1	150521449
7.39e-06	rs148709038	1	150522867
5.79e-05	rs587704960	1	150529576
1.93e-05	rs182390096	1	150533357
1.68e-05	rs587701035	1	150533746
2.35e-05	rs587768708	1	150534569
8.94e-06	rs141336561	1	150544787
7.43e-05	rs768703646	1	150896148
2.88e-05	rs41266634	1	151090400
9.44e-05	rs186389495	1	151204981
3.1e-05	rs191086150	1	151464345
8.92e-05	rs7552458	1	151516306
9.23e-05	rs1573129	1	151524900
1.74e-05	rs6675984	1	151526148
9.2e-05	rs2298167	1	151527255
8.98e-05	rs191232716	1	151547849
2.94e-06	rs151288460	1	151614709
8.21e-06	rs12754706	1	151617730
1.48e-07	rs558711779	1	151623059
1.56e-05	rs71625130	1	151652618
9.05e-06	rs149199808	1	151653920
2.74e-07	rs762022342	1	151698544
6.83e-05	rs3466	1	151700182
5.64e-05	rs41263702	1	151713605
4.2e-05	rs939592	1	151714507
4.82e-06	rs878775	1	151715118
2.47e-05	rs116265747	1	151715696
9.53e-05	rs12132987	1	151717266
4.11e-06	rs6683687	1	151720007
4.01e-06	rs6696250	1	151722795
4e-06	rs12139264	1	151723428
3.14e-06	rs562717038	1	151723941
2.94e-06	rs569797221	1	151725287
5.51e-06	rs6587615	1	151726997
5.9e-05	rs41263712	1	151729587
3.5e-06	rs6587617	1	151731516
1.28e-06	rs2096402	1	151732661
3.78e-06	rs7414314	1	151733950
3.39e-06	rs61815076	1	151733977
1.63e-06	rs12758387	1	151734728
1.13e-05	rs534635665	1	151735266
1.98e-06	rs4845339	1	151737764
2.03e-06	rs4845340	1	151737924
9.04e-07	rs146089596,rs764066921,rs544587596	1	151738771
8.26e-05	rs529832162	1	151738886
4.28e-06	rs562662145	1	151739016
3.41e-06	rs4043740	1	151740538
1.81e-05	rs2017850	1	151742803
4.89e-06	rs12069106	1	151751670
5.1e-06	rs12095851	1	151751764
1.56e-06	rs12143606	1	151751803
1.36e-05	rs10888429	1	151752869
7.03e-06	rs10888430	1	151752883
4.62e-06	rs11204879	1	151753278
5.61e-06	rs10888431	1	151755878
1.87e-05	rs11204880	1	151756280
5.23e-06	rs4845542	1	151756725
1.78e-05	rs10218531	1	151757013
1.68e-05	rs6677429	1	151757454
1.7e-05	rs6692364	1	151757586
2.13e-05	rs11204881	1	151757893
5.06e-06	rs10888432	1	151759584
5.42e-06	rs10888433	1	151760224
1.79e-05	rs10888434	1	151760439
1.89e-05	rs11204882	1	151760549
4.67e-06	rs8480	1	151760859
1.17e-05	rs146494375	1	151762631
1.86e-05	rs576721929	1	151764218
4.16e-06	rs561545673	1	151766228
6.05e-06	rs61815091	1	151769219
3.39e-06	rs191547161	1	151769838
5.93e-06	rs1781424	1	151770484
5.81e-06	rs1781423	1	151770667
5.66e-06	rs1781420	1	151770888
1.69e-05	rs4845556	1	151772382
5.88e-06	rs2495396	1	151772452
5.28e-06	rs1054475	1	151773759
5.22e-06	rs1623480	1	151774048
5.62e-06	rs1123855	1	151774567
1.27e-05	rs558045476	1	151775214
5.48e-06	rs1781421	1	151775257
7.66e-06	rs200460632	1	151775548
1.07e-05	rs568880541	1	151775766
8.47e-06	rs768953072	1	151775808
9.81e-06	rs536008661	1	151776742
1.02e-05	rs555454286	1	151776750
9.2e-06	rs138067084	1	151776802
5.31e-06	rs6684101	1	151776835
5.23e-06	rs6672920	1	151776886
5.28e-06	rs4484926	1	151777018
5.25e-06	rs4634911	1	151777038
4.98e-06	rs1996732	1	151778079
4.99e-06	rs1996731	1	151778164
5.06e-06	rs1996729	1	151778605
1e-05	rs550508800	1	151779678
4.5e-06	rs4240870	1	151780800
6.16e-06	rs35077383	1	151781636
3.82e-07	rs55982513	1	151785152
3.68e-07	rs12748967	1	151785392
6.25e-07	rs60136317	1	151785854
5.24e-07	rs4845355	1	151786563
3.47e-07	rs35834074	1	151787357
3.46e-07	rs61815098	1	151787572
3.39e-07	rs61815099	1	151787621
3.27e-07	rs6680404	1	151788122
3.27e-07	rs11806815	1	151788620
3.1e-07	rs12756855	1	151788696
3.31e-07	rs868866	1	151789328
3.27e-07	rs868867	1	151789389
2.24e-06	rs55875222	1	151790858
2.14e-05	rs71625138	1	151793219
5.56e-09	rs577141090	1	151795485
3.69e-07	rs539683000	1	151796371
9.65e-07	rs11586691	1	151799191
1.57e-05	rs6587619	1	151803738
2.77e-05	rs7523001	1	151803755
2.97e-07	rs12124047	1	151805451
1.2e-06	rs3828057	1	151807701
1.44e-05	rs1915544	1	151808176
1.56e-06	rs4845587	1	151809931
1.16e-06	rs939594	1	151811121
1.31e-06	rs939595	1	151811212
3.3e-08	rs1521186	1	151812071
4.14e-08	rs10888436	1	151812518
3.43e-11	rs3828058	1	151813805
1.12e-05	rs530234268	1	151816909
2.91e-06	rs181426583	1	151817575
5.5e-06	rs542141591	1	151817888
2.45e-07	rs146031190	1	151819847
2.33e-07	rs11578418	1	151820508
5.15e-05	rs11204894	1	151820698
4.54e-08	rs11204896	1	151824266
2.1e-06	rs538313749	1	151828663
5.94e-09	rs4845604	1	151829204
2.9e-08	rs11801866	1	151829880
5.79e-08	rs71625139	1	151829917
1.55e-11	rs12128071	1	151832539
1.46e-06	rs572278956	1	151835502
1.96e-14	rs539920979	1	151841408
8.65e-17	rs77426698	1	151935579
1.76e-10	rs547335494	1	151945442
1.23e-06	rs77418091	1	151973973
5.11e-07	rs12128371	1	151979087
4.16e-11	rs61814884	1	152004360
1.68e-09	rs115121314	1	152026828
1.65e-09	rs114156513	1	152026829
1.72e-17	rs115288876	1	152027641
1.59e-09	rs61814892	1	152031788
1.14e-17	rs575594342	1	152039220
2.53e-08	rs373049985	1	152056481
3.21e-18	rs115045402	1	152057072
2.31e-05	rs556750802	1	152060940
1.93e-05	rs72696927	1	152089443
2.55e-09	rs61814898	1	152091623
2.12e-11	rs61814899	1	152096655
3.39e-09	rs1039088	1	152097655
2.83e-17	rs12122629	1	152101640
9.87e-10	rs9050	1	152106838
2.84e-11	rs189081622	1	152108558
2.25e-09	rs528697784	1	152112563
2.15e-05	rs116249818	1	152115696
8.77e-10	rs79491862	1	152124299
1.06e-09	rs151256541	1	152125297
4.28e-12	rs140371183	1	152125952
6.78e-07	rs529152532	1	152142266
9.51e-06	rs549345361	1	152145143
8.81e-06	rs567826075	1	152145146
9.89e-05	rs192271582	1	152152590
8.19e-05	rs184930443	1	152166081
1.22e-05	rs72696941	1	152167712
1.67e-06	rs546975508	1	152168449
3.18e-05	rs72696944	1	152181809
7.51e-05	rs12130219	1	152189630
7.85e-05	rs34372395	1	152194931
4.7e-05	rs544147714	1	152197613
7.23e-05	rs1552994	1	152198985
4.09e-06	rs557039530	1	152200562
3.88e-06	rs185187161	1	152200650
9.13e-05	rs12733173	1	152201496
1.22e-10	rs61814928	1	152204293
2.42e-21	rs12123821	1	152206676
4.49e-06	rs570883421	1	152208196
4.38e-06	rs539897591	1	152208300
8.97e-05	rs10443207	1	152210284
4.36e-06	rs571072281	1	152210648
4.48e-06	rs575658413	1	152211303
9.99e-05	rs34428306	1	152211840
7.46e-23	rs576397826	1	152216574
6.39e-06	rs574683237	1	152218457
5.64e-05	rs12145941	1	152220073
2.39e-08	rs540364101	1	152221008
2.39e-08	rs200574372	1	152221024
2.39e-08	rs529137173	1	152221046
1.46e-08	rs145273263	1	152221047
2.32e-05	rs4845425	1	152222558
9.46e-06	rs138883468	1	152231004
5.78e-06	rs540207749	1	152234369
2.98e-05	rs12032307	1	152237136
3.07e-05	rs17596572	1	152240636
3e-05	rs61815460	1	152243866
1.03e-06	rs574283454	1	152250976
4.69e-06	rs10443208	1	152253907
1.29e-05	rs544020345	1	152259197
1.08e-06	rs374263076	1	152259849
6.27e-06	rs560947888	1	152277507
1.77e-15	rs532184126	1	152287818
9.02e-07	rs554763199	1	152294015
2.28e-15	rs551058194	1	152295403
6.92e-14	rs61815559	1	152298743
9.44e-05	rs150597413	1	152305146
9.82e-05	rs147564475	1	152305515
9.83e-05	rs374209488	1	152305544
5.81e-06	rs138726443	1	152307547
3.69e-05	rs561302791	1	152309224
1.31e-22	rs61816761	1	152313385
2.04e-15	rs148805566	1	152313819
2.04e-15	rs142991475	1	152313823
2.04e-15	rs544166502	1	152313829
9.79e-05	rs11590590	1	152323234
6.39e-24	rs543758039	1	152324981
4.5e-06	rs12122257	1	152335402
3.84e-11	rs61816764	1	152336495
8.94e-14	rs61816766	1	152347096
2.66e-11	rs567184084	1	152353845
5.79e-05	rs2282302	1	152356893
5.17e-05	rs11204988	1	152371417
2.17e-05	rs148707937	1	152376155
8.37e-06	rs11205000	1	152405370
5.07e-06	rs11579061	1	152406088
9.05e-06	rs6587669	1	152407109
8.83e-06	rs1923492	1	152412357
8.14e-06	rs4240876	1	152414760
1.36e-05	rs4240877	1	152415009
1.09e-05	rs4845763	1	152415662
9.28e-06	rs10888487	1	152416157
2.29e-07	rs941934	1	152417976
1.06e-05	rs2146114	1	152418145
1.18e-05	rs6679896	1	152421360
1.15e-05	rs4845432	1	152423239
1.16e-05	rs941933	1	152424937
1.14e-06	rs182885605	1	152426831
1.28e-05	rs6688303	1	152428355
6.12e-06	rs564712868	1	152428775
8.01e-06	rs1923513	1	152429096
1.59e-05	rs4297299	1	152429410
2.61e-05	rs6691989	1	152429907
4.38e-05	rs558055960	1	152435846
1.72e-05	rs1951523	1	152435985
1.89e-05	rs561260	1	152438167
2.67e-05	rs2146118	1	152439720
4.17e-05	rs1923500	1	152440549
3.62e-05	rs4845434	1	152442086
8.58e-05	rs4240878	1	152442357
4.92e-05	rs4240879	1	152442388
4.15e-05	rs4240880	1	152442394
5.52e-05	rs4240881	1	152442504
9.84e-05	rs182068295	1	152442598
1.92e-15	rs778525613	1	152443295
1.53e-05	rs573072813	1	152448063
5.85e-05	rs1923497	1	152450947
1.48e-05	rs571712756	1	152451367
6.25e-11	rs545767172	1	152452588
8.6e-05	rs6666237	1	152456409
2e-07	rs6587673	1	152457676
5.7e-06	rs543394121	1	152458433
9.55e-07	rs12089980	1	152459455
3.86e-05	rs566587059	1	152459777
1.02e-07	rs17597997	1	152460408
9.92e-08	rs57666146	1	152461400
7.21e-08	rs6700998	1	152461533
1.78e-06	rs58222839	1	152462415
9.02e-07	rs61815564	1	152462692
8.97e-08	rs12116760	1	152465407
6.57e-08	rs6587675	1	152465490
6.67e-05	rs7512558	1	152466120
6.54e-05	rs10736384	1	152467019
8.68e-08	rs952180	1	152467469
6.56e-08	rs10888489	1	152467632
9.67e-11	rs12144049	1	152468434
8.39e-08	rs6704503	1	152468819
6.3e-08	rs6667139	1	152468862
8.84e-07	rs12081541	1	152468890
6.92e-08	rs6661961	1	152469813
6.89e-08	rs6659519	1	152469931
6.75e-08	rs6659521	1	152469939
7.62e-08	rs2146116	1	152470333
9.58e-08	rs13373771	1	152471132
1.55e-07	rs34406913	1	152471194
9.18e-07	rs144881827	1	152472624
1.14e-07	rs4845773	1	152472942
9.16e-08	rs4845774	1	152473145
9.44e-07	rs10888490	1	152473617
1.17e-07	rs4845439	1	152474019
5.8e-05	rs11205007	1	152475257
5.98e-17	rs12731336	1	152475622
6.24e-08	rs112404866	1	152475926
9.95e-08	rs6698520	1	152476491
1.06e-07	rs4845777	1	152477763
1.39e-05	rs553486923	1	152478456
6.34e-08	rs569039714	1	152478992
2.49e-07	rs760012702	1	152479295
8.31e-08	rs578190012	1	152479853
8.31e-08	rs540934678	1	152479865
5.85e-08	rs143454095	1	152480014
2.48e-07	rs559294509	1	152480187
5.89e-08	rs564747430	1	152480211
5.49e-07	rs11205009	1	152480862
1.3e-08	rs471144	1	152481779
1.33e-07	rs908922	1	152482115
8.91e-08	rs1199150	1	152483126
1.25e-07	rs4240882	1	152483882
8.62e-12	rs142266813,rs146505391,rs59296908,rs764392728	1	152484086
3.77e-07	rs11205010	1	152485488
2.84e-08	rs529688382	1	152486897
2.37e-07	rs574749	1	152488196
3.87e-08	rs577317259	1	152489972
2.62e-08	rs564587064	1	152499292
4.93e-07	rs2181173	1	152502390
1.93e-07	rs6669608	1	152502757
6.47e-07	rs7535188	1	152503423
8.56e-07	rs499913	1	152504267
1.41e-05	rs4845779	1	152506700
1.02e-06	rs1415432	1	152508178
6.9e-08	rs185640804	1	152508335
2.22e-06	rs61813870	1	152512029
3.95e-07	rs148779942	1	152517181
1.14e-06	rs4845783	1	152520083
8.31e-11	rs7529325	1	152520158
1.04e-06	rs499697	1	152520678
6.06e-08	rs149419118	1	152521693
1.35e-06	rs1538084	1	152523536
1.48e-07	rs559099352	1	152535055
2e-06	rs4596895	1	152555599
2.07e-06	rs6587688	1	152557146
1.41e-06	rs10888499	1	152560266
3.9e-12	rs61813875	1	152564174
3.25e-10	rs72700982	1	152568586
2.25e-12	rs146318462	1	152569723
5.92e-05	rs560812225	1	152620690
2.46e-12	rs72702813	1	152628378
1.29e-10	rs61813914	1	152628442
7.32e-10	rs534304010	1	152640175
4.38e-11	rs61813920	1	152645684
2.56e-10	rs17667856	1	152714582
9.01e-12	rs61812715	1	152738891
2.91e-13	rs569937176	1	152760291
3.8e-11	rs200257409	1	152787487
5.86e-09	rs12086263	1	152791480
7.19e-09	rs12092199	1	152792319
2.58e-06	rs545975826	1	152794564
8e-11	rs570751215	1	152794782
5.76e-07	rs551076355	1	152796686
2.5e-06	rs529673693	1	152798136
5.37e-14	rs144450698	1	152799415
1.07e-12	rs72702900	1	152799487
2.69e-06	rs538646292	1	152799832
3.18e-10	rs539633791	1	152801987
4.99e-05	rs541273703	1	152805531
1.71e-10	rs147265087	1	152807178
1.07e-09	rs17670505	1	152808046
2.02e-09	rs16834560	1	152808729
7.79e-11	rs149606313	1	152811714
2.78e-08	rs11804609	1	152811779
1.48e-09	rs80056863	1	152813725
1.7e-09	rs61814532	1	152815647
1.63e-07	rs2339399	1	152815685
2.39e-07	rs7550676	1	152820729
5e-10	rs577449439	1	152821272
2.51e-07	rs6659798	1	152823495
1.92e-07	rs545948101	1	152825599
4.71e-09	rs61814534	1	152826921
3.76e-08	rs566623295	1	152827200
2.53e-09	rs76871112	1	152829231
2.2e-08	rs191158885	1	152833264
1.07e-09	rs570265881	1	152835921
2.82e-09	rs76267223	1	152837054
2.7e-09	rs61814540	1	152848406
3.22e-08	rs1819433	1	152849091
1.72e-07	rs12565568	1	152850904
3.23e-09	rs78859015	1	152852114
3.32e-09	rs61814541	1	152854305
2.52e-09	rs61814542	1	152855991
2.39e-09	rs61814543	1	152864363
9.21e-05	rs114859685	1	152865429
4.19e-09	rs7530261	1	152866043
3.56e-09	rs61814544	1	152868303
2.69e-08	rs2339396	1	152869824
9.03e-08	rs2339397	1	152870454
1.74e-05	rs12022319	1	152875416
1.83e-05	rs4845490	1	152876823
7.8e-05	rs559428153	1	152876883
5.52e-06	rs4845491	1	152877093
3.02e-06	rs16834728	1	152880661
2.46e-06	rs4845492	1	152880926
1.69e-05	rs182287762	1	152881187
2.32e-09	rs61814550	1	152887335
4.12e-05	rs529576066	1	152919575
1.69e-11	rs61815704	1	152921415
2.23e-11	rs115813648	1	152949110
3.27e-09	rs138320221	1	152949533
3.33e-08	rs150107843	1	153002643
4.19e-08	rs147320119	1	153005920
3.64e-08	rs61811860	1	153012028
6.35e-05	rs72704879	1	153040515
2.51e-05	rs543683599	1	153046084
8.01e-05	rs3120745	1	153046782
9.66e-08	rs61811887	1	153064567
2.2e-11	rs184587444	1	153079185
6.36e-05	rs146859036	1	153081678
9.06e-05	rs535838215	1	153083719
8.92e-05	rs751718589	1	153084729
6.48e-05	rs187909573	1	153094224
3.7e-07	rs61811907	1	153097548
1.21e-10	rs78351402	1	153102037
8.63e-05	rs778661911	1	153116368
8.05e-05	rs548832281	1	153117169
1.06e-09	rs142902449	1	153121821
6.79e-05	rs184941988	1	153127897
5.86e-08	rs61811927	1	153142216
2.56e-05	rs527380811	1	153145129
1.5e-08	rs568839438	1	153149789
7.11e-09	rs774554428	1	153182371
4.25e-09	rs61801950	1	153188197
2.11e-08	rs569851225	1	153194416
1.4e-05	rs376499997,rs540973333	1	153226678
1.78e-05	rs821429	1	153302967
2.92e-06	rs552576143	1	153313996
9.28e-05	rs562637499	1	153336527
5.28e-05	rs753449145	1	153356169
8.68e-05	rs536859252	1	153426895
1.49e-05	rs41265154	1	153439346
4.67e-05	rs61803125	1	153443789
2.72e-06	rs572920447	1	153449651
3.39e-05	rs879290092	1	153465974
4.63e-05	rs559005976	1	153639877
1.69e-05	rs138905898	1	153714256
1.12e-05	rs10158450	1	153779663
4.69e-05	rs545412268	1	153792729
9.2e-05	rs12139537	1	153804377
8.7e-05	rs12136094	1	153811553
9.79e-05	rs12727275	1	153835132
6.14e-05	rs531374864	1	153853360
6.22e-05	rs146145921	1	153854263
3.16e-05	rs111464093	1	153880266
8.49e-05	rs539107201	1	153977381
1.02e-06	rs530673215	1	153992911
7.35e-05	rs533407334	1	154006619
2.91e-05	rs138999207	1	154008279
9.37e-05	rs113206949	1	154076338
9.53e-05	rs114304967	1	154082889
9.68e-05	rs186964475	1	154092325
4.73e-05	rs549749511	1	154098567
7.76e-05	rs543939298	1	154136587
9.67e-05	rs549379067	1	154148199
9.42e-05	rs147317908	1	154149836
9.62e-05	rs569142946	1	154159683
8.15e-05	rs3196889	1	154162081
7.35e-05	rs10908723	1	154165752
7.11e-05	rs6673171	1	154166905
3.4e-05	rs139110800	1	154283643
9.28e-05	rs71077942	1	154336961
8.44e-05	rs1194592	1	154351908
6.56e-05	rs2483712	1	154352673
5.49e-05	rs10908831	1	154356067
3.1e-05	rs72696290	1	154373210
3.44e-05	rs12029292	1	154373677
4.27e-05	rs190742851	1	154376447
3.57e-05	rs11265604	1	154380045
3.59e-05	rs12121085	1	154382775
1.85e-05	rs537241099	1	154383207
3.16e-05	rs4845612	1	154386107
3.78e-05	rs72698103	1	154388224
3.52e-05	rs12029939	1	154392496
3.23e-05	rs6692515	1	154393522
3.74e-05	rs17654071	1	154396776
1.25e-05	rs190129913	1	154406186
3.99e-05	rs4075015	1	154416720
7.13e-05	rs6684439	1	154423363
7.23e-06	rs56383622	1	154432548
6.8e-06	rs4845620	1	154434180
5.95e-06	rs7518199	1	154434943
4.86e-06	rs7521458	1	154435237
5.84e-06	rs4845621	1	154437254
4.96e-06	rs4845622	1	154438943
5.47e-06	rs4393147	1	154441561
6.1e-06	rs4453032	1	154441610
6.26e-06	rs6664201	1	154441820
1.22e-05	rs4845372	1	154442920
1.2e-05	rs4845623	1	154443301
8.21e-06	rs12753254	1	154444459
8e-06	rs12730036	1	154444493
7.11e-06	rs4845373	1	154445353
4.89e-06	rs11265613	1	154445939
2.63e-05	rs4576655	1	154446273
1.9e-05	rs4537545	1	154446403
1.03e-05	rs61812598	1	154447611
2.63e-05	rs7512646	1	154447926
2.59e-05	rs7529229	1	154448302
9.24e-05	rs45478197	1	154450257
1.1e-05	rs12126142	1	154452980
9.23e-06	rs4129267	1	154453788
7.99e-06	rs2228145	1	154454494
8.99e-06	rs12133641	1	154455807
1.88e-05	rs530585444	1	154463336
1.82e-06	rs567006077	1	154464225
4.99e-05	rs537388639	1	154467867
8.35e-06	rs569075925	1	154471023
1.43e-05	rs529898095	1	154471927
7.3e-06	rs568411814	1	154472801
7.7e-05	rs553900145	1	154472887
9.62e-06	rs190895559	1	154472955
2.08e-05	rs553535262	1	154475118
1.99e-05	rs545788496	1	154475156
8.7e-06	rs530187380	1	154478893
7.35e-06	rs538975498	1	154479434
5.81e-05	rs770917706	1	154505308
3.58e-05	rs12137850	1	155176303
8.1e-07	NA	1	156213641
4.1e-05	rs149130035	1	156335131
4.84e-05	NA	1	156378996
6.46e-05	rs761500086	1	156713878
8.14e-05	.	1	157052205
9.06e-05	rs142754905	1	157212926
8.74e-05	rs190077238	1	157331381
9.7e-06	rs184685912	1	157346223
3.79e-05	rs188051017	1	157370669
9.1e-05	rs555315283	1	157660269
3.11e-06	rs751994649	1	157841699
8.73e-05	rs547639343	1	158211450
7.1e-05	rs533480022	1	158456358
3.16e-07	rs2249581	1	159174791
4.13e-07	rs2249866	1	159176900
3.05e-07	rs2249872	1	159177147
2.1e-07	rs2814773	1	159179691
2.24e-07	rs2852714	1	159179725
2.27e-07	rs2253114	1	159180456
2.4e-07	rs2852715	1	159181237
2.46e-07	rs28695249	1	159182102
2.42e-07	rs2253837	1	159186506
1.65e-05	rs550901975	1	159188298
2.91e-06	rs3026996	1	159197500
2.36e-06	rs3027001	1	159199673
9.58e-08	rs544952028	1	159201435
2.72e-08	rs553478392	1	159205303
1.97e-05	rs863003	1	159206718
3.72e-06	rs863004	1	159207041
6.41e-07	rs863005	1	159207533
2.35e-05	rs863006	1	159207958
2.71e-05	rs863007	1	159211807
3.46e-06	rs532244710	1	159219745
1.61e-05	rs863009	1	159221290
1.47e-05	rs863011	1	159224382
1.25e-05	rs863012	1	159226693
4.92e-05	rs12568101	1	159229564
5.94e-06	rs561756094	1	159229725
7.14e-07	rs863016	1	159234143
1.69e-05	rs863017	1	159244754
5.7e-06	rs531677913	1	159244955
1.85e-05	rs2494253	1	159252007
2.88e-06	rs2427831	1	159253057
2.27e-05	rs2262422	1	159253997
2.1e-05	rs2511209	1	159256150
2.09e-05	rs2511210	1	159257452
1.85e-06	rs2511211	1	159260681
1.82e-05	rs2427832	1	159263285
1.47e-05	rs2494258	1	159264789
6.39e-05	rs183618555	1	159273269
1.32e-05	rs2511212	1	159275103
1.3e-05	rs2494260	1	159276395
1.31e-05	rs2427834	1	159276733
1.2e-05	rs2254681	1	159278258
3.88e-06	rs757509702	1	159279970
1.21e-05	rs2494261	1	159281504
1.41e-05	rs2494263	1	159286004
1.19e-06	rs2427837	1	159288755
4.61e-06	rs563286959	1	159289355
1.32e-05	rs2427824	1	159295272
1.3e-05	rs2427825	1	159296276
1.34e-05	rs2427826	1	159297699
8.76e-05	rs58135923	1	159299796
6.38e-05	rs59488253	1	159299873
2.9e-06	rs2251746	1	159302270
1.22e-05	rs2427828	1	159303251
8.76e-06	rs2494265	1	159305484
5.85e-05	rs2269718	1	159305916
7.94e-05	rs2269719	1	159306441
8.47e-06	rs2494250	1	159308461
3.69e-06	rs567083058	1	159316475
3.7e-05	rs4269772	1	159320871
3.49e-07	rs6703348	1	159321893
5.64e-05	rs553389884	1	159325764
2.7e-06	rs557832889	1	159331849
3.1e-06	rs112561973	1	159339889
1.57e-05	rs12041803	1	159341817
1.84e-05	rs12136380	1	159347442
3.78e-05	rs535519264	1	159348615
1.78e-05	rs12042420	1	159349715
2.61e-05	rs11265174	1	159350569
4.24e-05	rs9782926	1	159353602
3.07e-05	rs11265177	1	159356044
2.64e-05	rs4402126	1	159356328
7.05e-05	rs4656784	1	159357090
2.72e-05	rs12140039	1	159359410
3.05e-05	rs11265179	1	159367695
8.25e-05	rs555987996	1	159373084
6.87e-05	rs571257329	1	159385396
9.82e-06	rs34448772	1	159403025
1.83e-06	rs4656236	1	159441185
1.61e-06	rs61821493	1	159441702
5.1e-07	rs7540542	1	159460537
5.4e-05	rs556426364	1	159462355
1.31e-05	rs10908733	1	159534264
1.73e-05	rs1584250	1	159537884
1.85e-05	rs75285799	1	159538219
1.79e-05	rs11265230	1	159545505
1.42e-05	rs11265231	1	159550549
9.35e-05	rs11265321	1	160104114
1.65e-05	rs7515302	1	160515662
7.78e-05	rs191841617	1	160532089
4.23e-05	rs12737429	1	160582921
3.42e-05	rs11265444	1	160596314
3.61e-05	rs7526815	1	160600421
3.27e-05	rs1394079	1	160611516
5.46e-05	rs2025515	1	160612423
5.5e-05	rs11265449	1	160612458
7.83e-05	rs927202	1	160613574
5.04e-05	rs3753383	1	160629862
4.7e-05	rs3753384	1	160630046
4.79e-05	rs6697247	1	160630452
1.47e-07	rs4233366	1	161189357
3.59e-07	rs33941127	1	161198214
8.33e-05	rs3924264	1	161208894
1.2e-05	rs1136224	1	161214307
6.33e-08	rs2070901	1	161215268
3.74e-07	rs145302709	1	161217517
1.99e-07	rs2070902	1	161217875
[truncated: 75,541 more rows]

## Sheet: Fig2a
P	chr	BP	SNP
0.75	chr1	11615817	rs10864527
0.149	chr1	11616011	rs142995236
0.722	chr1	11616043	rs7554745
0.985	chr1	11616208	rs77640150
0.747	chr1	11616230	rs6540984
0.797	chr1	11616557	rs543753628
0.372	chr1	11616962	rs781759927
0.37	chr1	11616996	rs180885403
0.792	chr1	11617153	rs535105567
0.601	chr1	11617155	rs4845870
0.586	chr1	11617204	rs6657410
0.69	chr1	11617395	rs76648612
0.564	chr1	11617439	rs116041270
0.334	chr1	11617587	rs563742772
0.839	chr1	11617621	rs190606965
0.584	chr1	11617658	rs79027827
0.902	chr1	11617662	rs538157746
0.842	chr1	11618138	rs761092
0.234	chr1	11618211	rs36057703
0.686	chr1	11618543	rs7417024
0.693	chr1	11618733	rs192906541
0.441	chr1	11618780	rs74766571
0.592	chr1	11618812	rs4845871
0.546	chr1	11618881	rs4845872
0.637	chr1	11619068	rs10779759
0.558	chr1	11619122	rs533901708
0.472	chr1	11619355	rs560628667
0.629	chr1	11619808	rs55677903
0.113	chr1	11619872	rs570764660
0.652	chr1	11620042	rs7519607
0.387	chr1	11620088	rs116792031
0.124	chr1	11620143	rs145131474
0.81	chr1	11620226	rs7550768
0.481	chr1	11620345	rs141179234
0.296	chr1	11620366	rs182062656
0.17	chr1	11620390	rs113020849
0.183	chr1	11620487	rs565763713
0.512	chr1	11620551	rs539161219
0.231	chr1	11620604	rs149465015
0.589	chr1	11621144	rs10779760
0.228	chr1	11621387	rs114155452
0.802	chr1	11621511	rs6701965
0.631	chr1	11621553	rs115646750
0.182	chr1	11621650	rs540826059
0.0364	chr1	11621897	rs181140739
0.109	chr1	11622819	rs112581301
0.617	chr1	11623226	rs11121782
0.215	chr1	11623570	rs551167312
0.777	chr1	11623671	rs569767301
0.652	chr1	11623735	rs12759089
0.838	chr1	11623828	rs113858008
0.24	chr1	11623915	rs553096188
0.12	chr1	11623996	rs146838972
0.81	chr1	11624016	rs148985227
0.879	chr1	11624197	rs143489689
0.672	chr1	11624639	rs74518895
0.229	chr1	11624765	rs148019935
0.676	chr1	11625020	rs141623796
0.273	chr1	11625041	rs145722693
0.0875	chr1	11625201	rs551994058
0.116	chr1	11625299	rs192139651
0.589	chr1	11625512	rs742476
0.651	chr1	11625910	rs11121783
0.261	chr1	11626000	rs111669946
0.397	chr1	11626003	rs568686661
0.329	chr1	11626339	rs186976788
0.547	chr1	11626436	rs545116397
0.695	chr1	11626497	rs77031870
0.928	chr1	11626608	rs571978424
0.678	chr1	11626711	rs10779761
0.762	chr1	11626961	rs2064297
0.58	chr1	11626967	rs11807257
0.889	chr1	11626988	rs4440857
0.894	chr1	11627009	rs2064296
0.515	chr1	11627074	rs764068826
0.325	chr1	11627436	rs112989431
0.595	chr1	11628077	rs569088164
0.873	chr1	11628256	rs60899469
0.58	chr1	11628330	rs4846021
0.329	chr1	11628362	rs115986383
0.809	chr1	11628665	rs17420537
0.982	chr1	11629018	rs578159030
0.764	chr1	11629156	rs78641071
0.771	chr1	11629239	rs115723174
0.488	chr1	11629275	rs192044223
0.619	chr1	11629606	rs17037122
0.896	chr1	11629657	rs150552176
0.579	chr1	11629799	rs17037124
0.734	chr1	11630114	rs78571624
0.106	chr1	11630122	rs113975539
0.867	chr1	11630193	rs536441587
0.78	chr1	11630312	rs80112965
0.964	chr1	11630506	rs6661641
0.957	chr1	11630599	rs10779762
0.532	chr1	11630615	rs112083572
0.922	chr1	11630709	rs10779763
0.696	chr1	11630851	rs746555963
0.885	chr1	11631104	rs2335768
0.99	chr1	11631404	rs11121786
0.712	chr1	11631418	rs535543366
0.846	chr1	11631703	rs115963638
0.889	chr1	11631812	rs371212473
0.851	chr1	11632429	rs75935551
0.845	chr1	11632523	NA
0.657	chr1	11632590	rs149631022
0.454	chr1	11632804	rs114570784
0.854	chr1	11632863	rs76933799
0.987	chr1	11632884	rs114151847
0.113	chr1	11632938	rs545554635
0.857	chr1	11633033	rs80032347
0.643	chr1	11633327	rs150924503
0.855	chr1	11633375	rs80191350
0.912	chr1	11633753	rs145653977
0.822	chr1	11633842	NA
0.796	chr1	11634124	rs140340008
0.179	chr1	11634143	rs562479578
0.948	chr1	11634292	rs543707737
0.453	chr1	11634307	rs564984365
0.966	chr1	11634311	rs6677946
0.068	chr1	11634446	rs757451964
0.692	chr1	11634590	rs113915657
0.308	chr1	11634733	rs80225718
0.695	chr1	11635046	rs11121788
0.413	chr1	11635104	rs371337486
0.686	chr1	11635123	rs10864529
0.322	chr1	11635260	NA
0.521	chr1	11635417	rs555221749
0.993	chr1	11635796	rs4483414
0.247	chr1	11635888	rs767054699
0.929	chr1	11635899	rs4636464
0.991	chr1	11635911	rs4261122
0.203	chr1	11636260	rs12760507
0.278	chr1	11636714	NA
0.952	chr1	11636779	rs10864530
0.159	chr1	11636853	rs542169706
0.844	chr1	11637041	rs6685318
0.949	chr1	11637125	rs4846022
0.151	chr1	11637333	rs532435347
0.9	chr1	11637354	rs74782931
0.462	chr1	11637513	rs72638605
0.237	chr1	11637519	rs530028595
0.662	chr1	11637561	rs113517553
0.0642	chr1	11637664	rs567106818
0.908	chr1	11638060	rs75752157
0.132	chr1	11638161	rs559075893
0.438	chr1	11638310	rs571080868
0.742	chr1	11638399	rs186229702
0.824	chr1	11638455	rs74882072
0.246	chr1	11638608	rs149135244
0.915	chr1	11638845	rs6671295
0.79	chr1	11638899	rs143218064
0.182	chr1	11639670	rs775210196
0.372	chr1	11639733	rs141962082
0.385	chr1	11639748	rs150535388
0.659	chr1	11639760	rs139538428
0.501	chr1	11640221	rs373083531
0.887	chr1	11640357	rs566769312
0.0886	chr1	11640466	rs61773904
0.21	chr1	11641009	rs571197976
0.0442	chr1	11641043	rs77098530
0.558	chr1	11641273	rs112435337
0.622	chr1	11641566	rs17037140
0.698	chr1	11642025	rs6540986
0.878	chr1	11642098	rs7526268
0.576	chr1	11642181	rs138594253
0.971	chr1	11642245	rs115795250
0.778	chr1	11642486	rs141184446
0.822	chr1	11642640	rs76259356
0.788	chr1	11642933	rs6672629
0.822	chr1	11643609	rs74810465
0.681	chr1	11643697	rs116094923
0.0149	chr1	11643732	rs72638609
0.487	chr1	11643786	rs6540987
0.997	chr1	11643809	rs6688569
0.946	chr1	11644096	rs79881089
0.612	chr1	11644400	rs147911204
0.927	chr1	11644601	rs12737362
0.925	chr1	11644708	rs745946305
0.819	chr1	11645220	rs74487939
0.407	chr1	11645739	rs56104140
0.489	chr1	11645749	rs191463296
0.908	chr1	11645758	rs75134056
0.829	chr1	11645869	rs138883658
0.694	chr1	11646179	rs72638613
0.803	chr1	11646274	rs76462530
0.929	chr1	11646350	rs145342115
0.462	chr1	11646421	rs72638614
0.368	chr1	11646476	rs767940261
0.283	chr1	11646482	rs137958069
0.679	chr1	11646734	rs12037955
0.384	chr1	11646833	rs142463411
0.0577	chr1	11646936	rs754195977
0.911	chr1	11646963	rs558392026
0.119	chr1	11647015	rs148618207
0.566	chr1	11647239	rs750508399
0.0237	chr1	11647504	rs555288882
0.757	chr1	11647532	rs78799062
0.951	chr1	11648621	rs75179987
0.805	chr1	11648679	rs1055547
0.492	chr1	11648799	rs141266599
0.892	chr1	11649282	rs2272984
0.628	chr1	11649707	rs2235658
0.324	chr1	11649922	rs139935373
0.687	chr1	11650003	rs61731861
0.631	chr1	11650164	rs72869709
0.675	chr1	11650255	rs76578489
0.781	chr1	11650419	rs200496608
0.272	chr1	11650437	rs370376779
0.527	chr1	11650504	rs9614
0.364	chr1	11650559	rs145470928
0.697	chr1	11650839	rs184979619
0.0167	chr1	11650934	rs61773907
0.969	chr1	11651016	rs777082383
0.778	chr1	11651119	rs9430197
0.689	chr1	11651128	rs12091641
0.142	chr1	11651135	rs116312135
0.857	chr1	11651147	rs9430198
0.368	chr1	11651151	rs12091645
0.102	chr1	11651179	rs78850333
0.788	chr1	11651186	rs7538238
0.303	chr1	11651323	rs114699125
0.599	chr1	11651348	rs74054205
0.762	chr1	11651428	rs12045158
0.259	chr1	11651532	rs3117061
0.0199	chr1	11651753	rs191681721
0.396	chr1	11651782	rs55860801
0.032	chr1	11651804	rs61773908
0.413	chr1	11651857	rs781338112
0.196	chr1	11651991	rs3117062
0.0824	chr1	11652052	rs2103665
0.953	chr1	11652350	rs570116268
0.0697	chr1	11652458	rs187540354
0.234	chr1	11652512	rs142429681
0.568	chr1	11652557	rs78892821
0.849	chr1	11652590	rs144691017
0.0917	chr1	11652686	rs77114167
0.118	chr1	11652998	rs138375052
0.948	chr1	11653109	rs1883575
0.78	chr1	11653121	rs559619294
0.274	chr1	11653506	rs909934
0.822	chr1	11654006	rs143739994
0.175	chr1	11654311	rs2272983
0.175	chr1	11654736	rs4478814
0.302	chr1	11654766	rs74054207
0.744	chr1	11654863	rs574654112
0.527	chr1	11655053	NA
0.679	chr1	11655432	rs140521395
0.531	chr1	11656009	rs145432128
0.532	chr1	11656010	rs150648343
0.0748	chr1	11656492	rs190371744
0.552	chr1	11656493	rs778103309
0.0907	chr1	11656517	rs112882368
0.0904	chr1	11656530	rs113706416
0.0819	chr1	11656698	rs56052340
0.0841	chr1	11656740	rs144533111
0.721	chr1	11656765	rs72869722
0.699	chr1	11656994	rs9430199
0.899	chr1	11657243	rs12139487
0.881	chr1	11657494	rs143069046
0.874	chr1	11657500	rs538272987
0.515	chr1	11657561	rs148232721
0.174	chr1	11658109	rs753013393
0.873	chr1	11658138	rs3125816
0.486	chr1	11658674	rs112449604
0.249	chr1	11658704	rs74054208
0.806	chr1	11658740	rs142346784
0.737	chr1	11658779	rs202223354
0.936	chr1	11658802	rs150816569
0.622	chr1	11659185	rs139533860
0.0727	chr1	11659203	rs41274542
0.383	chr1	11659234	rs112748080
0.0728	chr1	11659378	rs145818193
0.833	chr1	11659381	rs3117063
0.0718	chr1	11659535	rs72638619
0.372	chr1	11659560	rs75263534
0.672	chr1	11659667	rs12140970
0.993	chr1	11659839	rs80183858
0.776	chr1	11659863	rs78988331
0.272	chr1	11660035	NA
0.935	chr1	11660260	rs111931059
0.072	chr1	11660515	rs12403639
0.904	chr1	11660525	rs58092895
0.615	chr1	11660551	rs558714198
0.329	chr1	11660878	rs750458919
0.393	chr1	11661156	rs150758549
0.821	chr1	11661264	rs12057383
0.1	chr1	11661361	rs560108416
0.555	chr1	11661432	rs187791597
0.388	chr1	11661559	rs113447918
0.047	chr1	11661636	rs2294642
0.463	chr1	11661797	rs2294641
0.0492	chr1	11661892	rs2294640
0.812	chr1	11662631	rs3125815
0.954	chr1	11662895	rs185123774
0.65	chr1	11662924	rs114777977
0.0422	chr1	11663463	rs3820340
0.66	chr1	11663681	rs147600891
0.984	chr1	11663828	rs3125814
0.623	chr1	11663949	rs115547708
0.336	chr1	11664035	rs3125813
0.981	chr1	11664104	rs78273718
0.362	chr1	11664498	rs147771534
0.856	chr1	11664651	rs55706902
0.12	chr1	11664679	rs545631640
0.684	chr1	11664828	rs55634740
0.8	chr1	11664881	rs3125812
0.31	chr1	11664891	rs3125811
0.188	chr1	11665006	rs115130171
0.911	chr1	11665046	rs72638621
0.107	chr1	11665130	rs552382619
0.306	chr1	11665149	rs3117064
0.301	chr1	11665379	rs3117065
0.0497	chr1	11665690	rs145692708
0.463	chr1	11665749	rs138365095
0.0365	chr1	11665802	rs74886336
0.267	chr1	11665851	rs3117066
0.472	chr1	11665904	rs111744438
0.77	chr1	11666177	rs563948505
0.28	chr1	11666269	rs3117067
0.979	chr1	11666405	rs181247261
0.944	chr1	11666625	rs3125819
0.4	chr1	11666678	rs149421932
0.0802	chr1	11666877	rs3117069
0.469	chr1	11667134	rs9430589
0.883	chr1	11667199	rs114985552
0.858	chr1	11667399	rs142944325
0.513	chr1	11667430	rs535103405
0.183	chr1	11667855	rs557502454
0.679	chr1	11667867	rs140129736
0.261	chr1	11667908	rs556378754
0.344	chr1	11667927	rs150370919
0.688	chr1	11667949	rs7417966
0.0636	chr1	11668252	rs79239670
0.194	chr1	11668286	rs538447132
0.0352	chr1	11668618	rs7513972
0.914	chr1	11668837	rs3125818
0.0305	chr1	11668895	rs7514198
0.121	chr1	11668978	rs79974326
0.0304	chr1	11669253	rs60517475
0.424	chr1	11669333	rs748719751
0.162	chr1	11669605	rs9430594
0.818	chr1	11669607	rs185483606
0.405	chr1	11669708	rs189953946
0.758	chr1	11670169	rs191863106
0.413	chr1	11670374	rs187227885
0.276	chr1	11670702	rs113600041
0.0306	chr1	11670746	rs57770913
0.0891	chr1	11670747	rs115224359
0.79	chr1	11671120	rs744115
0.84	chr1	11671300	rs139026887
0.247	chr1	11671308	rs114311540
0.313	chr1	11671766	rs75765219
0.913	chr1	11671993	rs185676608
0.312	chr1	11672076	rs114576758
0.4	chr1	11672103	rs761801313
0.539	chr1	11672149	rs116637691
0.848	chr1	11672461	rs569809311
0.73	chr1	11672508	rs543807693
0.156	chr1	11672541	rs150934503
0.913	chr1	11672627	rs28926170
0.545	chr1	11672639	rs113607643
0.119	chr1	11672648	rs146715902
0.119	chr1	11672651	rs376429314
0.147	chr1	11672875	rs747863
0.864	chr1	11673018	rs747862
0.259	chr1	11673158	rs115667417
0.661	chr1	11673789	rs148957324
0.199	chr1	11673803	rs143687287
0.176	chr1	11673848	rs149211049
0.164	chr1	11673992	rs1063301
0.557	chr1	11674027	rs28924117
0.485	chr1	11674089	rs187419277
0.844	chr1	11674236	rs1140272
0.614	chr1	11674259	rs532871466
0.954	chr1	11674415	rs369720017
0.679	chr1	11675188	rs878778
0.229	chr1	11675205	rs2233027
0.0372	chr1	11675212	rs2233026
0.599	chr1	11675320	rs2272982
0.968	chr1	11675553	rs370678454
0.272	chr1	11675595	rs2233025
0.243	chr1	11675784	rs2233024
0.275	chr1	11675820	rs2233022
0.589	chr1	11676353	rs3767300
0.0499	chr1	11676488	rs74497137
0.34	chr1	11676543	rs2336030
0.0732	chr1	11676807	rs2233019
0.793	chr1	11676902	rs151024263
0.597	chr1	11676994	rs2294638
0.317	chr1	11677356	rs559535252
0.812	chr1	11677442	rs577289272
0.0392	chr1	11677494	rs2233018
0.12	chr1	11677600	rs140482494
0.155	chr1	11677795	rs191867938
0.0395	chr1	11677825	rs7542916
0.587	chr1	11678268	rs9430205
0.0716	chr1	11678749	rs28924102
0.0699	chr1	11678753	rs28924101
0.29	chr1	11678817	rs78469459
0.271	chr1	11678922	rs6698476
0.291	chr1	11678981	rs28988269
0.218	chr1	11679095	rs7545621
0.249	chr1	11679136	rs28924100
0.854	chr1	11679150	rs549608330
0.887	chr1	11679215	rs28924099
0.285	chr1	11679279	rs7553579
0.492	chr1	11679301	rs7553585
0.52	chr1	11679575	rs72638627
0.397	chr1	11679634	rs571220916
0.682	chr1	11679888	rs114302535
0.949	chr1	11679894	rs112382978
0.158	chr1	11679951	rs749581046
0.0398	chr1	11679953	rs542572038
0.076	chr1	11680301	rs7417320
0.458	chr1	11680755	rs2272981
0.344	chr1	11681223	rs763858264
0.983	chr1	11681235	rs541196273
0.377	chr1	11681236	rs28924096
0.399	chr1	11681247	rs2272978
0.439	chr1	11681257	rs563182028
0.7	chr1	11681375	rs148672728
0.331	chr1	11681390	rs75171159
0.405	chr1	11681449	rs2233011
0.739	chr1	11681559	rs537439230
0.916	chr1	11681665	rs147705320
0.367	chr1	11681739	rs2233006
0.316	chr1	11681888	rs74772418
0.329	chr1	11682017	rs2233004
0.449	chr1	11682110	rs28924093
0.795	chr1	11682246	rs28924092
0.917	chr1	11682551	rs79241837
0.452	chr1	11682671	rs542382333
0.342	chr1	11682750	rs28924090
0.455	chr1	11682763	rs372000237
0.452	chr1	11683067	rs746218
0.694	chr1	11683087	rs565175329
0.751	chr1	11683514	rs909933
0.147	chr1	11683563	rs544360186
0.336	chr1	11683695	rs9430607
0.52	chr1	11684155	rs34873013
0.159	chr1	11684161	rs12723707
0.528	chr1	11684303	rs67654234
0.252	chr1	11684404	rs538981882
0.519	chr1	11684740	rs11121796
0.63	chr1	11684914	rs78865689
0.147	chr1	11685139	rs7527599
0.239	chr1	11685232	rs181652023
0.628	chr1	11685285	rs12069516
0.127	chr1	11685402	rs2336031
0.741	chr1	11686304	rs140770749
0.25	chr1	11686443	rs2143296
0.402	chr1	11687056	rs9430609
0.814	chr1	11687082	rs560997420
0.566	chr1	11687262	NA
0.403	chr1	11687280	rs35468530
0.84	chr1	11687342	rs148938182
0.155	chr1	11687364	rs564962409
0.433	chr1	11687811	rs36070735
0.924	chr1	11688127	rs138973889
0.171	chr1	11688376	rs55661766
0.819	chr1	11688482	rs532499556
0.57	chr1	11688516	rs558712190
0.279	chr1	11688574	rs78228745
0.808	chr1	11688643	rs116249410
0.251	chr1	11688887	rs149469552
0.418	chr1	11688992	rs6657612
0.423	chr1	11689248	rs6693852
0.713	chr1	11689317	rs113849961
0.262	chr1	11689428	rs111886081
0.588	chr1	11689616	rs144707682
0.424	chr1	11689851	rs6694489
0.616	chr1	11689900	rs6658345
0.117	chr1	11690085	rs562993810
0.427	chr1	11690264	rs9430207
0.622	chr1	11690368	rs149972462
0.726	chr1	11690381	rs145194868
0.364	chr1	11690425	rs80319573
0.669	chr1	11690455	rs9430208
0.546	chr1	11690472	rs114220573
0.39	chr1	11690703	rs9430614
0.367	chr1	11691078	rs12088541
0.198	chr1	11691101	rs751736111
0.434	chr1	11691147	rs536134473
0.241	chr1	11691167	rs535385805
0.38	chr1	11691235	rs6667330
0.386	chr1	11691322	rs6700817
0.882	chr1	11691567	rs183507097
0.397	chr1	11691585	rs752940
0.68	chr1	11692083	rs6679089
0.994	chr1	11692612	rs74441669
0.0485	chr1	11693216	rs764368246
0.455	chr1	11693309	rs75494403
0.11	chr1	11693331	rs530143265
0.0851	chr1	11693598	rs185558546
0.888	chr1	11693757	rs2038132
0.529	chr1	11693901	rs2038131
0.786	chr1	11693932	rs113345114
0.429	chr1	11694111	rs7539455
0.247	chr1	11694340	rs188652673
0.958	chr1	11694434	rs55686624
0.579	chr1	11694530	rs988333
0.472	chr1	11694557	rs540990670
0.566	chr1	11694863	rs74054214
0.953	chr1	11694961	rs72638643
0.759	chr1	11695473	rs183535230
0.312	chr1	11695868	rs12034678
0.521	chr1	11695990	rs9430616
0.513	chr1	11696101	rs79330208
0.00382	chr1	11696479	rs61773912
0.453	chr1	11696594	rs546043934
0.772	chr1	11696625	rs569556385
0.853	chr1	11696626	rs774626418
0.733	chr1	11696636	rs192350520
0.586	chr1	11696672	rs114223584
0.863	chr1	11696710	rs9430617
0.97	chr1	11697117	rs61773913
0.418	chr1	11697149	rs138234560
0.786	chr1	11697313	rs565598957
0.244	chr1	11697438	rs11121799
0.0851	chr1	11697570	rs539364674
0.294	chr1	11697946	rs745806
0.443	chr1	11698050	rs59443781
0.722	chr1	11698212	rs193231435
0.0877	chr1	11698275	rs115432869
0.473	chr1	11698462	rs6658124
0.193	chr1	11698470	rs188896755
0.632	chr1	11698493	rs12133335
0.283	chr1	11698581	rs11121800
0.374	chr1	11698727	rs774784204
0.286	chr1	11698883	rs72869775
0.0962	chr1	11698997	rs573632235
0.312	chr1	11699465	rs116582451
0.618	chr1	11699680	rs9430209
0.76	chr1	11699778	rs9430210
0.296	chr1	11699819	rs1973907
0.672	chr1	11699835	rs11121801
0.355	chr1	11699997	rs141117821
0.668	chr1	11700360	rs546955948
0.623	chr1	11700725	rs1555079
0.322	chr1	11700971	rs59434666
0.078	chr1	11701030	rs766333906
0.702	chr1	11701195	rs1534991
0.403	chr1	11701331	rs143201997
0.734	chr1	11701411	rs1534990
0.649	chr1	11701446	rs1534989
0.28	chr1	11701529	rs60536251
0.659	chr1	11701657	rs1534988
0.279	chr1	11701762	rs57672421
0.649	chr1	11701767	rs1534987
0.276	chr1	11701768	rs768941102
0.938	chr1	11701887	rs1555078
0.996	chr1	11701965	rs549997516
0.716	chr1	11702217	rs4846024
0.637	chr1	11702322	rs4846025
0.8	chr1	11702518	rs4846026
0.0703	chr1	11702642	rs567444949
0.507	chr1	11702699	rs557998022
0.0773	chr1	11702829	rs748437199
0.953	chr1	11702853	rs547903594
0.434	chr1	11703049	rs373796383
0.699	chr1	11703609	rs17037302
0.893	chr1	11703620	rs9430624
0.0352	chr1	11703867	rs537367961
0.0553	chr1	11704007	rs756073581
0.146	chr1	11704196	rs11121802
0.82	chr1	11704224	rs12045323
0.93	chr1	11704236	rs9430211
0.0498	chr1	11704330	rs541273550
0.293	chr1	11704594	rs72872012
0.0496	chr1	11704605	rs151303158
0.152	chr1	11704947	rs117761108
0.317	chr1	11705010	rs114104766
0.784	chr1	11705276	rs573518928
0.532	chr1	11705496	rs145145988
0.605	chr1	11705749	rs6657454
0.0909	chr1	11705749	rs6657454
0.6	chr1	11706012	rs6685326
0.809	chr1	11706148	rs116019565
0.45	chr1	11706367	rs11121804
0.468	chr1	11706436	rs202026446
0.708	chr1	11706514	rs41275444
0.968	chr1	11706832	rs12132907
0.0483	chr1	11706952	rs11121805
0.663	chr1	11706979	rs12144700
0.297	chr1	11707026	rs187820820
0.274	chr1	11707065	rs4845873
0.0249	chr1	11707074	rs138194389
0.305	chr1	11707080	rs141866046
0.0583	chr1	11707090	rs11121806
0.537	chr1	11707673	rs12048469
0.0673	chr1	11707809	rs6689544
0.977	chr1	11707881	rs12134785
0.261	chr1	11708151	rs79398623
0.586	chr1	11708169	rs368354624
0.275	chr1	11708283	rs78893952
0.549	chr1	11708368	rs776292426
0.594	chr1	11708526	rs7540445
0.558	chr1	11708635	rs116634426
0.804	chr1	11708812	rs6687381
0.63	chr1	11708943	rs749578702
0.959	chr1	11709096	rs189564286
0.108	chr1	11709749	rs556779871
0.922	chr1	11709982	rs12118130
0.529	chr1	11709997	rs181483479
0.851	chr1	11710000	rs186599618
0.0972	chr1	11710045	rs9430627
0.271	chr1	11710128	rs117466116
0.264	chr1	11710129	rs56182507
0.801	chr1	11710500	rs12085723
0.858	chr1	11710573	rs185005986
0.601	chr1	11710580	rs115577818
0.331	chr1	11710585	rs72638648
0.923	chr1	11710596	rs12731150
0.276	chr1	11710652	rs2336033
0.641	chr1	11710724	rs533826002
0.56	chr1	11710764	rs544042621
0.663	chr1	11710819	rs555962616
0.405	chr1	11711269	rs561084254
0.93	chr1	11711439	rs76651564
0.571	chr1	11711464	rs55852125
0.458	chr1	11711709	rs114057756
0.656	chr1	11711931	rs17037327
0.751	chr1	11711942	rs143337024
0.0656	chr1	11712003	rs11121810
0.0901	chr1	11712166	rs12093081
0.615	chr1	11712172	rs60437934
0.291	chr1	11712246	rs1883574
0.665	chr1	11712283	rs2336034
0.598	chr1	11712404	rs61744690
0.581	chr1	11712434	rs76390929
0.804	chr1	11712469	rs1883573
0.0743	chr1	11712757	rs140976363
0.58	chr1	11712821	rs145697266
0.161	chr1	11712889	rs148940443
0.068	chr1	11713009	rs7544274
0.238	chr1	11713217	rs144098516
0.8	chr1	11713275	rs12567844
0.828	chr1	11713405	rs12565097
0.8	chr1	11713522	rs12565954
0.76	chr1	11713561	rs193171256
0.529	chr1	11713806	rs111274101
0.928	chr1	11713853	rs181151695
0.0777	chr1	11714056	rs58508295
0.798	chr1	11714160	rs566157646
0.715	chr1	11714225	rs1534986
0.289	chr1	11714363	rs188151751
0.807	chr1	11714452	rs549659291
0.973	chr1	11714525	rs72638650
0.386	chr1	11714767	rs139948466
0.786	chr1	11714899	rs9430631
0.0916	chr1	11715068	rs369641511
0.309	chr1	11715121	rs142338730
0.291	chr1	11715214	rs112841098
0.465	chr1	11715232	rs201926021
0.357	chr1	11715629	rs572241208
0.108	chr1	11715721	rs745372752
0.253	chr1	11715773	rs771771357
0.899	chr1	11715793	rs555133331
0.0383	chr1	11716139	rs35307526
0.515	chr1	11716364	rs191461015
0.422	chr1	11716579	rs147024006
0.511	chr1	11716602	rs77901166
0.984	chr1	11716690	rs539297756
0.197	chr1	11717193	rs774490272
0.781	chr1	11717260	rs553725072
0.711	chr1	11717519	rs562674492
0.321	chr1	11718175	rs184003251
0.672	chr1	11718226	rs188403848
0.381	chr1	11718291	rs572377583
0.132	chr1	11718536	rs34717076
0.48	chr1	11718743	rs546083112
0.922	chr1	11718866	rs564168620
0.728	chr1	11718963	rs531322369
0.536	chr1	11719250	rs115368556
0.949	chr1	11719372	rs561325499
0.727	chr1	11719433	rs773535723
0.776	chr1	11719442	rs4846028
0.567	chr1	11719611	rs138104563
0.32	chr1	11719705	rs12117076
0.756	chr1	11719712	rs139141149
0.329	chr1	11719837	rs759793388
0.793	chr1	11720661	rs145463030
0.413	chr1	11720873	rs556726294
0.707	chr1	11721077	rs12735660
0.554	chr1	11721102	rs41275446
0.223	chr1	11721105	rs113125713
0.25	chr1	11721577	rs74685476
0.814	chr1	11721877	rs12138636
0.663	chr1	11721916	rs6676319
0.237	chr1	11721977	rs12119952
0.909	chr1	11722008	rs575217559
0.979	chr1	11722035	rs41275450
0.223	chr1	11722087	rs138285564
0.727	chr1	11722449	rs34219540
0.252	chr1	11722492	rs183874518
0.694	chr1	11722597	rs758441977
0.228	chr1	11722640	rs187553283
0.682	chr1	11722724	rs7533583
0.671	chr1	11722757	rs7414943
0.72	chr1	11723238	rs7415462
0.476	chr1	11723271	rs114409911
0.572	chr1	11723394	rs4845874
0.607	chr1	11723427	rs4846029
0.794	chr1	11723674	rs750268742
0.541	chr1	11723715	rs554998817
0.595	chr1	11723719	rs4846030
0.687	chr1	11723750	rs754646088
0.797	chr1	11723950	rs77094650
0.877	chr1	11724061	rs7529001
0.0341	chr1	11724108	rs186008964
0.806	chr1	11724194	rs45550733
0.834	chr1	11724430	rs549207470
0.949	chr1	11724680	rs147285296
0.511	chr1	11724907	rs566873996
0.324	chr1	11724929	rs4846031
0.121	chr1	11725001	rs114171954
0.637	chr1	11725091	NA
0.547	chr1	11725346	rs4846032
0.293	chr1	11725349	rs370979430
0.432	chr1	11725579	rs149000582
0.159	chr1	11725783	rs368880255
0.244	chr1	11725992	rs371190354
0.624	chr1	11726556	rs111720863
0.31	chr1	11726637	rs150289573
0.189	chr1	11727541	rs575624599
0.758	chr1	11727635	rs36029298
0.462	chr1	11727660	rs535192877
0.976	chr1	11727802	rs564053166
0.214	chr1	11727897	rs754539382
0.0678	chr1	11727991	rs12120698
0.00364	chr1	11728497	rs77681396
0.86	chr1	11728507	rs4846033
0.912	chr1	11728706	rs33999366
0.954	chr1	11728818	rs59565686
0.758	chr1	11729173	rs552745739
0.923	chr1	11729726	rs35818156
0.205	chr1	11729980	rs12066186
0.91	chr1	11730021	rs191036124
0.248	chr1	11730037	rs115704035
0.314	chr1	11730125	rs74054246
0.0122	chr1	11730133	rs143516089
0.186	chr1	11730290	rs533484497
0.903	chr1	11730329	rs61773930
0.785	chr1	11730393	rs34860946
0.613	chr1	11730453	rs75964194
0.926	chr1	11730527	rs12142522
0.634	chr1	11730627	rs11121812
0.77	chr1	11730630	rs10864532
0.375	chr1	11730868	rs74541046
0.779	chr1	11730869	rs372765397
0.234	chr1	11730886	rs142896865
0.898	chr1	11730980	rs138130650
0.906	chr1	11730997	rs12123921
0.76	chr1	11731111	rs12142649
0.373	chr1	11731165	rs12098014
0.428	chr1	11731211	rs576659016
0.208	chr1	11731218	rs12067833
0.914	chr1	11731764	rs192699204
0.735	chr1	11731803	rs530764539
0.678	chr1	11731833	rs12743892
0.303	chr1	11732262	rs72872058
0.274	chr1	11733011	rs753867196
0.257	chr1	11733236	rs12093371
0.779	chr1	11733242	rs12408896
0.239	chr1	11733279	rs189722101
0.66	chr1	11733586	rs12063057
0.632	chr1	11733777	rs148029151
0.0676	chr1	11733877	rs746760230
0.845	chr1	11734496	rs12121577
0.949	chr1	11734610	rs186908208
0.915	chr1	11734619	rs17875979
0.476	chr1	11735270	rs17875980
0.597	chr1	11735311	rs17875905
0.287	chr1	11735420	rs12096327
0.464	chr1	11735960	rs528215881
0.641	chr1	11736041	rs141158373
0.85	chr1	11736183	rs6668392
0.941	chr1	11736833	rs566451232
0.136	chr1	11736967	rs12116971
0.0272	chr1	11736973	rs17875912
0.00201	chr1	11737100	rs113371190
0.546	chr1	11737129	rs12095517
0.561	chr1	11737177	rs17875913
0.4	chr1	11737308	rs536733513
0.932	chr1	11737702	rs17875982
0.526	chr1	11738135	rs746121428
0.804	chr1	11738660	rs754117282
0.906	chr1	11738678	rs17875916
0.847	chr1	11738705	rs17875983
0.727	chr1	11738834	rs17875984
0.881	chr1	11739171	rs6540992
0.533	chr1	11739991	rs11121815
0.207	chr1	11740062	rs144976484
0.722	chr1	11740421	rs11121816
0.863	chr1	11740464	rs6664239
0.303	chr1	11740527	rs773976308
0.794	chr1	11740592	rs570370448
0.87	chr1	11740600	rs145553379
0.897	chr1	11740646	rs4073395
0.688	chr1	11740891	rs564207944
0.797	chr1	11740966	rs17875920
0.837	chr1	11741030	rs11121817
0.429	chr1	11741348	rs75281260
0.0063	chr1	11741360	rs74054256
0.28	chr1	11741497	rs767309954
0.266	chr1	11741562	rs534164372
0.887	chr1	11741585	rs4073489
0.104	chr1	11741923	rs752307122
0.824	chr1	11742377	rs4073574
0.982	chr1	11742674	rs6419479
0.877	chr1	11742810	rs4073576
0.0419	chr1	11742892	rs555425271
0.941	chr1	11742894	rs4073575
0.769	chr1	11743023	rs7418059
0.904	chr1	11743229	rs11590171
0.482	chr1	11743884	rs17875986
0.0743	chr1	11743917	rs182698860
0.775	chr1	11744231	rs17875934
0.896	chr1	11744232	rs11121818
0.0848	chr1	11744407	rs575045167
0.245	chr1	11744440	rs192115881
0.503	chr1	11744533	rs17875987
0.532	chr1	11744535	rs76425466
0.891	chr1	11744583	rs75179497
0.294	chr1	11744732	rs541130626
0.816	chr1	11744980	rs17875988
0.561	chr1	11745326	rs17875989
0.104	chr1	11745477	rs140581177
0.242	chr1	11745873	rs145175838
0.00897	chr1	11746690	rs72856823
0.509	chr1	11746794	rs6660106
0.425	chr1	11746943	rs17875943
0.569	chr1	11747239	rs17875990
0.882	chr1	11747322	rs575749296
0.948	chr1	11747369	rs12752700
0.0219	chr1	11747370	rs17875945
0.739	chr1	11747543	rs144060195
0.262	chr1	11747558	rs11578987
0.805	chr1	11747558	rs11578987
0.637	chr1	11747569	rs139457681
0.0165	chr1	11747702	rs17875947
0.728	chr1	11747913	rs17875948
0.24	chr1	11748179	rs17875949
0.331	chr1	11748545	rs147622155
0.943	chr1	11748649	rs11121819
0.0465	chr1	11748744	rs749916374
0.751	chr1	11749104	rs17875954
0.922	chr1	11749345	rs11121820
0.887	chr1	11749358	rs17875991
0.0999	chr1	11749469	rs17875992
0.00777	chr1	11749510	rs17875956
0.00861	chr1	11749636	rs17875957
0.798	chr1	11749678	rs10864533
0.0095	chr1	11749743	rs17875959
0.961	chr1	11749788	rs6677313
0.884	chr1	11749880	rs72638664
0.00887	chr1	11750297	rs17875961
0.412	chr1	11750448	rs8617
0.925	chr1	11750617	rs1128059
0.922	chr1	11750634	rs1128065
0.932	chr1	11750787	rs11121821
0.855	chr1	11750916	rs4075034
0.949	chr1	11751177	rs4075033
0.674	chr1	11751216	rs17875967
0.954	chr1	11751226	rs11802026
0.12	chr1	11751686	rs528095350
0.578	chr1	11751727	rs17875969
0.949	chr1	11751793	rs552910094
0.787	chr1	11751825	rs559938650
0.656	chr1	11751829	rs17875970
0.597	chr1	11751831	rs369016246
0.884	chr1	11751978	rs10864534
0.878	chr1	11752020	rs562007849
0.886	chr1	11752070	rs6661776
0.671	chr1	11752394	rs149202209
0.418	chr1	11752638	rs17875994
0.00953	chr1	11752784	rs17875977
0.769	chr1	11752842	rs570020257
0.694	chr1	11752937	rs17875995
0.933	chr1	11753033	rs17875978
0.422	chr1	11753115	rs139565779
0.648	chr1	11753129	rs748210657
0.916	chr1	11753261	rs6665448
0.817	chr1	11753332	rs6703047
0.329	chr1	11753513	rs191229515
0.519	chr1	11753727	rs56092270
0.889	chr1	11753817	rs6691049
0.875	chr1	11754159	rs11121822
0.656	chr1	11754533	rs774990689
0.878	chr1	11754574	rs1133398
0.372	chr1	11755307	rs6661241
0.00794	chr1	11755482	rs74607679
0.00647	chr1	11756035	rs6700513
0.588	chr1	11756432	rs12070601
0.933	chr1	11756602	rs6701054
0.89	chr1	11756616	rs12563343
0.927	chr1	11756654	rs554608925
0.698	chr1	11756685	rs148261449
0.574	chr1	11756803	rs116001018
0.546	chr1	11757640	rs187005359
0.944	chr1	11757826	rs193070056
0.849	chr1	11758105	rs746543324
0.0896	chr1	11758610	rs532223898
0.422	chr1	11758686	rs57058715
0.371	chr1	11759535	rs79610292
0.749	chr1	11759539	rs60148251
0.746	chr1	11759583	rs71647007
0.00866	chr1	11759652	rs57278626
0.959	chr1	11759654	rs538735592
0.112	chr1	11760066	rs573391377
0.948	chr1	11760526	rs12127624
0.295	chr1	11760562	rs561592920
0.49	chr1	11760615	rs144589008
0.632	chr1	11760765	rs143855984
0.183	chr1	11760802	rs139301073
0.686	chr1	11760841	rs796110374
0.927	chr1	11761001	rs143626736
0.147	chr1	11761284	rs4846036
0.0119	chr1	11761517	rs58554579
0.845	chr1	11761834	rs547896005
0.163	chr1	11761940	rs74826525
0.42	chr1	11762248	rs72856862
0.372	chr1	11762400	rs537652066
0.044	chr1	11762445	rs147193299
0.521	chr1	11762538	rs11584285
0.555	chr1	11762677	rs11121824
0.895	chr1	11762696	rs536620942
0.0854	chr1	11762949	rs59565659
0.315	chr1	11763099	rs10864535
0.877	chr1	11763173	rs780643344
0.952	chr1	11763216	rs10158409
0.134	chr1	11763217	rs541991313
0.666	chr1	11763270	rs111757225
0.975	chr1	11763466	rs139764575
0.635	chr1	11763649	rs113451132
0.476	chr1	11763821	rs563463545
0.59	chr1	11763888	rs146614127
0.613	chr1	11763928	rs528427307
0.0711	chr1	11764076	rs4845875
0.186	chr1	11764185	rs4845876
0.772	chr1	11764244	rs531004620
0.0821	chr1	11764246	rs4845877
0.0911	chr1	11764289	rs4845878
0.0859	chr1	11764499	rs4845879
0.213	chr1	11764518	rs10864536
0.0887	chr1	11764521	rs11121825
0.0776	chr1	11764564	rs11121826
0.314	chr1	11764636	rs556449380
0.862	chr1	11764792	rs540703555
0.133	chr1	11764870	rs6677253
0.148	chr1	11764957	rs6674634
0.17	chr1	11765002	rs6662190
0.145	chr1	11765030	rs6677240
0.293	chr1	11765134	rs188834433
0.293	chr1	11765159	rs531478826
0.612	chr1	11765487	rs12564559
0.938	chr1	11765684	rs190820398
0.193	chr1	11765794	rs10218813
0.36	chr1	11765796	rs746147852
0.0156	chr1	11766544	rs574933296
0.181	chr1	11766573	rs6668699
0.336	chr1	11767123	rs6540995
0.613	chr1	11767247	rs6540996
0.191	chr1	11767298	rs6540997
0.236	chr1	11767719	rs4846037
0.305	chr1	11767739	rs145488887
0.526	chr1	11767775	rs4846038
0.0631	chr1	11768063	rs766159172
0.226	chr1	11768181	rs4845880
0.386	chr1	11768238	rs752242734
0.216	chr1	11768262	rs4845881
0.553	chr1	11768307	rs77347935
0.754	chr1	11768890	rs6540998
0.316	chr1	11768900	rs189737870
0.984	chr1	11769098	rs41275454
0.739	chr1	11769553	rs10864537
0.236	chr1	11770112	rs72638682
0.908	chr1	11770123	rs12131667
0.323	chr1	11770485	rs55728339
0.319	chr1	11770529	rs75146988
0.389	chr1	11770866	rs59911871
0.822	chr1	11771179	rs529239581
0.334	chr1	11771187	rs114951726
0.331	chr1	11771246	rs72638683
0.318	chr1	11771486	rs72638684
0.0374	chr1	11771487	rs540716709
0.586	chr1	11771538	rs55990971
0.0883	chr1	11771558	rs6667720
0.565	chr1	11771599	rs116390980
0.238	chr1	11771699	rs6680385
0.333	chr1	11771818	rs55929441
0.0805	chr1	11772043	rs11121827
0.818	chr1	11772232	rs61773952
0.0825	chr1	11772254	rs10779764
0.192	chr1	11772311	rs112234774
0.156	chr1	11772389	rs778092525
0.596	chr1	11772566	rs77157935
0.831	chr1	11772602	rs61773953
0.333	chr1	11772864	rs36029635
0.345	chr1	11772930	rs55990055
0.267	chr1	11773058	rs745891099
0.0832	chr1	11773309	rs6540999
0.587	chr1	11773320	rs186781845
0.884	chr1	11773384	rs111958309
0.0886	chr1	11773434	rs6541000
0.0875	chr1	11773468	rs12079693
0.342	chr1	11773505	rs12076233
0.0424	chr1	11773589	rs547420101
0.0879	chr1	11773663	rs10864538
0.207	chr1	11773695	rs112539558
0.328	chr1	11773799	rs72638693
0.0889	chr1	11773853	rs10864539
0.232	chr1	11774050	rs6689912
0.0903	chr1	11774106	rs12735869
0.0861	chr1	11774125	rs12734761
0.292	chr1	11774211	rs115520861
0.862	chr1	11774255	rs140403940
0.0886	chr1	11774397	rs11121828
0.538	chr1	11774511	rs185202188
0.336	chr1	11774652	rs72638696
0.237	chr1	11774708	rs11121829
0.62	chr1	11774713	rs147775005
0.371	chr1	11775013	rs113980419
0.226	chr1	11775032	rs9792894
0.11	chr1	11775054	rs9794014
0.676	chr1	11775156	rs765917587
0.363	chr1	11775398	rs72638698
0.367	chr1	11775499	rs41275456
0.224	chr1	11775878	rs6696752
0.367	chr1	11775980	rs72638700
0.0911	chr1	11776126	rs6659287
0.372	chr1	11776176	rs141567582
0.0872	chr1	11776261	rs6659425
0.116	chr1	11776384	rs6699669
0.0911	chr1	11776385	rs6659541
0.845	chr1	11776393	rs12132479
0.215	chr1	11776571	rs6699881
0.365	chr1	11776613	rs41275458
0.0916	chr1	11776625	rs7538516
0.619	chr1	11776754	rs140362679
0.226	chr1	11776811	rs4846039
0.224	chr1	11776991	rs4846040
0.224	chr1	11776994	rs4846041
0.0814	chr1	11777242	rs4846042
0.491	chr1	11777310	rs6541001
0.0454	chr1	11777311	rs529639018
0.386	chr1	11777416	rs6688187
0.115	chr1	11777467	rs569091407
0.0744	chr1	11777471	rs758706079
0.362	chr1	11777524	rs148411205
0.37	chr1	11777592	rs112131579
0.37	chr1	11777625	rs72640206
0.569	chr1	11777648	rs77883892
0.37	chr1	11777700	rs72640208
0.579	chr1	11777701	rs78329225
0.225	chr1	11777954	rs10779765
0.226	chr1	11778042	rs10864540
0.224	chr1	11778207	rs10864541
0.37	chr1	11778321	rs56313628
0.927	chr1	11778357	rs12145559
0.37	chr1	11778394	rs55738118
0.369	chr1	11778459	rs56260590
0.562	chr1	11778499	rs80001635
0.211	chr1	11778499	rs80001635
0.841	chr1	11778589	rs12134663
0.37	chr1	11778639	rs72640210
0.365	chr1	11778705	rs72640211
0.37	chr1	11778784	rs56001051
0.095	chr1	11778791	rs6697244
0.372	chr1	11778952	rs55685198
0.156	chr1	11778976	rs55668272
0.389	chr1	11778977	rs55967531
0.911	chr1	11779052	rs539147205
0.37	chr1	11779144	rs41307759
0.554	chr1	11779151	rs41301989
0.361	chr1	11779169	rs41307757
0.598	chr1	11779243	rs573466646
0.147	chr1	11779378	rs10779766
0.42	chr1	11779592	rs184031171
0.375	chr1	11779735	rs12566905
0.125	chr1	11779866	rs12561919
0.0931	chr1	11779909	rs4846043
0.543	chr1	11779914	rs41275460
0.834	chr1	11779915	rs41275462
0.098	chr1	11779941	rs4846044
0.0894	chr1	11780323	rs4846045
0.0982	chr1	11780371	rs4846046
0.545	chr1	11780410	rs1889294
0.357	chr1	11780426	rs1106409
0.35	chr1	11780426	rs1106409
0.212	chr1	11780805	rs1889293
0.655	chr1	11780816	rs74053316
0.0925	chr1	11780886	rs1889292
0.0928	chr1	11781067	rs3737970
0.106	chr1	11781085	rs7537002
0.392	chr1	11781156	rs574082095
0.094	chr1	11781294	rs2001584
0.0918	chr1	11781309	rs2004445
0.836	chr1	11781632	rs12119092
0.444	chr1	11781637	rs149447426
0.0591	chr1	11781737	rs183262366
0.414	chr1	11781824	rs112862994
0.814	chr1	11781852	rs12141216
0.118	chr1	11781864	rs6699157
0.409	chr1	11781865	rs139348312
0.161	chr1	11781888	rs9727993
0.441	chr1	11781889	rs559247290
0.864	chr1	11781950	rs534453660
0.0947	chr1	11782087	rs10864542
0.664	chr1	11782374	rs149974228
0.824	chr1	11782434	rs61776071
0.597	chr1	11783080	rs116211094
0.0892	chr1	11783110	rs4845882
0.589	chr1	11783167	rs116276371
0.0753	chr1	11783575	rs4846047
0.409	chr1	11783626	rs6665802
0.418	chr1	11783665	rs150504008
0.529	chr1	11783783	rs75559897
0.384	chr1	11784157	rs12135232
0.971	chr1	11784220	rs571154969
0.619	chr1	11784221	rs538180931
0.0269	chr1	11784273	rs10864543
0.831	chr1	11784367	rs7523653
0.54	chr1	11784397	rs41275464
0.678	chr1	11784463	rs41275466
0.435	chr1	11784680	rs55890341
0.883	chr1	11784712	rs547660323
0.117	chr1	11784770	rs4845883
0.119	chr1	11785056	rs11587953
0.435	chr1	11785165	rs55867221
0.432	chr1	11785187	rs188903818
0.849	chr1	11785215	rs80132110
0.679	chr1	11785217	rs529103225
0.555	chr1	11785318	rs74053317
0.893	chr1	11785398	rs552567591
0.189	chr1	11785461	rs2151655
0.432	chr1	11785467	rs2151654
0.776	chr1	11785513	rs59375726
0.941	chr1	11785561	rs149920033
0.792	chr1	11785780	rs539181268
0.0574	chr1	11786195	rs4846048
0.157	chr1	11786213	rs1057624
0.119	chr1	11786390	rs4845884
0.799	chr1	11786512	rs774295533
0.455	chr1	11786685	rs2184227
0.0403	chr1	11787110	rs182398073
0.566	chr1	11787379	rs2184226
0.695	chr1	11787392	rs3737967
0.0477	chr1	11787634	rs569629260
0.0576	chr1	11787652	rs528653413
0.0232	chr1	11787702	rs3737966
0.461	chr1	11787715	rs3820192
0.485	chr1	11787804	rs1537516
0.474	chr1	11787845	rs1537515
0.492	chr1	11787879	rs116013353
0.645	chr1	11787997	rs34733339
0.455	chr1	11788011	rs1537514
0.747	chr1	11788027	rs564466007
0.523	chr1	11788082	rs11559040
0.875	chr1	11788086	rs41275468
0.0256	chr1	11788183	rs566663800
0.568	chr1	11788627	rs143100671
0.0892	chr1	11788822	rs2077360
0.44	chr1	11788915	rs72640221
0.363	chr1	11789386	rs375481053
0.153	chr1	11789390	rs868014
0.883	chr1	11789746	rs533406308
0.733	chr1	11790026	rs45451599
0.978	chr1	11790137	rs45625835
0.643	chr1	11790298	rs367822165
0.0712	chr1	11790308	rs4846049
0.25	chr1	11790418	rs141798303
0.184	chr1	11790562	rs775426360
0.33	chr1	11790693	rs35737219
0.889	chr1	11790870	rs2274976
0.351	chr1	11790890	rs115049252
0.822	chr1	11790924	rs45622739
0.203	chr1	11790946	rs3818762
0.188	chr1	11791061	rs7518348
0.914	chr1	11791128	rs55686944
0.0101	chr1	11791178	rs45483798
0.96	chr1	11791467	rs370256833
0.0472	chr1	11791734	rs116951275
0.512	chr1	11791870	rs41394446
0.774	chr1	11791893	rs6700268
0.45	chr1	11792053	rs13306556
0.713	chr1	11792060	rs185234243
0.595	chr1	11792184	rs45578836
0.471	chr1	11792243	rs1476413
0.385	chr1	11792459	rs17375901
0.978	chr1	11792841	rs45525835
0.75	chr1	11792890	rs562454685
0.803	chr1	11792912	rs4846050
0.0106	chr1	11793258	rs772715275
0.644	chr1	11793379	rs187902563
0.141	chr1	11793542	rs7535669
0.559	chr1	11794028	rs142617551
0.559	chr1	11794029	rs139645527
0.159	chr1	11794400	rs4846051
0.123	chr1	11794419	rs1801131
0.407	chr1	11794614	rs12121543
0.384	chr1	11794680	rs199974820
0.0301	chr1	11794698	rs1994798
0.438	chr1	11794839	rs2066462
0.489	chr1	11794981	rs2066465
0.291	chr1	11795770	rs541233218
0.0477	chr1	11795810	rs6541003
0.526	chr1	11795840	rs45495691
0.623	chr1	11795909	rs536083162
0.382	chr1	11796027	rs45439601
0.717	chr1	11796254	rs45486194
0.00325	chr1	11796313	rs200100285
0.00797	chr1	11796321	rs1801133
0.178	chr1	11796764	rs7545331
0.514	chr1	11796790	rs17421462
0.0652	chr1	11797150	rs45475403
0.0721	chr1	11797324	rs6541004
0.477	chr1	11797353	rs7537955
0.0504	chr1	11797469	rs6541006
0.0675	chr1	11797519	rs45577533
0.458	chr1	11797654	rs1572151
0.89	chr1	11797731	rs17421511
0.917	chr1	11797868	rs45449597
0.87	chr1	11797869	rs45608437
0.0381	chr1	11797894	rs4846052
0.0572	chr1	11797979	rs17037388
0.39	chr1	11798267	rs17421560
0.0675	chr1	11798306	rs72640233
0.066	chr1	11798346	rs45533333
0.897	chr1	11798493	rs45504202
0.0631	chr1	11798527	rs41452445
0.0466	chr1	11798900	rs45553335
0.258	chr1	11798905	rs6681229
0.0672	chr1	11798985	rs45468191
0.329	chr1	11798986	rs529901408
0.646	chr1	11798989	rs375817840
0.24	chr1	11799003	rs548087160
0.0206	chr1	11799031	rs559866084
0.0672	chr1	11799075	rs80307360
0.902	chr1	11799212	rs138628145
0.0675	chr1	11799333	rs77078602
0.0682	chr1	11799549	rs80038130
0.0728	chr1	11799579	rs74683406
0.0682	chr1	11799690	rs111847924
0.689	chr1	11799700	rs576843769
0.855	chr1	11799820	rs45518732
0.0682	chr1	11799851	rs45532338
0.3	chr1	11799941	rs113518012
0.321	chr1	11800060	rs13306553
0.777	chr1	11800063	rs11121832
0.879	chr1	11800398	rs2066469
0.874	chr1	11800401	rs2066471
0.0684	chr1	11800408	rs13306567
0.384	chr1	11800548	rs141819485
0.758	chr1	11800626	rs7533315
0.146	chr1	11800627	rs35593468
0.0578	chr1	11800674	rs34846084
0.316	chr1	11800750	rs35464336
0.0454	chr1	11800786	rs17037390
0.363	chr1	11801471	rs570966146
0.553	chr1	11801607	rs45577937
0.045	chr1	11801798	rs45603435
0.343	chr1	11801990	rs17037396
0.603	chr1	11802106	rs17037397
0.54	chr1	11802157	rs9651118
0.559	chr1	11802274	rs7547068
0.567	chr1	11802275	rs7525338
0.0417	chr1	11802721	rs17367504
0.263	chr1	11803000	rs2066470
0.561	chr1	11803220	rs17037404
0.227	chr1	11803847	rs3753588
0.23	chr1	11804092	rs7553194
0.464	chr1	11804111	rs3753587
0.571	chr1	11804205	rs3753586
0.574	chr1	11804321	rs3753585
0.0373	chr1	11804529	rs3753584
0.234	chr1	11805179	rs17367629
0.695	chr1	11805284	rs45504095
0.235	chr1	11805485	rs3753582
0.701	chr1	11805607	rs45440899
0.485	chr1	11805639	rs574949108
0.034	chr1	11805747	rs13306561
0.125	chr1	11805787	NA
0.578	chr1	11805843	rs534679637
0.379	chr1	11805885	rs774117288
0.0862	chr1	11806126	rs13306560
0.17	chr1	11806385	rs111334345
0.585	chr1	11806394	rs3737965
0.0811	chr1	11806419	rs568326346
0.995	chr1	11806538	rs45498791
0.672	chr1	11806754	rs115986455
0.326	chr1	11806987	rs3737964
0.182	chr1	11807595	rs111776518
0.149	chr1	11807601	rs150673285
0.233	chr1	11807680	rs56221660
0.649	chr1	11807759	rs17037420
0.181	chr1	11807821	rs76351797
0.0837	chr1	11807831	rs114893690
0.213	chr1	11808304	rs548022864
0.232	chr1	11808454	rs55814225
0.779	chr1	11808669	rs115639356
0.00988	chr1	11808717	rs192129997
0.829	chr1	11808898	rs77292210
0.234	chr1	11808965	rs6697335
0.233	chr1	11809044	rs6691440
0.233	chr1	11809053	rs6699827
0.311	chr1	11809118	rs746681290
0.0305	chr1	11809173	rs4846054
0.319	chr1	11809458	rs4846055
0.165	chr1	11809464	rs75800607
0.0826	chr1	11809465	rs557683903
0.179	chr1	11809492	rs112513913
0.328	chr1	11809521	rs4846056
0.218	chr1	11809559	rs114540413
0.219	chr1	11809596	rs145641960
0.321	chr1	11809749	rs116276741
0.219	chr1	11809793	rs72640243
0.218	chr1	11809796	rs72640244
0.232	chr1	11810076	rs55851065
0.179	chr1	11810104	rs113586584
0.0568	chr1	11810184	rs12122443
0.498	chr1	11810222	rs34994762
0.0701	chr1	11810326	rs17037425
0.659	chr1	11810370	rs778001268
0.697	chr1	11810534	rs76959101
0.225	chr1	11810674	rs12564002
0.225	chr1	11810803	rs12565990
0.821	chr1	11810944	rs115095750
0.227	chr1	11811056	rs55800247
0.863	chr1	11811150	rs79026848
0.225	chr1	11811209	rs55738737
0.489	chr1	11811238	rs189775956
0.227	chr1	11811529	rs139569786
0.872	chr1	11811615	rs193054612
0.0398	chr1	11811651	rs6658684
0.214	chr1	11811657	rs140586031
0.214	chr1	11811671	rs116422234
0.502	chr1	11811674	rs61124693
0.214	chr1	11811718	rs72640247
0.54	chr1	11811888	rs74053319
0.466	chr1	11812151	rs571346696
0.219	chr1	11812263	rs6699270
0.226	chr1	11812338	rs6701960
0.356	chr1	11812456	rs117710457
0.224	chr1	11812599	rs6687229
0.19	chr1	11812618	rs560457656
0.559	chr1	11812727	rs190326973
0.0979	chr1	11812763	rs76161097
0.225	chr1	11812927	rs72640249
0.222	chr1	11812963	rs72640251
0.223	chr1	11812995	rs72640252
0.221	chr1	11812998	rs72640253
0.491	chr1	11813129	rs576859269
0.636	chr1	11813333	rs111814891
0.0356	chr1	11813359	rs17037427
0.251	chr1	11813439	rs145628269
0.252	chr1	11813449	rs138252948
0.333	chr1	11813455	rs142005893
0.538	chr1	11813490	rs113652942
0.0362	chr1	11813730	rs17037429
0.014	chr1	11813794	rs12406667
0.0159	chr1	11813812	rs12404124
0.226	chr1	11813928	rs17376286
0.213	chr1	11814097	rs17037432
0.211	chr1	11814121	rs17037434
0.219	chr1	11814132	rs17037435
0.619	chr1	11814192	rs61776077
0.228	chr1	11814374	rs114083374
0.229	chr1	11814798	rs149393118
0.234	chr1	11814815	rs144795462
0.703	chr1	11814891	rs139530712
0.229	chr1	11814936	rs143553702
0.165	chr1	11814957	rs56170537
0.0936	chr1	11815426	rs183659966
0.229	chr1	11815556	rs34377596
0.0959	chr1	11815652	rs111650969
0.872	chr1	11815922	rs146547070
0.156	chr1	11816149	rs143242653
0.0378	chr1	11816243	rs41275472
0.229	chr1	11816338	rs72640257
0.0151	chr1	11816360	rs198391
0.292	chr1	11816605	rs17376328
0.921	chr1	11816635	rs57044879
0.0748	chr1	11816911	rs189830880
0.0948	chr1	11817005	rs74866971
0.0948	chr1	11817074	rs75367103
0.235	chr1	11817209	rs72640258
0.605	chr1	11817332	rs141219038
0.0946	chr1	11817589	rs78642329
0.799	chr1	11817674	rs185355087
0.0947	chr1	11817922	rs79904915
0.36	chr1	11818028	rs755941176
0.0947	chr1	11818169	rs74983098
0.934	chr1	11818424	rs772949271
0.772	chr1	11818493	rs369212264
0.233	chr1	11818562	rs12564593
0.984	chr1	11818702	rs74053321
0.0949	chr1	11819009	rs76148073
0.0941	chr1	11819046	rs79171214
0.048	chr1	11819105	rs198392
0.235	chr1	11819210	rs2076001
0.0604	chr1	11819246	rs758814703
0.235	chr1	11819303	rs2076002
0.937	chr1	11819399	rs547811767
0.0949	chr1	11819411	rs78366115
0.0451	chr1	11819628	rs198393
0.0376	chr1	11819642	rs2050265
0.625	chr1	11819766	rs56218293
0.873	chr1	11820056	rs146565316
0.74	chr1	11820325	rs140999112
0.0744	chr1	11820680	rs574742772
0.0936	chr1	11820681	rs542203305
0.0593	chr1	11820684	rs145724263
0.0558	chr1	11820691	rs149002827
0.612	chr1	11820762	rs198394
0.969	chr1	11820794	rs577373827
0.0287	chr1	11821207	rs562895499
0.289	chr1	11821263	rs198396
0.0402	chr1	11821384	rs6699618
0.302	chr1	11821407	rs750123738
0.118	chr1	11821505	rs185217449
0.588	chr1	11821670	rs75747410
0.93	chr1	11821873	rs60147051
0.0459	chr1	11822085	rs6669371
0.327	chr1	11822196	rs79557776
0.674	chr1	11822371	rs141709557
0.0765	chr1	11822409	rs572213865
0.0916	chr1	11822429	rs79296154
0.232	chr1	11822575	rs55994631
0.972	chr1	11822656	rs371289946
0.0158	chr1	11823275	rs198397
0.102	chr1	11823285	rs198398
0.152	chr1	11823333	rs181396337
0.0509	chr1	11823474	rs12567119
0.0904	chr1	11823491	rs76823085
0.921	chr1	11823513	rs114934149
0.0912	chr1	11823518	rs77204442
0.0432	chr1	11823572	rs198399
0.983	chr1	11823596	rs59096086
0.739	chr1	11823666	rs114361556
0.0508	chr1	11823674	rs12567136
0.698	chr1	11823882	rs115287045
0.596	chr1	11824090	rs2076003
0.974	chr1	11824241	rs61024734
0.137	chr1	11824397	rs192120018
0.831	chr1	11824529	rs60602304
0.0795	chr1	11824562	rs41275474
0.975	chr1	11824571	rs74053322
0.155	chr1	11824676	rs554405274
0.484	chr1	11824823	rs78651269
0.0453	chr1	11825590	rs56153133
0.746	chr1	11825702	rs562319561
0.857	chr1	11825834	rs114004443
0.949	chr1	11826314	rs113253476
0.0933	chr1	11826415	rs770817150
0.847	chr1	11826532	rs7523257
0.0794	chr1	11826642	rs75049241
0.38	chr1	11826747	rs72640260
0.295	chr1	11826756	rs2076004
0.456	chr1	11826766	rs554276510
0.43	chr1	11826787	rs539421684
0.0804	chr1	11827068	rs41275476
0.0456	chr1	11827246	rs7537765
0.289	chr1	11827259	rs41275478
0.908	chr1	11827266	rs144968234
0.0455	chr1	11827325	rs56190030
0.987	chr1	11827797	rs60717235
0.58	chr1	11828004	rs77072136
0.96	chr1	11828016	rs41275480
0.0107	chr1	11828327	rs198401
0.697	chr1	11828647	rs115875677
0.0797	chr1	11828866	rs77327024
0.962	chr1	11828899	rs111244080
0.222	chr1	11828925	rs138545535
0.819	chr1	11828974	rs115087799
0.0847	chr1	11829156	rs41275482
0.569	chr1	11829168	rs41275484
0.0119	chr1	11829411	rs535107
0.0972	chr1	11829415	rs577771602
0.642	chr1	11829444	rs78352647
0.0796	chr1	11829511	rs76219075
0.177	chr1	11829542	rs191856934
0.478	chr1	11829694	rs569321818
0.137	chr1	11829790	rs561208749
0.0696	chr1	11829799	rs111370806
0.0813	chr1	11830048	rs41275486
0.289	chr1	11830147	rs41275488
0.798	chr1	11830309	rs58075346
0.0796	chr1	11830333	rs41275490
0.881	chr1	11830347	rs778780327
0.139	chr1	11830372	rs41275492
0.896	chr1	11830461	rs369148168
0.556	chr1	11830518	rs188636516
0.465	chr1	11830617	rs35983202
0.0143	chr1	11830638	rs503040
0.674	chr1	11830856	rs184449958
0.209	chr1	11830918	rs142908704
0.0814	chr1	11831274	rs112140974
0.0793	chr1	11831423	rs112859107
0.0813	chr1	11831500	rs76033082
0.0793	chr1	11831556	rs76335758
0.663	chr1	11831569	rs74720509
0.0517	chr1	11831863	rs530922728
0.0813	chr1	11831898	rs75545998
0.0793	chr1	11831945	rs78436614
0.794	chr1	11832020	rs140208698
0.585	chr1	11832037	rs79811212
0.0448	chr1	11832558	rs2236796
0.289	chr1	11832593	rs2236797
0.0793	chr1	11832594	rs76288343
0.081	chr1	11832700	rs75297615
0.0793	chr1	11832722	rs78054341
0.662	chr1	11832896	rs191621382
0.285	chr1	11833232	rs72640262
0.0787	chr1	11833773	rs74771026
0.176	chr1	11833812	rs76337233
0.9	chr1	11833999	rs148630210
0.316	chr1	11834076	rs41275494
0.611	chr1	11834084	rs115563697
0.814	chr1	11834195	rs74053325
0.945	chr1	11834206	rs72640263
0.76	chr1	11834535	rs150830522
0.158	chr1	11835084	rs111293470
0.279	chr1	11835103	rs554336507
0.311	chr1	11835385	rs541516005
0.849	chr1	11835416	rs140153484
0.319	chr1	11835418	rs143800963
0.0785	chr1	11835567	rs74053326
0.077	chr1	11835610	rs74053327
0.0404	chr1	11835618	rs17037452
0.0464	chr1	11835738	rs55857306
0.977	chr1	11835831	rs74053329
0.0727	chr1	11835909	rs41275496
0.671	chr1	11836084	rs41275498
0.0873	chr1	11836288	rs198402
0.277	chr1	11836545	rs2075538
0.51	chr1	11836597	rs198403
0.503	chr1	11836770	rs198404
0.339	chr1	11836799	rs55892892
0.604	chr1	11837025	rs41275500
0.0238	chr1	11837163	rs142864983
0.384	chr1	11837209	rs555422777
0.0869	chr1	11837214	rs198405
0.283	chr1	11837229	rs72640267
0.982	chr1	11837294	rs72640268
0.0403	chr1	11837535	rs198406
0.121	chr1	11837575	rs533884127
0.583	chr1	11837701	rs2075539
0.279	chr1	11837869	rs55788159
0.977	chr1	11837903	rs60101083
0.483	chr1	11837904	rs198407
0.0797	chr1	11837935	rs79025427
0.0386	chr1	11838073	rs198408
0.0849	chr1	11838171	rs169158
0.506	chr1	11838181	rs171983
0.361	chr1	11838201	rs752479488
0.571	chr1	11838732	rs2272803
0.0844	chr1	11838792	rs198409
0.286	chr1	11838802	rs55741089
0.795	chr1	11838812	rs551894492
0.365	chr1	11838976	rs1023252
0.152	chr1	11839194	NA
0.179	chr1	11839292	rs112007883
0.967	chr1	11839331	rs192988849
0.0797	chr1	11839413	rs111479605
0.394	chr1	11839440	rs549679287
0.326	chr1	11839458	rs189029848
0.855	chr1	11839504	rs76508251
0.755	chr1	11839558	rs112176418
0.0839	chr1	11839578	rs528705
0.0839	chr1	11839579	rs528704
0.0803	chr1	11839746	rs79429328
0.597	chr1	11840063	rs775284509
0.0798	chr1	11840085	rs77785799
0.361	chr1	11840278	rs148623709
0.084	chr1	11840328	rs198411
0.489	chr1	11840380	rs198412
0.619	chr1	11840533	rs551835314
0.0854	chr1	11840745	rs198413
0.0848	chr1	11840768	rs198414
0.872	chr1	11840781	rs17350396
0.715	chr1	11840921	rs187967934
0.989	chr1	11841412	rs74055029
0.0842	chr1	11841535	rs198415
0.693	chr1	11841599	rs186252916
0.631	chr1	11841759	rs72640270
0.325	chr1	11842046	rs181505282
0.0799	chr1	11842092	rs41275504
0.739	chr1	11842591	rs41300098
0.58	chr1	11842602	rs41307751
0.477	chr1	11842612	rs41310357
0.0899	chr1	11842652	rs72640273
0.0829	chr1	11842953	rs14078
0.0803	chr1	11842958	rs41275506
0.977	chr1	11843131	rs55938633
0.0793	chr1	11843184	rs34710782
0.189	chr1	11843250	rs192109600
0.429	chr1	11843254	rs753274994
0.0817	chr1	11843828	rs198357
0.0806	chr1	11843992	rs41275508
0.0307	chr1	11844019	rs198358
0.628	chr1	11844035	rs7552330
0.0819	chr1	11844127	rs198359
0.241	chr1	11844128	rs571696772
0.0821	chr1	11844129	rs61764037
0.571	chr1	11844266	rs564614564
0.541	chr1	11844412	rs527979658
0.0833	chr1	11844512	rs198360
0.0283	chr1	11844584	rs61764039
0.76	chr1	11844670	rs147778952
0.748	chr1	11844685	rs74055032
0.97	chr1	11844711	rs115814343
0.24	chr1	11844934	rs61764040
0.554	chr1	11845002	rs61764042
0.0102	chr1	11845576	rs198361
0.577	chr1	11845677	rs576810488
0.381	chr1	11845794	rs61764044
0.368	chr1	11845917	rs5068
0.0111	chr1	11845924	rs5067
0.00474	chr1	11845938	rs5066
0.0115	chr1	11846011	rs5065
0.0778	chr1	11846358	rs577402137
0.624	chr1	11846412	rs141308438
0.229	chr1	11846725	rs190267060
0.00463	chr1	11846764	rs12744757
0.471	chr1	11846856	rs198368
0.227	chr1	11846867	rs182836309
0.462	chr1	11846924	rs198370
0.0407	chr1	11847068	rs371836245
0.814	chr1	11847373	rs61757261
0.00598	chr1	11847392	rs61757262
0.482	chr1	11847546	rs5064
0.562	chr1	11847591	rs5063
0.586	chr1	11847592	rs374257969
0.934	chr1	11848089	rs41300100
0.894	chr1	11848104	rs41307784
0.884	chr1	11848125	rs745473492
0.881	chr1	11848296	rs761400876
0.402	chr1	11848448	rs13305986
0.248	chr1	11848599	rs560734370
0.626	chr1	11848970	rs17037488
0.936	chr1	11849023	rs770353322
0.0682	chr1	11849404	rs61757271
0.067	chr1	11849457	rs198372
0.0437	chr1	11849478	rs198373
0.105	chr1	11849621	rs61757272
0.373	chr1	11849679	rs61757273
0.633	chr1	11850145	rs372597495
0.643	chr1	11850278	rs61757275
0.278	chr1	11850282	rs6694164
0.578	chr1	11850318	rs61757276
0.0553	chr1	11850333	NA
0.499	chr1	11850368	rs61757277
0.517	chr1	11850405	rs55714388
0.768	chr1	11850520	rs61757280
0.239	chr1	11850573	rs17037490
0.15	chr1	11850620	rs632793
0.125	chr1	11850723	rs180808810
0.407	chr1	11850741	rs771206589
0.233	chr1	11851041	rs11811363
0.048	chr1	11851129	rs577040
0.887	chr1	11851137	rs567928302
0.0704	chr1	11851159	rs576947
0.0153	chr1	11851423	rs571795646
0.703	chr1	11851614	rs76270845
0.16	chr1	11851787	rs2981953
0.231	chr1	11851983	rs11811807
0.234	chr1	11851984	rs11799362
0.485	chr1	11852295	rs563489395
0.629	chr1	11852314	rs182603807
0.071	chr1	11852395	rs2981954
0.71	chr1	11852984	rs577001515
0.615	chr1	11853091	rs575527387
0.632	chr1	11853307	rs762591898
0.713	chr1	11853475	rs148684260
0.442	chr1	11853479	rs183648415
0.0747	chr1	11853512	rs198374
0.125	chr1	11853700	rs198375
0.887	chr1	11853755	rs545896765
0.947	chr1	11853793	rs193138763
0.135	chr1	11853986	rs198376
0.487	chr1	11854017	rs12411044
0.0636	chr1	11854094	rs198377
0.0568	chr1	11854139	rs198378
0.0617	chr1	11854225	rs186895811
0.569	chr1	11854284	rs145213572
0.854	chr1	11854424	rs568261013
0.82	chr1	11854646	rs147091757
0.865	chr1	11854772	rs6668352
0.0991	chr1	11855323	rs185330812
0.184	chr1	11855410	rs198379
0.372	chr1	11855461	rs142531853
0.0717	chr1	11855475	rs198380
0.792	chr1	11855671	rs61761973
0.0735	chr1	11855692	rs198381
0.969	chr1	11855747	rs12124640
0.27	chr1	11855828	rs61761981
0.0756	chr1	11855829	rs616308
0.109	chr1	11856038	rs549596
0.0821	chr1	11856176	rs198386
0.326	chr1	11856395	rs61761983
0.578	chr1	11856593	rs574727833
0.953	chr1	11856660	rs113290642
0.382	chr1	11856681	rs751410292
0.398	chr1	11856721	rs555071258
0.0732	chr1	11856861	rs198387
0.759	chr1	11856969	rs543545703
0.104	chr1	11857283	rs198388
0.246	chr1	11857407	rs6541007
0.135	chr1	11857635	rs369408286
0.775	chr1	11857663	rs149772863
0.936	chr1	11858322	rs35640285
0.752	chr1	11858365	rs35690395
0.567	chr1	11858462	rs5229
0.82	chr1	11858760	rs5227
0.204	chr1	11859214	rs198389
0.707	chr1	11859735	rs61763111
0.0907	chr1	11860132	rs3753581
0.0234	chr1	11860138	rs61763113
0.19	chr1	11860395	rs1800773
0.627	chr1	11860697	rs186851061
0.0772	chr1	11860994	rs61763123
0.953	chr1	11861089	rs61763124
0.153	chr1	11861124	rs12406089
0.864	chr1	11861186	rs12402363
0.628	chr1	11861209	rs781347691
0.42	chr1	11861234	rs527392017
0.85	chr1	11861298	rs61776108
0.615	chr1	11861516	rs191204957
0.532	chr1	11861558	rs531366444
0.876	chr1	11861936	rs12406383
0.622	chr1	11862091	rs12402728
0.157	chr1	11862241	rs6668659
0.542	chr1	11862349	rs182744337
0.951	chr1	11862353	rs192859654
0.197	chr1	11863088	rs1076626
0.0653	chr1	11863281	rs2003655
0.859	chr1	11863291	rs139917300
0.161	chr1	11863327	rs542165518
0.647	chr1	11863340	rs145351271
0.528	chr1	11863420	rs144368527
0.51	chr1	11863445	rs142388347
0.163	chr1	11863680	rs12569355
0.691	chr1	11863777	rs144614059
0.728	chr1	11863970	rs12562819
0.372	chr1	11863973	rs79712000
0.075	chr1	11864364	rs533119957
0.422	chr1	11865187	rs58120150
0.563	chr1	11865232	rs75452382
0.0949	chr1	11865243	rs6676300
0.142	chr1	11865319	rs189251856
0.651	chr1	11865367	rs143104996
0.993	chr1	11865465	rs753177183
0.0062	chr1	11865583	rs71647009
0.0616	chr1	11865675	rs116228357
0.173	chr1	11865724	rs1318408
0.21	chr1	11865732	rs113191587
0.527	chr1	11865785	rs569212586
0.00647	chr1	11865881	rs71647010
0.209	chr1	11865897	rs915015
0.682	chr1	11865939	rs181579834
0.0887	chr1	11865982	rs4846060
0.00684	chr1	11866293	rs4846061
0.0129	chr1	11866389	rs186229320
0.19	chr1	11866401	rs111324992
0.65	chr1	11866632	rs115389307
0.174	chr1	11866664	rs56221115
0.341	chr1	11866690	rs77003042
0.454	chr1	11866691	rs112397571
0.299	chr1	11866701	rs74714707
0.35	chr1	11866841	rs75540316
0.444	chr1	11866876	rs112122687
0.21	chr1	11866999	rs12562952
0.447	chr1	11867119	rs113724027
0.161	chr1	11867192	rs12565635
0.22	chr1	11867307	rs12562784
0.448	chr1	11867417	rs145092091
0.215	chr1	11867663	rs546067434
0.168	chr1	11867703	rs72864756
0.145	chr1	11867768	rs34241762
0.00498	chr1	11867811	rs116038254
0.328	chr1	11867821	rs79653311
0.0131	chr1	11867871	rs187005806
0.778	chr1	11868226	rs182823986
0.573	chr1	11868283	rs148311559
0.00628	chr1	11868584	rs12753716
0.172	chr1	11868657	rs1009592
0.00114	chr1	11868762	rs11801879
0.941	chr1	11868773	rs1009591
0.925	chr1	11868838	rs11803049
0.822	chr1	11868935	rs866751139
0.729	chr1	11868944	rs554576338
0.0986	chr1	11869050	rs777090752
0.106	chr1	11869115	rs474859
0.0702	chr1	11869198	rs142930515
0.717	chr1	11869239	rs74519121
0.643	chr1	11869431	rs149703113
0.142	chr1	11869650	rs35900033
0.373	chr1	11869704	rs77012921
0.143	chr1	11870096	rs34246601
0.0923	chr1	11870439	rs539820077
0.389	chr1	11870494	rs549598637
0.121	chr1	11870519	rs147632212
0.517	chr1	11870574	rs60134197
0.142	chr1	11870806	rs4846062
0.704	chr1	11870984	rs535721350
0.527	chr1	11870994	rs147834987
0.144	chr1	11871124	rs4846063
0.695	chr1	11871301	rs542553116
0.375	chr1	11871388	rs75030554
0.257	chr1	11871395	rs552466034
0.00722	chr1	11871534	rs12727250
0.412	chr1	11871552	rs149342054
0.775	chr1	11871569	rs143669068
0.157	chr1	11871570	rs138467448
0.378	chr1	11871715	rs116525098
0.488	chr1	11872031	rs56074814
0.152	chr1	11872410	rs11121836
0.619	chr1	11872485	rs198382
0.138	chr1	11872621	rs34593006
0.919	chr1	11872647	rs7415914
0.523	chr1	11872677	rs186889472
0.441	chr1	11872790	rs79837245
0.836	chr1	11873033	rs141521972
0.459	chr1	11873085	rs74801452
0.62	chr1	11873508	rs527624417
0.895	chr1	11873583	rs198383
0.652	chr1	11874075	rs56674320
0.75	chr1	11874125	rs55784925
0.51	chr1	11874182	rs57634715
0.843	chr1	11874287	rs571849790
0.131	chr1	11874321	rs198384
0.286	chr1	11874335	rs775502454
0.00533	chr1	11874419	rs34293975
0.169	chr1	11874596	rs7545014
0.461	chr1	11874675	rs754875583
0.994	chr1	11874785	rs4846064
0.43	chr1	11874833	rs80177860
0.434	chr1	11874871	rs7545290
0.0878	chr1	11874891	rs148866275
0.553	chr1	11875109	rs60600557
0.612	chr1	11875263	rs558835906
0.506	chr1	11875386	rs78097221
0.213	chr1	11875491	rs114408518
0.908	chr1	11875618	rs768747141
0.538	chr1	11875658	rs113823536
0.961	chr1	11875666	rs10864544
0.79	chr1	11875704	rs56333373
0.775	chr1	11875884	rs545814346
0.939	chr1	11876025	rs59633115
0.973	chr1	11876267	rs9661078
0.486	chr1	11876399	rs540953976
0.963	chr1	11876432	rs61402980
0.0362	chr1	11876457	rs11804222
0.53	chr1	11876587	rs79593079
0.71	chr1	11876663	rs772487357
0.716	chr1	11876680	rs198385
0.996	chr1	11876856	rs7537714
0.721	chr1	11877247	rs539409422
0.818	chr1	11877248	rs17037516
0.92	chr1	11877306	rs4846065
0.165	chr1	11877347	rs7554327
0.217	chr1	11877688	rs189513416
0.427	chr1	11877720	rs11803604
0.976	chr1	11877795	rs74052329
0.986	chr1	11877993	rs4846066
0.191	chr1	11877998	rs180812281
0.631	chr1	11878060	rs186224016
0.0911	chr1	11878146	rs34954501
0.966	chr1	11878153	rs59952418
0.961	chr1	11878154	rs57077193
0.0826	chr1	11878283	rs61359664
0.000525	chr1	11878342	rs72864766
0.781	chr1	11878371	rs183223803
0.15	chr1	11878440	rs61978614
0.22	chr1	11878699	rs885770
0.871	chr1	11878786	rs555017002
0.0588	chr1	11878809	rs2008113
0.837	chr1	11878815	rs61736014
0.00166	chr1	11879536	rs12741980
0.835	chr1	11879663	rs28455075
0.838	chr1	11880209	rs4846067
0.756	chr1	11880323	rs61774663
0.266	chr1	11880426	rs4846068
0.892	chr1	11880430	rs781359370
0.00211	chr1	11880571	rs71647011
0.963	chr1	11880711	rs113542004
0.994	chr1	11880728	rs74052331
0.233	chr1	11880983	rs545359833
0.196	chr1	11881201	rs76564595
0.986	chr1	11881264	rs72864769
0.971	chr1	11881265	rs77562907
0.512	chr1	11881317	rs74615773
0.00207	chr1	11881353	rs12732635
0.43	chr1	11881427	rs2336395
0.249	chr1	11881879	rs11588551
0.76	chr1	11881926	rs74052332
0.556	chr1	11882002	rs11583408
0.00133	chr1	11882631	rs35575891
0.78	chr1	11882691	rs115987239
0.157	chr1	11882799	rs75014290
0.0871	chr1	11882926	rs540009792
0.202	chr1	11882952	rs558297344
0.454	chr1	11882967	rs140087962
0.0631	chr1	11883265	rs185817162
0.684	chr1	11883367	rs115529677
0.751	chr1	11883430	rs74052333
0.93	chr1	11883458	rs74052335
0.661	chr1	11883551	rs143563037
0.751	chr1	11883555	rs116499377
0.656	chr1	11883688	rs368240869
0.475	chr1	11883735	rs72640280
0.716	chr1	11883743	rs191063645
0.419	chr1	11883797	rs115604946
0.193	chr1	11883912	rs182811894
0.0033	chr1	11883980	rs79493618
0.0772	chr1	11884228	rs557850777
0.597	chr1	11884248	rs9730417
0.804	chr1	11884379	rs151119083
0.603	chr1	11884544	rs146817973
0.742	chr1	11884874	NA
0.674	chr1	11885041	rs61774665
0.0555	chr1	11885102	rs188606610
0.494	chr1	11885327	rs114104861
0.543	chr1	11885541	rs11804469
0.977	chr1	11885638	rs12139365
0.377	chr1	11886060	rs189133798
0.146	chr1	11886138	rs7551862
0.84	chr1	11886274	rs776324304
0.647	chr1	11886332	rs4304595
0.778	chr1	11886335	rs60220860
0.083	chr1	11886399	rs2050270
0.0817	chr1	11886432	rs2050269
0.1	chr1	11886487	rs2050268
0.00355	chr1	11886493	rs34951657
0.0981	chr1	11886516	rs2050267
0.62	chr1	11886531	rs2050266
0.523	chr1	11886532	rs577879426
0.00835	chr1	11886702	rs754045423
0.54	chr1	11887253	rs6669571
0.606	chr1	11887280	rs76579466
0.525	chr1	11887572	rs1474576
0.146	chr1	11887696	rs528382219
0.524	chr1	11887712	rs1474577
0.259	chr1	11887734	rs151247157
0.481	chr1	11887801	rs139232473
0.96	chr1	11887847	rs116185074
0.533	chr1	11887900	rs6667637
0.0947	chr1	11888530	rs142659040
0.0608	chr1	11888603	rs4845886
0.871	chr1	11888838	rs544045074
0.0608	chr1	11888974	rs4846069
0.577	chr1	11889068	rs6666533
0.279	chr1	11889168	rs143475482
0.768	chr1	11889337	rs191654412
0.0591	chr1	11889414	rs11121837
0.0593	chr1	11889464	rs4846070
0.0593	chr1	11889612	rs4846071
0.577	chr1	11889684	rs7521978
0.0708	chr1	11889687	rs150092967
0.063	chr1	11889700	rs2336370
0.0781	chr1	11889780	rs4314892
0.329	chr1	11889913	rs2336377
0.77	chr1	11890074	rs7516614
0.555	chr1	11890119	rs7524721
0.0595	chr1	11890148	rs7516708
0.335	chr1	11890334	rs4846072
0.0026	chr1	11890401	rs35267424
0.0594	chr1	11890521	rs4846073
0.327	chr1	11890537	rs188203084
0.00257	chr1	11890813	rs113037176
0.0586	chr1	11890834	rs57678332
0.897	chr1	11891038	rs559466173
0.0592	chr1	11891041	rs57176983
0.0654	chr1	11891261	rs1321072
0.897	chr1	11891541	rs78820544
0.0603	chr1	11891569	rs1321073
0.41	chr1	11891641	rs115184918
0.399	chr1	11891745	rs74828034
0.924	chr1	11891779	rs6699015
0.0603	chr1	11891804	rs6665662
0.985	chr1	11891939	rs368511879
0.0591	chr1	11892138	rs34117126
0.0608	chr1	11892155	rs34175640
0.93	chr1	11892239	rs554449324
0.00254	chr1	11892246	rs35382157
0.0607	chr1	11892349	rs17037520
0.81	chr1	11892365	rs578150892
0.0611	chr1	11892570	rs12749498
0.0611	chr1	11893257	rs12036266
0.061	chr1	11893469	rs2065611
0.459	chr1	11893528	rs528658274
0.169	chr1	11893673	rs114355688
0.0583	chr1	11893883	rs2064614
0.941	chr1	11894820	rs72640281
0.00247	chr1	11895063	rs35003456
0.0198	chr1	11895064	rs189750711
0.763	chr1	11895456	rs78436071
0.645	chr1	11895636	rs114946937
[truncated: 4,205 more rows]

## Sheet: Fig2b
				Averages
					Precursor	Mature	Precursor/mature ratio			Wt	Cys273Tyr
				Exp_1 Wt	1.01887e+06	1.34666e+06	0.75659			0.75659	2.18217
				Exp_1 Cys273Tyr	1.34281e+06	615357	2.18217			0.70998	2.11196
				Exp_2 Wt	595089	838177	0.70998			0.808684	2.31091
				Exp_2 Cys273Tyr	1.08429e+06	513403	2.11196			0.694868	1.97676
										0.709079	1.72377
				Averages						0.665506	1.97036
					Precursor	Mature
				Exp_3 Wt	882292	1.09102e+06	0.808684
				Exp_3 Cys273Tyr	1.3509e+06	584576	2.31091
				Exp_4 Wt	572715	824206	0.694868
				Exp_4 Cys273Tyr	915514	463138	1.97676
				Averages
					Precursor	mature
				Exp_5 Wt	414860	585068	0.709079
				Exp_5 Cys273Tyr	482217	279745	1.72377
				Exp_6 Wt	487236	732129	0.665506
				Exp_6 Cys273Tyr	686631	348479	1.97036

## Sheet: Fig2c
FACS results HeLa cells gMFI
	WT						MUT
Experiment	1	2	3	4	5	6	1	2	3	4	5	6
Technical triplicate	19340	20741	15929	18079	16307	17568	16453	16235	13106	14834	11824	12114
	19951	19238	16668	20423	15590	16865	16729	16150	13805	15349	10420	12018
	19262	19801	17260	18121	16125	16817	16322	15386	13266	14852	10132	13070
Average	19517.7	19926.7	16619	18874.3	16007.3	17083.3	16501.3	15923.7	13392.3	15011.7	11122	12066

## Sheet: Fig2d
sCD30 as measured by ELISA in ng/ml in HELA cell supernatant
HELA	WT vs MUT
Experiment 1	WT	2860.98	5.20339
	MUT	549.83
Experiment 2	WT	3229.82	6.59677
	MUT	489.606
Experiment 3	WT	1753.38	4.69546
	MUT	373.42
Experiment 4	WT	1514.95	3.45301
	MUT	438.733
Experiment 5	WT	1191.99	5.06696
	MUT	235.248
Experiment 6	WT	1540.78	5.28291
	MUT	291.653

## Sheet: fig2e
PBMC	heterozygous carriers
			case 1 = carrier
			case 0 = matched control
			Geometric mean of CD30+ positive live cells
pair	assinged nr	case status	Live cells gMFI CD30+
1	1	1	11410
1	2	0	13755
3	3	1	27015
3	4	0	25154
4	5	1	20497
4	6	0	78789
5	7	1	12943
5	8	0	20487
6	9	1	28818
6	10	0	11418
7	11	1	23964
7	12	0	36228
8	13	1	33441
8	14	0	40689
9	15	1	12419
9	16	0	12643
10	17	1	23393
10	18	0	32215
11	19	1	10086
11	20	0	13924
12	21	1	13310
12	22	0	21422
14	23	1	35460
14	24	0	42488
15	25	1	22200
15	26	0	7337
17	27	1	40968
17	28	0	12644
18	29	1	9848
18	30	0	15789
19	31	1	15336
19	32	0	24786
20	33	1	42766
20	34	0	42147
21	35	1	22813
21	36	0	39474
22	37	1	21256
22	38	0	47034
23	39	1	17775
23	40	0	27508
24	41	1	29884
24	42	0	32206
27	43	1	9537
27	44	0	51774
28	45	1	14413
28	46	0	72726
29	47	1	41002
29	48	0	45998
30	49	1	38798
30	50	0	48326
31	51	1	15230
31	52	0	50681
38	53	1	25596
38	54	0	10396
34	55	1	40449
34	56	0	22749
35	57	0	43111
35	58	1	24817
37	59	1	15446
37	60	0	19366

## Sheet: fig2f
PBMC	heterozygous carriers		case 1 = carrier
sCD30 as measured by ELISA			case 0 = matched control
				sCD30 as measured by ELISA
pair	assinged nr		case status	ng/ml
1	1		1	> lowest STD
1	2		0	> lowest STD
3	3		1	14.54
3	4		0	11.16
4	5		1	15.32
4	6		0	26.44
5	7		1	> lowest STD
5	8		0	12.73
6	9		1	6.85
6	10		0	> lowest STD
7	11		1	12.02
7	12		0	26.79
8	13		1	19.11
8	14		0	34.58
9	15		1	> lowest STD
9	16		0	> lowest STD
10	17		1	> lowest STD
10	18		0	19.39
11	19		1	> lowest STD
11	20		0	> lowest STD
12	21		1	8.2
12	22		0	7.12
14	23		1	10.98
14	24		0	14.47
15	25		1	> lowest STD
15	26		0	> lowest STD
17	27		1	8.65
17	28		0	7.78
18	29		1	> lowest STD
18	30		0	6.55
19	31		1	9.92
19	32		0	11.17
20	33		1	21.08
20	34		0	29.83
21	35		1	13.76
21	36		0	26.22
22	37		1	10.98
22	38		0	26.29
23	39		1	8.28
23	40		0	17.26
24	41		1	13.42
24	42		0	25.24
27	43		1	> lowest STD
27	44		0	22.53
28	45		1	17.01
28	46		0	32.07
29	47		1	34.78
29	48		0	44.68
30	49		1	15.75
30	50		0	16.02
31	51		1	11.92
31	52		0	20.84
38	53		1	> lowest STD
38	54		0	13.67
34	55		1	17.36
34	56		0	23.85
35	57		0	22.69
35	58		1	16.95
37	59		1	14.56
37	60		0	18.16

## Sheet: Fig3a
P	chr	BP	SNP
0.708	chr9	98803823	rs33998698
0.703	chr9	98804188	rs7018907
0.893	chr9	98804488	rs7039118
0.364	chr9	98804547	rs556280145
0.816	chr9	98804808	rs73496117
0.693	chr9	98804833	rs2146255
0.7	chr9	98804896	rs1543506
0.888	chr9	98805816	rs1555522
0.851	chr9	98805976	rs11795201
0.686	chr9	98806063	rs7027405
0.999	chr9	98806352	rs148833184
0.806	chr9	98806445	rs11790900
0.807	chr9	98806710	rs11791355
0.0164	chr9	98806856	rs551725605
0.964	chr9	98806970	rs780717696
0.368	chr9	98807090	rs192139625
0.505	chr9	98808054	rs1137654
0.497	chr9	98808597	rs769934938
0.825	chr9	98808775	rs535621448
0.857	chr9	98808871	rs754222
0.804	chr9	98809281	rs11793007
0.67	chr9	98809373	rs10819320
0.918	chr9	98809389	rs564476310
0.677	chr9	98809402	rs10987771
0.169	chr9	98809430	rs543451666
0.807	chr9	98809813	rs77308018
0.613	chr9	98809864	rs79742816
0.893	chr9	98810362	rs138137382
0.805	chr9	98810568	rs117360943
0.572	chr9	98810662	rs199948667
0.905	chr9	98810761	rs117597030
0.391	chr9	98811192	rs142631672
0.915	chr9	98811358	rs566629000
0.807	chr9	98811537	rs78906806
0.854	chr9	98811948	rs185542201
0.509	chr9	98811962	rs142158222
0.66	chr9	98812473	rs10121153
0.857	chr9	98812517	rs144870983
0.913	chr9	98812670	rs557764749
0.722	chr9	98812682	rs576314448
0.523	chr9	98812685	rs761510164
0.628	chr9	98812878	rs147950250
0.802	chr9	98813579	rs141797639
0.201	chr9	98813680	rs544466778
0.223	chr9	98813722	rs143763639
0.682	chr9	98813918	rs4742745
0.806	chr9	98814327	rs11793365
0.249	chr9	98814445	rs549362653
0.229	chr9	98814579	rs113432337
0.727	chr9	98814811	rs567683741
0.219	chr9	98815171	rs147145415
0.65	chr9	98815408	rs1022796
0.86	chr9	98815786	rs537375699
0.452	chr9	98815835	rs74509212
0.109	chr9	98815992	rs192884663
0.81	chr9	98816118	rs117381251
0.666	chr9	98816121	rs10987794
0.81	chr9	98816749	rs117794626
0.303	chr9	98817109	rs4743282
0.644	chr9	98817258	rs117243007
0.638	chr9	98817525	rs751791046
0.73	chr9	98817527	rs188685289
0.531	chr9	98817664	rs143304991
0.856	chr9	98818231	rs35229220
0.845	chr9	98818245	rs11792605
0.604	chr9	98818253	rs117443330
0.623	chr9	98818383	rs113650220
0.128	chr9	98818444	rs567273145
0.646	chr9	98818445	rs181079233
0.0907	chr9	98818719	rs2093503
0.988	chr9	98818918	rs184732800
0.514	chr9	98819082	rs74450450
0.848	chr9	98819181	rs11794814
0.845	chr9	98819296	rs140401882
0.819	chr9	98819384	rs73496129
0.64	chr9	98819654	rs534242272
0.745	chr9	98820002	rs540598665
0.072	chr9	98820403	rs2900575
0.0805	chr9	98820560	rs6478895
0.0668	chr9	98820690	rs7861195
0.616	chr9	98820767	rs4743283
0.0837	chr9	98820824	rs4743284
0.605	chr9	98821057	rs145642769
0.639	chr9	98821255	rs7846846
0.0892	chr9	98821273	rs12341538
0.552	chr9	98821387	rs10987843
0.577	chr9	98821770	rs376814243
0.271	chr9	98821887	rs557008449
0.848	chr9	98821934	rs116971165
0.598	chr9	98822046	rs10739704
0.771	chr9	98822060	rs113760942
0.983	chr9	98822448	rs186959739
0.0884	chr9	98822504	rs3813711
0.55	chr9	98822764	rs7861840
0.569	chr9	98823162	rs2295922
0.0799	chr9	98823549	rs2295924
0.108	chr9	98823710	rs2295925
0.997	chr9	98823954	rs571491148
0.077	chr9	98824880	rs7043234
0.802	chr9	98824957	rs188285467
0.799	chr9	98824959	rs746480706
0.781	chr9	98825000	rs145098010
0.906	chr9	98825229	rs74586206
0.572	chr9	98825459	rs757347363
0.393	chr9	98825559	rs145993188
0.802	chr9	98825765	rs138802329
0.898	chr9	98825930	rs141312148
0.0111	chr9	98825989	rs759526810
0.983	chr9	98826332	rs540100072
0.508	chr9	98826370	rs565164530
0.561	chr9	98826448	rs34594897
0.983	chr9	98826776	rs183981750
0.293	chr9	98826777	rs150417178
0.317	chr9	98827032	rs144305790
0.837	chr9	98827068	rs192029047
0.198	chr9	98827202	rs747801613
0.431	chr9	98827286	rs147846405
0.113	chr9	98827361	rs10987872
0.356	chr9	98827490	rs148185838
0.887	chr9	98827510	rs747752897
0.735	chr9	98827511	rs534384658
0.917	chr9	98827794	rs189213378
0.461	chr9	98827818	rs76392546
0.0849	chr9	98828036	rs911928
0.706	chr9	98828295	rs146403035
0.3	chr9	98828386	rs185783473
0.424	chr9	98828602	rs2058881
0.607	chr9	98828626	rs143003341
0.882	chr9	98829108	rs553845272
0.881	chr9	98829449	rs139794618
0.955	chr9	98829519	rs10987881
0.953	chr9	98829581	rs144722208
0.0388	chr9	98829694	rs750840456
0.362	chr9	98829756	rs191831001
0.0153	chr9	98830577	rs193003492
0.493	chr9	98830864	rs10987887
0.809	chr9	98831543	rs2295926
0.462	chr9	98831601	rs2038622
0.121	chr9	98831821	rs41306504
0.604	chr9	98831880	rs150946638
0.915	chr9	98831981	rs41297187
0.76	chr9	98831993	rs372073971
0.824	chr9	98832232	rs75470542
0.375	chr9	98832267	rs12340085
0.209	chr9	98832383	rs6478910
0.293	chr9	98832496	rs78567956
0.741	chr9	98832501	rs79438640
0.443	chr9	98832565	rs118130049
0.943	chr9	98832578	rs548157134
0.177	chr9	98832584	rs182308500
0.0757	chr9	98833161	rs10987898
0.92	chr9	98833413	rs549990817
0.992	chr9	98833453	rs73655524
0.112	chr9	98833543	rs748179878
0.53	chr9	98833721	rs78592679
0.706	chr9	98833826	rs185680099
0.153	chr9	98834102	rs79640959
0.138	chr9	98834150	rs117969530
0.14	chr9	98834187	rs150862371
0.599	chr9	98834317	rs1830646
0.267	chr9	98834359	rs188697236
0.167	chr9	98834389	rs574759892
0.122	chr9	98834579	rs10760544
0.462	chr9	98834753	rs7849328
0.618	chr9	98834986	rs10819370
0.39	chr9	98834999	rs543575273
0.267	chr9	98835443	rs780009063
0.51	chr9	98835481	rs529503306
0.288	chr9	98835777	rs149950084
0.422	chr9	98835789	rs2416537
0.469	chr9	98835802	rs1812675
0.544	chr9	98835860	rs533150730
0.237	chr9	98835896	rs12002507
0.415	chr9	98835924	rs113376811
0.626	chr9	98836091	rs72735351
0.43	chr9	98836159	rs1407501
0.748	chr9	98836322	rs1407502
0.423	chr9	98836327	rs1407503
0.829	chr9	98836824	rs150280556
0.413	chr9	98837276	rs10119864
0.408	chr9	98837326	rs10116756
0.44	chr9	98837476	rs4743285
0.849	chr9	98837497	rs74974526
0.349	chr9	98837645	rs4490899
0.402	chr9	98837649	rs4743286
0.381	chr9	98837652	rs4387038
0.394	chr9	98837786	rs1407504
0.39	chr9	98837788	rs1407505
0.414	chr9	98837970	rs1407506
0.87	chr9	98838168	rs115254045
0.382	chr9	98838216	rs1322538
0.264	chr9	98838889	rs778528736
0.529	chr9	98838898	rs186213251
0.867	chr9	98838996	rs761102173
0.516	chr9	98839030	rs112268836
0.847	chr9	98839150	rs7019009
0.349	chr9	98839363	rs999471
0.19	chr9	98839485	rs183457250
0.859	chr9	98839556	rs57156513
0.251	chr9	98839606	rs10465143
0.318	chr9	98839889	rs2277189
0.347	chr9	98840194	rs3824516
0.603	chr9	98840219	rs569913222
0.28	chr9	98840241	rs753890716
0.322	chr9	98840662	rs10819375
0.904	chr9	98840743	rs10819376
0.354	chr9	98841052	rs10465115
0.43	chr9	98841246	rs554956715
0.982	chr9	98841430	rs10819377
0.889	chr9	98841501	rs73655526
0.389	chr9	98842249	rs10819378
0.385	chr9	98842363	rs10987943
0.241	chr9	98842466	rs10987944
0.632	chr9	98842579	rs561289379
0.339	chr9	98842670	rs556989641
0.175	chr9	98842959	rs72735355
0.78	chr9	98842967	rs10987946
0.495	chr9	98843032	rs374433394
0.182	chr9	98843411	rs569577928
0.92	chr9	98843531	rs118017100
0.388	chr9	98843560	rs548520338
0.657	chr9	98843607	rs7047799
0.936	chr9	98843661	rs7037185
0.79	chr9	98844143	rs35616709
0.463	chr9	98844267	rs1885608
0.555	chr9	98844337	rs111681826
0.744	chr9	98844398	rs10819379
0.901	chr9	98844491	rs189171561
0.565	chr9	98844535	rs181577074
0.774	chr9	98844671	rs10987948
0.332	chr9	98844685	rs77387850
0.34	chr9	98844848	rs1022795
0.714	chr9	98844965	rs10987949
0.868	chr9	98845212	rs528069343
0.437	chr9	98845259	rs10987951
0.87	chr9	98845334	rs79774853
0.206	chr9	98845369	rs557542546
0.284	chr9	98845650	rs75895880
0.308	chr9	98845743	rs10987952
0.179	chr9	98845801	rs756222431
0.271	chr9	98846453	rs7873605
0.243	chr9	98846643	rs12344671
0.0855	chr9	98846724	rs142750312
0.296	chr9	98846893	rs188052036
0.275	chr9	98846917	rs10987953
0.972	chr9	98847017	rs10739719
0.139	chr9	98847347	rs2295927
0.134	chr9	98847424	rs2295928
0.168	chr9	98847486	rs2295929
0.922	chr9	98847548	rs3818305
0.289	chr9	98847979	rs536824760
0.477	chr9	98848150	rs193302697
0.172	chr9	98848230	rs10121713
0.769	chr9	98848241	rs185528022
0.278	chr9	98848277	rs10435902
0.162	chr9	98848493	rs371042946
0.337	chr9	98848503	rs374393808
0.129	chr9	98849053	rs2273846
0.115	chr9	98849263	rs2273847
0.321	chr9	98849415	rs573046827
0.227	chr9	98849513	rs2273848
0.27	chr9	98849605	rs2273849
0.937	chr9	98850278	rs554126199
0.964	chr9	98850300	rs562534596
0.672	chr9	98850789	rs182559218
0.955	chr9	98851046	rs59769942
0.124	chr9	98851214	rs10987961
0.462	chr9	98851380	rs369505664
0.117	chr9	98851558	rs7048832
0.814	chr9	98851739	rs75064948
0.165	chr9	98851748	rs10987962
0.071	chr9	98852381	rs144939591
0.678	chr9	98852432	rs187520452
0.427	chr9	98852518	rs185800868
0.887	chr9	98852614	rs77380819
0.649	chr9	98852689	rs188665910
0.124	chr9	98852811	rs183644919
0.0644	chr9	98853013	rs72735360
0.158	chr9	98853475	rs111414342
0.449	chr9	98853542	rs138605609
0.157	chr9	98853650	rs10987966
0.154	chr9	98853712	rs377396231
0.89	chr9	98853760	rs144516332
0.158	chr9	98853926	rs111753024
0.665	chr9	98853941	rs761027274
0.125	chr9	98854073	rs10819380
0.397	chr9	98854133	rs558808347
0.127	chr9	98854226	rs10819381
0.812	chr9	98854895	rs117081119
0.829	chr9	98854920	rs185262857
0.329	chr9	98855034	rs10117959
0.000358	chr9	98855252	rs531844822
0.429	chr9	98855298	rs1121721
0.788	chr9	98855583	rs762255964
0.0612	chr9	98855611	rs187895471
0.428	chr9	98855687	rs10739720
0.733	chr9	98855698	rs755728015
0.196	chr9	98855737	rs74589440
0.0681	chr9	98855874	rs72735363
0.187	chr9	98855931	rs10819382
0.304	chr9	98855968	rs10760551
0.324	chr9	98856194	rs1358952
0.301	chr9	98856335	rs1358953
0.105	chr9	98856485	rs10987972
0.345	chr9	98856527	rs189096068
0.28	chr9	98856717	rs10760552
0.281	chr9	98856897	rs1322539
0.28	chr9	98856909	rs1322540
0.279	chr9	98857121	rs7864581
0.649	chr9	98857184	rs6478921
0.0211	chr9	98857194	rs7849595
0.846	chr9	98857322	rs111505852
0.447	chr9	98857432	rs151322614
0.739	chr9	98857514	rs551898963
0.25	chr9	98857728	rs10760553
0.366	chr9	98857890	rs4743289
0.114	chr9	98857927	rs550018474
0.25	chr9	98858003	rs10760554
0.0268	chr9	98858058	rs780162442
0.214	chr9	98858218	rs191363031
0.0661	chr9	98858287	rs10819383
0.652	chr9	98858408	rs768620696
0.934	chr9	98858516	rs146779326
0.448	chr9	98858623	rs143202943
0.248	chr9	98858712	rs7875606
0.0603	chr9	98859081	rs12339914
0.251	chr9	98859362	rs10760555
0.246	chr9	98859519	rs10760556
0.246	chr9	98859652	rs10739721
0.246	chr9	98859797	rs10120457
0.246	chr9	98859798	rs10120458
0.132	chr9	98859828	rs549665812
0.846	chr9	98859950	rs80001467
0.827	chr9	98860078	rs75707413
0.897	chr9	98860125	rs80182189
0.128	chr9	98860261	rs12236688
0.846	chr9	98860587	rs1830647
0.248	chr9	98860591	rs2009547
0.334	chr9	98860647	rs771354937
0.248	chr9	98860648	rs2009539
0.659	chr9	98860907	rs1157248
0.248	chr9	98860971	rs1157247
0.326	chr9	98861082	rs371411154
0.165	chr9	98861205	rs79195608
0.138	chr9	98861348	rs191023764
0.181	chr9	98861431	rs183697526
0.512	chr9	98861514	rs561271842
0.247	chr9	98861809	rs7038884
0.349	chr9	98861918	rs754908542
0.962	chr9	98861957	rs565605077
0.0192	chr9	98862189	rs7847447
0.85	chr9	98862407	rs140465986
0.815	chr9	98862441	rs149982561
0.295	chr9	98862515	rs555416007
0.248	chr9	98862555	rs1322541
0.441	chr9	98862573	rs553314010
0.108	chr9	98862608	rs556723177
0.246	chr9	98862609	rs7866818
0.248	chr9	98862685	rs12349040
0.247	chr9	98862740	rs10987991
0.224	chr9	98862804	rs575706413
0.247	chr9	98862958	rs12685033
0.132	chr9	98862979	rs561418521
0.0611	chr9	98863000	rs118160435
0.121	chr9	98863018	rs10987992
0.0602	chr9	98863095	rs10987993
0.275	chr9	98863174	rs377347491
0.0214	chr9	98863376	rs2208786
0.246	chr9	98863562	rs7470083
0.658	chr9	98863594	rs7470086
0.16	chr9	98863748	rs549222635
0.512	chr9	98863761	rs55648542
0.00681	chr9	98864097	rs10760559
0.115	chr9	98864180	rs10819386
0.0994	chr9	98864181	rs10819387
0.169	chr9	98864261	rs77994047
0.998	chr9	98864263	rs138722727
0.667	chr9	98864407	rs7874948
0.255	chr9	98864627	rs7849093
0.665	chr9	98864740	rs7875364
0.684	chr9	98864825	rs150708957
0.25	chr9	98864878	rs7849344
0.187	chr9	98864883	rs9696543
0.772	chr9	98865289	rs189195845
0.268	chr9	98865954	rs1108002
0.711	chr9	98866467	rs181430794
0.93	chr9	98866485	rs551212291
0.666	chr9	98866537	rs770546433
0.652	chr9	98866670	rs4576476
0.305	chr9	98866712	rs2416539
0.294	chr9	98867226	rs10739723
0.315	chr9	98867259	rs182925280
0.00726	chr9	98867469	rs10819389
0.248	chr9	98867525	rs76265748
0.289	chr9	98867610	rs10739724
0.282	chr9	98867701	rs7044731
0.887	chr9	98867835	rs117795388
0.861	chr9	98867864	rs140403468
0.0271	chr9	98867945	rs7031046
0.277	chr9	98868023	rs7031168
0.277	chr9	98868107	rs7031294
0.19	chr9	98868390	rs145910333
0.736	chr9	98868453	rs530364007
0.938	chr9	98868502	rs111665793
0.27	chr9	98868614	rs10819392
0.261	chr9	98868918	rs10819393
0.974	chr9	98869079	rs59328429
0.0561	chr9	98869353	rs117213457
0.0723	chr9	98869371	rs74617768
0.241	chr9	98869372	rs78307818
0.508	chr9	98869495	rs58518005
0.477	chr9	98869565	rs145183571
0.162	chr9	98869641	rs77974405
0.246	chr9	98869716	rs2416540
0.145	chr9	98869787	rs12377568
0.0582	chr9	98869794	rs12380219
0.0577	chr9	98869820	rs12377579
0.0836	chr9	98869975	rs184863686
0.999	chr9	98870000	rs188529610
0.899	chr9	98870304	rs757851022
0.0292	chr9	98870353	rs12237853
0.0576	chr9	98870425	rs7870461
0.292	chr9	98870473	rs7870480
0.2	chr9	98870486	rs7873727
0.479	chr9	98870488	rs66676399
0.032	chr9	98870572	rs57649467
0.765	chr9	98870729	rs148725915
0.536	chr9	98870800	rs10819395
0.932	chr9	98870805	rs751113401
0.0667	chr9	98870938	rs7874287
0.0655	chr9	98871016	rs7855317
0.869	chr9	98871030	rs7856182
0.361	chr9	98871202	rs140570352
0.957	chr9	98871222	rs13283283
0.972	chr9	98871248	rs13289251
0.122	chr9	98871262	rs116411421
0.713	chr9	98871282	rs150332892
0.572	chr9	98871409	rs76558029
0.715	chr9	98871483	rs72735372
0.0646	chr9	98871575	rs2900125
0.852	chr9	98871659	rs78840870
0.863	chr9	98871677	rs57989408
0.962	chr9	98871798	rs10760561
0.987	chr9	98871909	rs10760562
0.0959	chr9	98872229	rs2295930
0.094	chr9	98872337	rs2295931
0.743	chr9	98872392	rs148147020
0.972	chr9	98872434	rs2295932
0.907	chr9	98872494	rs77476530
0.659	chr9	98872541	rs150651240
0.178	chr9	98872636	rs139729132
0.136	chr9	98872697	rs113587107
0.841	chr9	98872715	rs147448976
0.919	chr9	98872919	rs140632122
0.965	chr9	98872947	rs10988036
0.971	chr9	98873204	rs10988037
0.705	chr9	98873281	rs112419811
0.824	chr9	98873290	rs112618536
0.919	chr9	98873302	rs148466546
0.823	chr9	98873334	rs113034004
0.963	chr9	98873362	rs10819403
0.435	chr9	98873420	rs553435990
0.956	chr9	98873513	rs10819404
0.958	chr9	98873517	rs12003872
0.0672	chr9	98873589	rs10819405
0.833	chr9	98873749	rs117422354
0.991	chr9	98873907	rs34605975
0.098	chr9	98873948	rs62562032
0.489	chr9	98874014	rs184111826
0.667	chr9	98874015	rs34391009
0.0684	chr9	98874058	rs13301974
0.0696	chr9	98874165	rs4465026
0.972	chr9	98874299	rs733246
0.977	chr9	98874317	rs733247
0.975	chr9	98874342	rs12336135
0.115	chr9	98874477	rs758872369
0.678	chr9	98874489	rs539158669
0.0994	chr9	98874504	rs7466147
0.0916	chr9	98874693	rs147477816
0.94	chr9	98874862	rs753090
0.384	chr9	98874890	rs138330403
0.999	chr9	98874987	rs59019742
0.926	chr9	98875004	rs753089
0.834	chr9	98875015	rs736062
0.518	chr9	98875118	rs143825379
0.0844	chr9	98875195	rs911934
0.973	chr9	98875344	rs12236119
0.979	chr9	98875361	rs12236120
0.835	chr9	98875413	rs761689475
0.136	chr9	98875548	rs10988045
0.811	chr9	98875574	rs76847380
0.688	chr9	98875804	rs7045885
0.14	chr9	98875916	rs7026938
0.141	chr9	98876249	rs7026412
0.00579	chr9	98876291	rs545454238
0.983	chr9	98876815	rs59564819
0.106	chr9	98876927	rs10819413
0.814	chr9	98876991	rs116175820
0.156	chr9	98877087	rs10819414
0.0838	chr9	98877186	rs7030696
0.0584	chr9	98877238	rs35310073
0.0563	chr9	98877242	rs35510610
0.978	chr9	98877318	rs16917982
0.981	chr9	98877487	rs16917983
0.0889	chr9	98877545	rs7023465
0.763	chr9	98877583	rs76320881
0.14	chr9	98877618	rs75498369
0.803	chr9	98877655	rs535258351
0.37	chr9	98877726	rs144206695
0.79	chr9	98877828	rs78596319
0.764	chr9	98877900	rs77177654
0.766	chr9	98877951	rs75106809
0.77	chr9	98878096	rs76746485
0.763	chr9	98878118	rs74335620
0.797	chr9	98878421	rs78473081
0.23	chr9	98878549	rs559191573
0.795	chr9	98878555	rs61731852
0.484	chr9	98878813	rs146226962
0.408	chr9	98878824	rs149882778
0.628	chr9	98878824	rs149882778
0.0991	chr9	98878916	rs7856189
0.792	chr9	98878918	rs149027456
0.775	chr9	98878920	rs142477195
0.806	chr9	98878955	rs77908578
0.808	chr9	98879010	rs76844435
0.783	chr9	98879200	rs79329320
0.782	chr9	98879221	rs76555767
0.523	chr9	98879227	rs34962635
0.782	chr9	98879334	rs74625810
0.324	chr9	98879442	rs79519328
0.0815	chr9	98879568	rs79033145
0.773	chr9	98879583	rs55669824
0.787	chr9	98880002	rs56089810
0.823	chr9	98880043	rs186190720
0.782	chr9	98880073	rs115891093
0.097	chr9	98880094	rs10988060
0.782	chr9	98880150	rs78370054
0.787	chr9	98880176	rs80317580
0.546	chr9	98880218	rs554545641
0.933	chr9	98880286	rs74364865
0.785	chr9	98880305	rs78472031
0.782	chr9	98880351	rs78301314
0.781	chr9	98880527	rs1322543
0.782	chr9	98880590	rs1322544
0.0783	chr9	98880612	rs10988063
0.781	chr9	98880649	rs1322545
0.718	chr9	98880675	rs117823325
0.442	chr9	98881124	rs551173516
0.618	chr9	98881156	rs141697676
0.487	chr9	98881307	rs535425837
0.0682	chr9	98881505	rs147958280
0.143	chr9	98881550	rs10988064
0.791	chr9	98881686	rs75940729
0.597	chr9	98881749	rs117614595
0.778	chr9	98881964	rs79706820
0.788	chr9	98882256	rs1407508
0.361	chr9	98882451	rs77676744
0.766	chr9	98882637	rs79732858
0.763	chr9	98882683	rs76726281
0.734	chr9	98883144	rs28482164
0.22	chr9	98883308	rs7851057
0.952	chr9	98883485	rs61474840
0.722	chr9	98883931	rs1322546
0.701	chr9	98884199	rs746831441
0.1	chr9	98884417	rs79201130
0.721	chr9	98884429	rs79107811
0.44	chr9	98884439	rs148626268
0.713	chr9	98884509	rs74985614
0.0575	chr9	98884595	rs142703996
0.125	chr9	98884647	rs9785213
0.978	chr9	98884722	rs73500044
0.145	chr9	98884923	rs768068069
0.415	chr9	98885008	rs75787858
0.707	chr9	98885028	rs75767838
0.0378	chr9	98885119	rs62564002
0.933	chr9	98885187	rs16917989
0.666	chr9	98885310	rs568497671
0.467	chr9	98885488	rs184713533
0.464	chr9	98885630	rs118040476
0.888	chr9	98885655	rs113696646
0.822	chr9	98885671	rs151111458
0.898	chr9	98885760	rs80102394
0.057	chr9	98885841	rs7046339
0.264	chr9	98885923	rs190380868
0.255	chr9	98886756	rs117757615
0.313	chr9	98886932	NA
0.585	chr9	98887038	rs60971530
0.335	chr9	98887423	rs186466630
0.105	chr9	98887470	rs1007892
0.649	chr9	98887671	rs2038621
0.399	chr9	98887736	rs183369188
0.906	chr9	98887900	rs751227364
0.555	chr9	98888022	rs566664863
0.705	chr9	98888180	rs183375099
0.839	chr9	98888651	rs17709824
0.225	chr9	98888901	rs147372161
0.963	chr9	98889000	rs61649251
0.34	chr9	98889187	rs143408388
0.0404	chr9	98889194	rs1007890
0.517	chr9	98889223	rs572284380
0.62	chr9	98889624	rs192149214
0.543	chr9	98889666	rs1028653
0.138	chr9	98889719	rs144331319
0.136	chr9	98889808	rs1028654
0.0256	chr9	98889824	rs1028655
0.0875	chr9	98889900	rs541514303
0.393	chr9	98889915	rs35646581
0.817	chr9	98889981	rs143540653
0.695	chr9	98890038	rs2181238
0.236	chr9	98890066	rs531516181
0.486	chr9	98890141	rs187767141
0.571	chr9	98890191	rs10988102
0.0953	chr9	98890351	rs7037646
0.503	chr9	98890373	rs16918004
0.702	chr9	98890391	rs1028656
0.148	chr9	98890459	rs1028657
0.0306	chr9	98890569	rs1028658
0.16	chr9	98890656	rs184949178
0.137	chr9	98890737	rs117616012
0.455	chr9	98890784	rs1322547
0.246	chr9	98890959	rs138008984
0.136	chr9	98890960	rs7864781
0.453	chr9	98891001	rs61379537
0.0889	chr9	98891204	rs12552440
0.985	chr9	98891218	rs186284799
0.0966	chr9	98891277	rs190608952
0.887	chr9	98891612	rs537683897
0.139	chr9	98891617	rs10819434
0.138	chr9	98891636	rs10819435
0.11	chr9	98891815	rs140056904
0.661	chr9	98891853	rs79794905
0.135	chr9	98892393	rs10988109
0.16	chr9	98892721	rs16918008
0.72	chr9	98892724	rs13295080
0.562	chr9	98892887	rs59016408
0.651	chr9	98893019	rs141383019
0.215	chr9	98893020	rs554154698
0.572	chr9	98893129	rs73500064
0.0636	chr9	98893205	rs146971120
0.28	chr9	98893444	rs143068127
0.487	chr9	98893574	rs76542032
0.802	chr9	98893596	rs569746844
0.894	chr9	98893653	rs12006412
0.129	chr9	98893670	rs2416541
0.428	chr9	98893738	rs150495730
0.473	chr9	98893896	rs10988110
0.394	chr9	98893951	rs138455037
0.598	chr9	98894113	rs199806709
0.451	chr9	98894228	rs61270298
0.127	chr9	98894285	rs7856622
0.842	chr9	98894316	rs79418603
0.472	chr9	98894323	rs58323609
0.689	chr9	98894446	rs149384071
0.127	chr9	98894626	rs9644917
0.557	chr9	98894789	NA
0.0874	chr9	98894789	rs7466113
0.712	chr9	98895408	rs927466
0.555	chr9	98895741	rs181535983
0.0837	chr9	98895796	rs10988117
0.0925	chr9	98896243	rs147607291
0.701	chr9	98896337	rs117147425
0.916	chr9	98896457	rs78359975
0.974	chr9	98896539	rs180899031
0.658	chr9	98896598	rs189676827
0.77	chr9	98896600	rs115723082
0.466	chr9	98896628	rs16918020
0.929	chr9	98896912	rs546963484
0.828	chr9	98896946	rs150125168
0.259	chr9	98897056	rs538630201
0.668	chr9	98897207	rs35780671
0.0661	chr9	98897247	rs12683250
0.782	chr9	98897265	rs35554237
0.978	chr9	98897338	rs143425640
0.0325	chr9	98897531	rs1322548
0.495	chr9	98897622	rs184026089
0.698	chr9	98897950	rs7045755
0.664	chr9	98898247	rs577869642
0.874	chr9	98898307	rs76670097
0.654	chr9	98898575	rs71501882
0.066	chr9	98898755	rs927468
0.0817	chr9	98898799	rs10819443
0.47	chr9	98898885	rs138182819
0.115	chr9	98898980	rs1028659
0.717	chr9	98899012	rs79329001
0.491	chr9	98899055	rs10116639
0.111	chr9	98899368	rs10760580
0.683	chr9	98899523	rs117481904
0.455	chr9	98899533	rs16918030
0.0816	chr9	98899560	rs10819446
0.651	chr9	98899780	rs186953048
0.369	chr9	98900646	rs4276741
0.125	chr9	98900721	rs745239
0.128	chr9	98900781	rs191481683
0.976	chr9	98900804	rs732726
0.429	chr9	98901083	rs16918038
0.13	chr9	98901291	rs117968037
0.192	chr9	98901648	rs75293755
0.336	chr9	98902244	rs774665267
0.441	chr9	98903070	rs10122917
0.44	chr9	98903100	rs10122938
0.217	chr9	98903107	rs534289316
0.942	chr9	98903287	rs78959143
0.141	chr9	98903529	rs139601550
0.458	chr9	98903620	rs557259108
0.863	chr9	98903716	rs79278631
0.468	chr9	98903840	rs16918040
0.606	chr9	98904195	rs187724392
0.308	chr9	98904348	rs370353881
0.717	chr9	98904393	rs190969439
0.346	chr9	98904685	rs932670
0.351	chr9	98904705	rs144063452
0.789	chr9	98904785	rs116915657
0.838	chr9	98904885	rs16918042
0.0115	chr9	98905111	rs749792872
0.347	chr9	98905330	rs10819451
0.0491	chr9	98905344	rs7025094
0.047	chr9	98905701	rs7045609
0.575	chr9	98905756	rs7045633
0.0373	chr9	98905871	rs7026698
0.775	chr9	98905871	rs7026698
0.974	chr9	98906115	rs189682727
0.446	chr9	98906683	rs138286695
0.844	chr9	98906700	rs77520657
0.428	chr9	98906911	rs10819452
0.0251	chr9	98906911	NA
0.722	chr9	98907049	rs550490836
0.0321	chr9	98907106	rs7874187
0.934	chr9	98907350	rs544368515
0.798	chr9	98907874	rs7862816
0.0368	chr9	98907898	rs911929
0.837	chr9	98907915	rs111567370
0.576	chr9	98908516	rs139842949
0.146	chr9	98908645	rs772454599
0.169	chr9	98909107	rs117405900
0.492	chr9	98909352	rs16918046
0.871	chr9	98909743	rs548492357
0.106	chr9	98910366	rs12554617
0.73	chr9	98910530	rs12379516
0.396	chr9	98910769	rs78214113
0.543	chr9	98910845	rs192368179
0.221	chr9	98910907	rs74721073
0.634	chr9	98910947	rs149560760
0.899	chr9	98910970	NA
0.115	chr9	98910982	rs58336422
0.374	chr9	98911204	rs765707076
0.532	chr9	98911265	rs530833872
0.416	chr9	98911317	rs80131783
0.294	chr9	98911566	rs4743294
0.946	chr9	98911842	rs111423817
0.364	chr9	98911919	rs188266937
0.336	chr9	98911988	rs10123291
0.144	chr9	98911994	rs191900653
0.225	chr9	98912221	rs527577875
0.363	chr9	98912281	rs116689469
0.394	chr9	98912613	rs35995558
0.183	chr9	98912769	rs76312448
0.09	chr9	98912933	rs10819454
0.4	chr9	98913111	rs117872278
0.676	chr9	98913442	rs13293350
0.184	chr9	98913613	rs761448436
0.0672	chr9	98913805	rs543845445
0.407	chr9	98913870	rs75698519
0.0919	chr9	98913977	rs541435881
0.935	chr9	98914089	rs35259895
0.532	chr9	98914577	rs75011180
0.58	chr9	98914735	rs117250162
0.49	chr9	98914767	rs75151507
0.815	chr9	98914841	rs13285767
0.425	chr9	98914855	rs10046909
0.521	chr9	98914936	rs75791231
0.0953	chr9	98915531	rs10819456
0.744	chr9	98915547	rs11787891
0.503	chr9	98915581	rs78355845
0.166	chr9	98915754	rs7470221
0.336	chr9	98915814	rs10123556
0.398	chr9	98915821	rs150022931
0.547	chr9	98915976	rs188778729
0.0908	chr9	98915991	rs716573
0.411	chr9	98916282	rs111977300
0.0196	chr9	98916286	NA
0.459	chr9	98916482	rs145250980
0.0855	chr9	98916523	rs10988168
0.463	chr9	98916600	rs74628195
0.461	chr9	98916644	rs75645895
0.394	chr9	98916740	rs77386224
0.0531	chr9	98916742	rs149155249
0.504	chr9	98916811	rs75770546
0.476	chr9	98916825	rs78905055
0.809	chr9	98916908	rs545645218
0.346	chr9	98917012	rs751723399
0.51	chr9	98917092	rs112876363
0.84	chr9	98917194	rs573515665
0.434	chr9	98917209	rs118104708
0.211	chr9	98917286	rs115378287
0.738	chr9	98917470	rs34405347
0.528	chr9	98917501	rs188535749
0.393	chr9	98917697	rs16918061
0.394	chr9	98918004	rs76296039
0.819	chr9	98918098	rs11787951
0.494	chr9	98918700	rs536854696
0.119	chr9	98918820	rs147536506
0.115	chr9	98918867	rs10988174
0.265	chr9	98918868	rs117329717
0.135	chr9	98919264	rs28607613
0.432	chr9	98919312	rs371016266
0.392	chr9	98919321	rs75648351
0.473	chr9	98919404	rs140559572
0.941	chr9	98919428	rs59175515
0.397	chr9	98919698	rs76370848
0.566	chr9	98919801	rs16918064
0.389	chr9	98919848	rs16918066
0.927	chr9	98920290	rs13288865
0.359	chr9	98920554	rs10988176
0.28	chr9	98920560	rs550618285
0.045	chr9	98920640	rs536819708
0.393	chr9	98920849	rs77706763
0.776	chr9	98920961	rs80308027
0.408	chr9	98921057	rs74540937
0.0864	chr9	98921170	rs79197788
0.412	chr9	98921319	rs114076391
0.634	chr9	98921463	rs7027300
0.38	chr9	98921622	rs138338836
0.487	chr9	98921796	rs7044467
0.0261	chr9	98921871	rs10819459
0.837	chr9	98922424	rs148781266
0.39	chr9	98922890	rs117146846
0.0464	chr9	98922959	rs10988182
0.552	chr9	98923168	rs17710605
0.818	chr9	98923178	rs79108851
0.0193	chr9	98923238	rs10819460
0.448	chr9	98923438	rs117170139
0.922	chr9	98923459	rs556981122
0.911	chr9	98923472	rs575340116
0.547	chr9	98923616	rs765821648
0.635	chr9	98923660	rs529905752
0.94	chr9	98923962	rs149968410
0.53	chr9	98924360	rs149087213
0.508	chr9	98924369	rs145911318
0.989	chr9	98924492	rs116927395
0.00163	chr9	98925079	rs1555521
0.00127	chr9	98925088	rs1572137
0.00118	chr9	98925102	rs2839919
0.0302	chr9	98925188	rs118072627
0.589	chr9	98925289	rs116953747
0.58	chr9	98925297	rs117298511
0.326	chr9	98925332	rs571067991
0.000924	chr9	98925345	rs10988191
0.672	chr9	98925358	rs183775597
0.00119	chr9	98925724	rs7034510
0.268	chr9	98925908	rs1543507
0.139	chr9	98925926	rs146355559
0.676	chr9	98926244	rs562854411
0.00103	chr9	98926385	rs10123767
0.982	chr9	98926397	rs181520344
0.00143	chr9	98926425	rs10114761
0.638	chr9	98926786	rs527768485
0.7	chr9	98927145	rs148730168
0.639	chr9	98927713	rs142250063
0.514	chr9	98928624	rs10988206
0.931	chr9	98928682	rs140572171
0.995	chr9	98928997	rs149033941
0.0398	chr9	98929109	rs184640161
0.0549	chr9	98929706	rs2065598
0.00912	chr9	98929738	rs538055801
0.562	chr9	98929960	rs575047275
0.00638	chr9	98930304	rs2065597
0.00692	chr9	98930440	rs1010403
0.00483	chr9	98930827	rs1010402
0.861	chr9	98930998	rs564580192
0.928	chr9	98931086	rs1246136
0.686	chr9	98931321	rs59589170
0.00506	chr9	98931372	rs2065596
0.0945	chr9	98931677	rs10988220
0.681	chr9	98931713	rs117953282
0.333	chr9	98931852	rs533794188
0.00491	chr9	98932262	rs1467807
0.476	chr9	98932476	rs761793735
0.00492	chr9	98932508	rs1467806
0.00471	chr9	98932676	rs10819472
0.763	chr9	98932856	rs10988230
0.00539	chr9	98932857	rs10760590
0.487	chr9	98932867	rs191095180
0.273	chr9	98933915	rs10760592
0.0543	chr9	98934134	rs570018873
0.00136	chr9	98934256	rs1041630
0.00528	chr9	98934438	rs1964947
0.00118	chr9	98934546	rs12552789
0.00117	chr9	98934663	rs12554110
0.484	chr9	98934691	rs570148694
0.00145	chr9	98935007	rs17783501
0.705	chr9	98935330	rs150846405
0.704	chr9	98935545	rs10988236
0.928	chr9	98935696	rs181496856
0.00111	chr9	98935741	rs1033813
0.0618	chr9	98936134	rs911930
0.847	chr9	98936372	rs144068821
0.00139	chr9	98936756	rs4742747
0.457	chr9	98936799	rs759384689
0.345	chr9	98937023	rs560157060
0.0397	chr9	98937108	rs35782912
0.00117	chr9	98937164	rs4742748
0.217	chr9	98937183	rs143965609
0.442	chr9	98937292	rs765419844
0.906	chr9	98937329	rs752274
0.718	chr9	98937522	rs72737256
0.19	chr9	98937601	rs4742749
0.132	chr9	98937655	rs117354576
0.899	chr9	98937656	rs10116572
0.0014	chr9	98937839	rs755192
0.649	chr9	98937905	rs537447732
0.77	chr9	98937981	rs755191
0.382	chr9	98938126	rs755190
0.0633	chr9	98938171	rs735177
0.601	chr9	98938190	rs147074093
0.0741	chr9	98938335	rs146305300
0.855	chr9	98938372	rs75660589
0.687	chr9	98938582	rs117507235
0.0435	chr9	98938759	rs78231763
0.902	chr9	98938762	rs10123404
0.315	chr9	98938776	rs911931
0.931	chr9	98938952	rs79724723
0.00125	chr9	98939114	rs60888088
0.00116	chr9	98939253	rs56176708
0.064	chr9	98939309	rs911932
0.00113	chr9	98939326	rs58061673
0.761	chr9	98939423	rs139595385
0.46	chr9	98939448	rs561383045
0.585	chr9	98940014	NA
0.807	chr9	98940157	rs3758314
0.063	chr9	98940255	rs7042257
0.0011	chr9	98940597	rs3758313
0.00125	chr9	98940693	rs3758312
0.726	chr9	98940798	rs117263500
0.0631	chr9	98940844	rs7045933
0.787	chr9	98940966	rs142478015
0.509	chr9	98940990	rs185504342
0.222	chr9	98941784	rs71501884
0.0682	chr9	98942082	rs74525984
0.324	chr9	98942375	rs181337581
0.000874	chr9	98942455	rs3824515
0.185	chr9	98942959	rs539273974
0.684	chr9	98943072	rs59227832
0.000718	chr9	98943127	rs10988265
0.000725	chr9	98943129	rs10988266
0.000705	chr9	98943155	rs10988268
0.889	chr9	98943265	rs10988270
0.727	chr9	98943614	rs774521222
0.739	chr9	98943711	rs2274964
0.971	chr9	98943720	rs543841977
0.0827	chr9	98943970	rs551472291
0.000753	chr9	98944692	rs1078205
0.000753	chr9	98944693	rs1078206
0.551	chr9	98944752	rs148576835
0.000567	chr9	98944892	rs911933
0.876	chr9	98945108	rs10819482
0.737	chr9	98945165	rs72737259
0.89	chr9	98945726	rs151262393
0.0884	chr9	98945868	rs6478963
0.828	chr9	98945967	rs77652650
0.000564	chr9	98946003	rs17710872
0.554	chr9	98946062	rs72737261
0.000565	chr9	98946128	rs56119010
0.000564	chr9	98946200	rs56227821
0.00054	chr9	98946203	rs55677290
0.0917	chr9	98946211	rs180848406
0.115	chr9	98946850	rs181414364
0.0569	chr9	98947030	rs1333869
0.000592	chr9	98947075	rs1333868
0.411	chr9	98947318	rs186408626
0.486	chr9	98947400	rs74973615
0.907	chr9	98947759	rs16918095
0.386	chr9	98947918	rs191225361
0.911	chr9	98948368	rs143954864
0.724	chr9	98948396	rs746734868
0.293	chr9	98948491	rs183342848
0.746	chr9	98948695	rs10988309
0.231	chr9	98948989	rs150711637
0.697	chr9	98949200	rs139013570
0.000588	chr9	98949707	rs10116067
0.697	chr9	98949756	rs116964330
0.00061	chr9	98949848	rs10114037
0.606	chr9	98950026	rs79471861
0.622	chr9	98950196	rs185090502
0.132	chr9	98950700	rs141210621
0.185	chr9	98950854	rs35082704
0.756	chr9	98951051	rs79094933
0.0722	chr9	98951569	rs1333867
0.0765	chr9	98952001	rs10760609
0.743	chr9	98952504	rs76427780
0.0598	chr9	98952519	rs571589006
0.764	chr9	98953316	rs16918099
0.619	chr9	98954344	rs62565487
0.721	chr9	98955131	rs77417361
0.000705	chr9	98955591	rs12683146
0.92	chr9	98955652	rs117398563
0.567	chr9	98955719	rs10988347
0.000983	chr9	98956033	rs1855403
0.689	chr9	98956114	rs190830623
0.461	chr9	98956171	rs550897186
0.0835	chr9	98956186	rs7045433
0.00102	chr9	98956262	rs1855402
0.259	chr9	98956388	rs762264449
0.00133	chr9	98956539	rs7038384
0.956	chr9	98956995	rs570758844
0.0263	chr9	98957193	rs538147983
0.58	chr9	98957950	rs139500026
0.464	chr9	98958032	rs77256489
0.751	chr9	98958089	rs149757728
0.941	chr9	98958228	rs749619643
0.892	chr9	98958562	rs546345906
0.00102	chr9	98958639	rs7874124
0.00116	chr9	98958848	rs4743296
0.000909	chr9	98958924	rs4743297
0.00129	chr9	98959118	rs10988363
0.284	chr9	98959553	rs529629828
0.00115	chr9	98959702	rs7032628
0.477	chr9	98960001	rs189141128
0.689	chr9	98960016	rs576723097
0.00122	chr9	98960235	rs10118108
0.00109	chr9	98960366	rs10819515
0.724	chr9	98960383	rs186460244
0.602	chr9	98960505	rs75720522
0.0202	chr9	98960764	rs377177152
0.685	chr9	98961135	rs142753497
0.0875	chr9	98961249	rs10819518
0.855	chr9	98961355	rs60094494
0.02	chr9	98961615	rs10988375
0.0845	chr9	98961616	rs12237478
0.66	chr9	98961653	rs77272409
0.000611	chr9	98961714	rs62561170
0.0794	chr9	98961739	rs35994439
0.719	chr9	98961915	rs562605936
0.0199	chr9	98962135	rs574659756
0.907	chr9	98962305	rs527300803
0.0506	chr9	98962404	rs1889266
0.663	chr9	98962459	rs117034632
0.923	chr9	98962471	rs769729018
0.000783	chr9	98962557	rs10512261
0.19	chr9	98962760	rs193295521
0.552	chr9	98962801	rs147623425
0.00508	chr9	98962819	rs4743298
0.636	chr9	98962857	rs76542674
0.395	chr9	98962898	rs558254369
0.917	chr9	98962937	rs74332247
0.565	chr9	98962996	rs1413295
0.491	chr9	98963090	rs760695757
0.542	chr9	98963150	rs183812674
0.633	chr9	98963219	rs541681515
0.626	chr9	98963227	rs1413294
0.867	chr9	98963244	rs73653628
0.863	chr9	98963247	rs4407948
0.601	chr9	98963252	rs541967924
0.155	chr9	98963255	rs147786129
0.536	chr9	98963317	rs10120744
0.816	chr9	98963453	rs10120774
0.945	chr9	98963552	rs79857008
0.0377	chr9	98963637	rs4742750
0.112	chr9	98963849	rs188507278
0.439	chr9	98963953	rs12005047
0.107	chr9	98963985	rs148173162
0.969	chr9	98964038	rs77350887
0.819	chr9	98964137	rs79908236
0.449	chr9	98964220	rs10819525
0.132	chr9	98964305	rs16918101
0.631	chr9	98964672	rs145154663
0.381	chr9	98964874	rs142095377
0.98	chr9	98964985	rs146335469
0.11	chr9	98965113	rs56375570
0.11	chr9	98965333	rs2050257
0.3	chr9	98965541	rs74539333
0.0578	chr9	98965751	rs78014779
0.275	chr9	98965837	rs80104322
0.388	chr9	98965850	rs140511919
0.641	chr9	98965960	rs10988397
0.348	chr9	98965966	rs533644012
0.417	chr9	98965982	rs2416663
0.503	chr9	98966239	rs1889265
0.26	chr9	98966295	rs144911878
0.325	chr9	98966359	NA
0.139	chr9	98966398	rs78895325
0.103	chr9	98966648	rs55890178
0.679	chr9	98966821	rs2151616
0.544	chr9	98966892	rs4743299
0.772	chr9	98966957	rs4743300
0.481	chr9	98967314	rs138994032
0.519	chr9	98967485	rs13300426
0.787	chr9	98967593	rs140672445
0.78	chr9	98967596	rs79635267
0.00752	chr9	98967839	rs882727
0.709	chr9	98967921	rs188769204
0.612	chr9	98967954	rs882728
0.656	chr9	98968111	rs80275504
0.504	chr9	98968805	rs882221
0.289	chr9	98969117	rs35706367
0.454	chr9	98969139	rs60355315
0.959	chr9	98969210	rs55662827
0.21	chr9	98969304	rs112873158
0.741	chr9	98969344	rs75906826
0.237	chr9	98969484	rs10819530
0.768	chr9	98969527	rs10819531
0.334	chr9	98969743	rs546953647
0.785	chr9	98970117	rs78188213
0.369	chr9	98970306	rs57336359
0.904	chr9	98970377	rs187386464
0.116	chr9	98971258	rs62561172
0.516	chr9	98971568	rs545288536
0.0734	chr9	98971790	rs55870060
0.747	chr9	98972183	rs10819537
0.0022	chr9	98972321	rs140732366
0.591	chr9	98972374	rs150478166
0.791	chr9	98972874	rs16918103
0.908	chr9	98973016	rs149189934
0.0677	chr9	98973163	rs527593664
0.0697	chr9	98973206	rs77153457
0.0704	chr9	98973389	rs59544707
0.0629	chr9	98973547	rs534624962
0.72	chr9	98974185	rs747757617
0.695	chr9	98974340	rs150795910
0.958	chr9	98974472	rs542914250
0.804	chr9	98974676	rs149498017
0.615	chr9	98975136	rs117027378
0.00534	chr9	98975156	rs143960187
0.809	chr9	98975525	rs563328223
0.118	chr9	98975693	rs146675668
0.58	chr9	98975906	rs10819542
0.982	chr9	98976132	rs758679871
0.175	chr9	98976567	rs117764152
0.234	chr9	98976720	rs557030684
0.999	chr9	98977329	rs554805682
0.737	chr9	98977427	rs10988442
0.112	chr9	98977724	rs56150005
0.577	chr9	98977829	rs182003088
0.764	chr9	98977998	rs74998792
0.413	chr9	98978115	rs56997979
0.535	chr9	98978222	rs117210904
0.617	chr9	98978322	rs1572136
0.863	chr9	98979031	rs532138594
0.701	chr9	98979137	rs148051228
0.118	chr9	98979231	rs62561174
0.713	chr9	98979384	rs10988451
0.0983	chr9	98979459	rs55771115
0.769	chr9	98979687	rs7027650
0.216	chr9	98979812	rs150569515
0.996	chr9	98979815	rs113625143
0.216	chr9	98979819	rs4743301
0.187	chr9	98979912	rs186074443
0.346	chr9	98979923	rs113103440
0.773	chr9	98980507	rs76181340
0.747	chr9	98980525	rs4743302
0.209	chr9	98980836	rs117086869
0.109	chr9	98980891	rs62561176
0.721	chr9	98980909	rs531975791
0.504	chr9	98981035	rs989392
0.544	chr9	98981054	rs989393
0.834	chr9	98981057	rs75008886
0.0448	chr9	98981143	rs112805356
0.479	chr9	98981163	rs765231220
0.759	chr9	98981167	rs77710222
0.76	chr9	98981246	rs75197738
0.131	chr9	98981406	rs538761732
0.912	chr9	98981432	rs78523793
0.279	chr9	98981610	rs766506657
0.2	chr9	98981918	rs552566193
0.0998	chr9	98982078	rs62561177
0.556	chr9	98982131	rs12005080
0.582	chr9	98982145	rs78911041
0.919	chr9	98982372	rs73501997
0.521	chr9	98982501	rs16918106
0.535	chr9	98982773	rs141742378
0.408	chr9	98982990	rs145499670
0.285	chr9	98983191	rs578252293
0.0999	chr9	98983324	rs62561178
0.471	chr9	98983355	rs4743303
0.944	chr9	98983420	rs73653699
0.0859	chr9	98983608	rs117678170
0.804	chr9	98983831	rs150185691
0.197	chr9	98983850	rs112018090
0.847	chr9	98983962	rs185322917
0.133	chr9	98984109	rs550218717
0.437	chr9	98984843	rs187363872
0.534	chr9	98984875	rs577561702
0.284	chr9	98985012	rs192108571
0.943	chr9	98985259	rs77736485
0.857	chr9	98985366	rs747696306
0.832	chr9	98985401	rs73501999
0.116	chr9	98985800	rs147085668
0.503	chr9	98985952	rs2075662
0.659	chr9	98986074	rs2075663
0.691	chr9	98986414	rs184236472
0.534	chr9	98986674	rs139455696
0.0955	chr9	98986697	rs62561179
0.779	chr9	98986885	rs780500383
0.165	chr9	98986982	rs145511924
0.392	chr9	98986999	rs550423148
0.879	chr9	98987041	rs78492181
0.577	chr9	98987190	rs55925225
0.273	chr9	98987195	rs117306025
0.693	chr9	98987216	rs2075664
0.851	chr9	98987222	rs16918110
0.265	chr9	98987246	rs377702589
0.932	chr9	98987299	rs80261930
0.431	chr9	98987488	rs74714362
0.55	chr9	98987623	rs7022586
0.653	chr9	98987661	rs2075665
0.694	chr9	98988223	rs7023395
0.0884	chr9	98988314	rs185567206
0.0206	chr9	98988321	rs556988925
0.461	chr9	98988492	rs16918113
0.113	chr9	98988661	rs548074956
0.0174	chr9	98988689	rs140443697
0.437	chr9	98988780	rs3780624
0.701	chr9	98988825	rs3780623
0.694	chr9	98988878	rs113187443
0.515	chr9	98988938	rs112640851
0.562	chr9	98989128	rs368534623
0.0855	chr9	98989334	rs148206333
0.028	chr9	98989390	rs142671851
0.353	chr9	98989734	rs7859159
0.385	chr9	98989807	rs1543709
0.833	chr9	98989865	rs144070115
0.878	chr9	98990084	rs763383511
0.68	chr9	98990202	rs1023249
0.728	chr9	98990280	rs61259934
0.893	chr9	98990281	rs555005364
0.363	chr9	98990675	rs7035837
0.763	chr9	98990683	rs7021675
0.46	chr9	98990837	rs12554684
0.195	chr9	98990858	rs193038172
0.112	chr9	98990868	rs56358572
0.677	chr9	98990883	rs148509701
0.497	chr9	98991133	rs140436418
0.441	chr9	98991226	rs77302694
0.758	chr9	98991227	rs10988485
0.603	chr9	98991333	rs150995179
0.299	chr9	98991909	rs188101970
0.113	chr9	98991918	rs62561181
0.62	chr9	98992041	rs138422303
0.1	chr9	98992100	rs2416664
0.487	chr9	98992162	rs2900147
0.806	chr9	98992210	rs555502622
0.689	chr9	98992251	rs114334297
0.475	chr9	98992298	rs73503706
0.143	chr9	98992320	rs574256430
0.116	chr9	98992374	rs2151617
0.542	chr9	98992517	rs79537149
0.198	chr9	98992518	rs146938153
0.113	chr9	98992563	rs2184214
0.728	chr9	98992586	rs2015227
0.888	chr9	98992607	rs776109696
0.278	chr9	98992660	rs117126652
0.521	chr9	98993443	rs114586699
0.105	chr9	98993534	rs55996120
0.0997	chr9	98993618	rs10988495
0.763	chr9	98993705	rs55839374
0.763	chr9	98994019	rs539341360
0.75	chr9	98994068	rs759398814
0.113	chr9	98994148	rs10988507
0.498	chr9	98994155	rs537065317
0.947	chr9	98994215	rs767250375
0.931	chr9	98994289	rs73503709
0.415	chr9	98994338	rs4327910
0.072	chr9	98994381	rs566867039
0.598	chr9	98994452	rs187193001
0.855	chr9	98994554	rs578131770
0.916	chr9	98994662	rs145042931
0.233	chr9	98994896	rs545331899
0.177	chr9	98995070	rs762662871
0.256	chr9	98996005	rs57803670
0.125	chr9	98996070	rs10988510
0.782	chr9	98996286	rs185420043
0.431	chr9	98996336	rs551740599
0.319	chr9	98996533	rs189731509
0.6	chr9	98997090	rs3818760
0.858	chr9	98997105	rs58938824
0.43	chr9	98997146	rs74337034
0.539	chr9	98997534	rs777847082
0.735	chr9	98997744	rs4743305
0.327	chr9	98998275	rs34007689
0.354	chr9	98998458	rs142897664
0.467	chr9	98998465	rs759764238
0.137	chr9	98998623	rs10988521
0.602	chr9	98998843	rs16918124
0.67	chr9	98998959	rs1413299
0.115	chr9	98999228	rs572908170
0.697	chr9	98999434	rs7867960
0.409	chr9	98999435	rs139608427
0.585	chr9	98999521	rs188246467
0.537	chr9	98999685	rs60048592
0.467	chr9	99000016	rs73503714
0.282	chr9	99000072	rs549307585
0.458	chr9	99000246	rs57410362
0.13	chr9	99000300	rs62561185
0.325	chr9	99000310	rs79638728
0.456	chr9	99000324	rs59112541
0.731	chr9	99000347	rs12342416
0.846	chr9	99000611	rs55773358
0.535	chr9	99000633	rs113842002
0.677	chr9	99000809	rs2274963
0.963	chr9	99001195	rs10819566
0.837	chr9	99001224	rs55687154
0.902	chr9	99001272	rs563047538
0.94	chr9	99001351	rs3780622
0.442	chr9	99001622	rs12342839
0.348	chr9	99001727	rs79542192
0.958	chr9	99001930	rs4743307
0.818	chr9	99001967	rs185932603
0.566	chr9	99002666	rs17784384
0.239	chr9	99002715	rs558908741
0.195	chr9	99002768	rs62561243
0.37	chr9	99002819	rs138848500
0.263	chr9	99002905	rs12378396
0.255	chr9	99003186	rs10988530
0.716	chr9	99003299	rs573087451
0.0837	chr9	99003559	rs10988532
0.256	chr9	99003846	rs61462449
0.0802	chr9	99003917	rs768275295
0.86	chr9	99004087	rs184669909
0.406	chr9	99004101	rs761834513
0.916	chr9	99004274	rs192967077
0.234	chr9	99004326	rs80173563
0.463	chr9	99004659	rs79820256
0.458	chr9	99004963	rs34138827
0.307	chr9	99005021	rs16918128
0.247	chr9	99005033	rs35934703
0.384	chr9	99005100	rs41316954
0.598	chr9	99005103	rs41305481
0.118	chr9	99005346	rs60062000
0.62	chr9	99005679	rs1889268
0.249	chr9	99005702	rs12380469
0.176	chr9	99005754	rs62561248
0.662	chr9	99005793	rs143821636
0.00572	chr9	99005940	rs564948119
0.906	chr9	99005971	rs72737277
0.222	chr9	99006035	rs12377855
0.181	chr9	99006165	rs62561249
0.163	chr9	99006293	rs141358410
0.899	chr9	99006425	rs529737850
0.127	chr9	99006565	rs73503719
0.344	chr9	99006634	rs914993
0.038	chr9	99006863	rs190706034
0.744	chr9	99007062	rs2900148
0.467	chr9	99007078	rs112606431
0.249	chr9	99007211	rs141489430
0.705	chr9	99007472	rs748879950
0.939	chr9	99007672	rs112332020
0.128	chr9	99007711	rs149551819
0.575	chr9	99007801	rs147434654
0.949	chr9	99008126	rs78259828
0.879	chr9	99008369	rs753258702
0.902	chr9	99008429	rs576705982
0.266	chr9	99008485	rs7022881
0.902	chr9	99008568	rs73503723
0.226	chr9	99008692	rs11515534
0.13	chr9	99008792	rs10760647
0.955	chr9	99008833	rs143707408
0.25	chr9	99008844	rs147201171
0.266	chr9	99008901	rs11515536
0.535	chr9	99008962	rs75743382
0.18	chr9	99009167	rs62561250
0.174	chr9	99009236	rs75709686
0.762	chr9	99009335	rs191764796
0.911	chr9	99009464	rs529325221
0.242	chr9	99009492	rs12379014
0.0654	chr9	99010092	rs145154850
0.92	chr9	99010241	rs148968718
0.987	chr9	99010482	rs369555839
0.786	chr9	99010487	NA
0.552	chr9	99010620	rs7045794
0.181	chr9	99010868	rs55881088
0.717	chr9	99011060	rs72737278
0.622	chr9	99011358	rs750835617
0.257	chr9	99011580	rs190296145
0.886	chr9	99011868	rs75497687
0.812	chr9	99012154	rs112161837
0.857	chr9	99012226	rs10988550
0.414	chr9	99012554	rs79408118
0.357	chr9	99012764	rs73503730
0.802	chr9	99012989	rs151315500
0.24	chr9	99013087	rs77532138
0.24	chr9	99013144	rs78118674
0.361	chr9	99013454	rs767069812
0.186	chr9	99013728	rs55697146
0.242	chr9	99013824	rs7034847
0.578	chr9	99013843	rs6478966
0.919	chr9	99013899	rs73503733
0.565	chr9	99014205	rs7035399
0.972	chr9	99014239	rs7032060
0.57	chr9	99014679	rs7862968
0.818	chr9	99014757	rs763927457
0.46	chr9	99014945	rs776871404
0.313	chr9	99014954	rs541753222
0.434	chr9	99014992	rs76794723
0.823	chr9	99015170	rs183764396
0.326	chr9	99015319	rs874165
0.925	chr9	99015624	rs73503738
0.784	chr9	99015900	rs563425953
0.17	chr9	99015938	rs41283636
0.275	chr9	99015983	rs2297603
0.169	chr9	99015990	rs35250850
0.34	chr9	99016064	rs35529307
0.235	chr9	99016382	rs75709350
0.166	chr9	99016424	rs116906174
0.237	chr9	99016888	rs10125514
0.441	chr9	99017072	rs748335278
0.464	chr9	99017127	rs112689193
0.575	chr9	99017157	rs4743308
0.417	chr9	99017387	rs76096691
0.293	chr9	99017462	rs183309586
0.246	chr9	99017542	rs4743309
0.99	chr9	99017644	rs768158406
0.249	chr9	99017780	rs60021618
0.249	chr9	99018017	rs189745721
0.257	chr9	99018330	rs77697456
0.692	chr9	99018540	rs147893265
0.718	chr9	99019009	rs568740133
0.34	chr9	99019019	rs10819587
0.468	chr9	99019047	rs117680963
0.948	chr9	99019079	rs193159847
0.706	chr9	99019192	rs10988565
0.955	chr9	99019262	rs148912199
0.0901	chr9	99019349	rs569710692
0.112	chr9	99019497	rs537104111
0.576	chr9	99019576	rs1041631
0.946	chr9	99019837	rs578193861
0.291	chr9	99020253	rs4743310
0.0823	chr9	99020443	rs139218633
0.863	chr9	99020486	rs12335383
0.306	chr9	99020554	rs2274962
0.533	chr9	99020697	rs78542330
0.498	chr9	99020881	rs73503741
0.261	chr9	99021097	rs78174477
0.299	chr9	99021539	rs141609896
0.133	chr9	99021600	rs77378384
0.184	chr9	99021726	rs150727125
0.974	chr9	99021791	rs7043134
0.509	chr9	99021839	rs7046498
0.828	chr9	99021941	rs117322734
0.26	chr9	99022156	rs3739800
0.438	chr9	99022172	rs113452506
0.572	chr9	99022202	rs375608448
0.198	chr9	99022495	rs3739799
0.477	chr9	99022614	rs73503744
0.368	chr9	99022859	rs73503746
0.252	chr9	99022925	rs12552765
0.925	chr9	99022972	rs73503747
0.943	chr9	99023087	rs73503749
0.0864	chr9	99023089	rs577769560
0.302	chr9	99023153	rs72737281
0.197	chr9	99023276	rs7848837
0.201	chr9	99023316	rs7861925
0.205	chr9	99023351	rs7851787
0.327	chr9	99023660	rs16918137
0.0322	chr9	99023764	rs189891082
0.164	chr9	99023824	rs12352939
0.0181	chr9	99024104	rs182109151
0.26	chr9	99024287	rs560931637
0.898	chr9	99024319	rs113131207
0.861	chr9	99024723	rs770541307
0.221	chr9	99024735	rs7028686
0.723	chr9	99024957	rs144808362
0.472	chr9	99026182	rs76299522
0.000818	chr9	99026240	rs2297602
0.581	chr9	99026275	rs542566964
0.342	chr9	99026807	rs141608664
0.267	chr9	99026807	rs141608664
0.763	chr9	99027203	rs548606207
0.291	chr9	99027226	rs78858333
0.000511	chr9	99027398	rs58180460
0.486	chr9	99027523	rs533956413
0.669	chr9	99027583	rs112143281
0.0282	chr9	99027599	rs150022295
0.221	chr9	99027759	rs7022519
0.174	chr9	99027840	rs538389618
0.734	chr9	99027899	rs746854925
6.98e-05	chr9	99028596	rs4743311
0.001	chr9	99028651	rs4742755
0.217	chr9	99028738	rs77593019
0.747	chr9	99028802	rs146740021
0.699	chr9	99028915	rs77152751
0.586	chr9	99028996	rs562699350
0.536	chr9	99029107	rs183962019
0.693	chr9	99029152	NA
0.00109	chr9	99029414	rs10988595
7.56e-05	chr9	99029652	rs4743312
0.961	chr9	99029696	rs753146667
5.89e-05	chr9	99029786	rs4743313
0.0548	chr9	99030434	rs12684946
0.135	chr9	99030578	rs16918141
0.168	chr9	99030635	rs536040229
0.000181	chr9	99031016	rs4743314
0.653	chr9	99031352	rs558091306
0.154	chr9	99031521	rs35820760
0.133	chr9	99031552	rs7863250
0.00285	chr9	99031773	rs12684344
0.624	chr9	99031790	rs184693512
0.194	chr9	99031922	rs76285060
0.58	chr9	99032246	rs185577557
0.266	chr9	99032554	rs10988605
0.944	chr9	99032586	rs77441060
0.641	chr9	99032838	rs531752322
0.153	chr9	99033038	rs146743152
0.437	chr9	99033261	rs535990325
0.37	chr9	99033391	rs150978278
0.00651	chr9	99033482	rs11792253
0.512	chr9	99033800	rs77379352
0.544	chr9	99033852	rs141076197
0.00793	chr9	99034761	rs976240
0.000407	chr9	99034773	rs976241
0.273	chr9	99034879	rs549901403
0.795	chr9	99034997	rs370118605
0.14	chr9	99035048	rs41308900
0.586	chr9	99035397	rs35494947
0.00259	chr9	99035720	rs2075666
0.308	chr9	99035874	rs193082141
0.0502	chr9	99035936	rs34154744
0.149	chr9	99036102	rs116990167
0.494	chr9	99036227	rs199692982
0.618	chr9	99036545	rs147787529
0.435	chr9	99036601	rs188055288
0.00178	chr9	99037011	rs3780621
0.000124	chr9	99037117	rs3780620
0.169	chr9	99037229	rs117200280
0.0837	chr9	99037388	rs541134301
0.9	chr9	99037465	rs185323084
0.374	chr9	99037824	rs17711860
0.224	chr9	99037826	rs138893823
0.374	chr9	99038444	rs148714845
0.659	chr9	99038565	rs183319789
0.724	chr9	99038570	rs41283638
0.187	chr9	99038943	rs553514839
0.0677	chr9	99039436	rs10988640
0.405	chr9	99039484	rs566646141
0.258	chr9	99039529	rs117122156
0.0742	chr9	99039530	rs192694520
0.0312	chr9	99039700	rs72737288
0.17	chr9	99039708	rs76371685
0.132	chr9	99039785	rs3780619
0.0544	chr9	99039880	rs71501887
0.0586	chr9	99039895	rs143397964
0.306	chr9	99040229	rs75066598
0.957	chr9	99040390	rs531548148
0.738	chr9	99040529	rs146647282
0.68	chr9	99041009	rs565687454
0.389	chr9	99041055	rs539491710
0.2	chr9	99041233	rs73653732
0.635	chr9	99041272	rs531569471
0.0541	chr9	99041313	rs16918146
0.129	chr9	99041506	rs114738247
0.83	chr9	99041652	rs138724527
0.988	chr9	99041828	rs190039317
0.54	chr9	99041977	rs375931396
0.0601	chr9	99042047	rs7854112
0.329	chr9	99042084	rs35901514
0.0452	chr9	99042134	rs7851079
0.181	chr9	99042205	rs62561258
0.0534	chr9	99042642	rs35413276
0.0541	chr9	99042726	rs10512262
0.744	chr9	99042898	rs17784730
0.662	chr9	99042935	rs57538642
0.765	chr9	99043321	rs146659315
0.0565	chr9	99043451	rs34749011
0.017	chr9	99043475	rs10988660
0.0545	chr9	99043609	rs16918148
0.00814	chr9	99043776	rs949802
0.365	chr9	99044002	rs374157893
0.0992	chr9	99044129	rs78788856
0.647	chr9	99044783	rs201281345
0.569	chr9	99044824	rs375667802
0.0531	chr9	99044830	rs16918154
0.423	chr9	99044831	NA
0.0542	chr9	99045008	rs34654420
0.0093	chr9	99045013	rs77060722
0.00931	chr9	99045122	rs60891605
0.04	chr9	99045181	rs928522
0.571	chr9	99045238	rs191558858
0.0538	chr9	99045284	rs13302368
0.12	chr9	99045445	rs76420373
7.07e-05	chr9	99045829	rs80125959
0.565	chr9	99045935	rs148645721
0.214	chr9	99046093	rs183269042
0.136	chr9	99046194	rs113066631
0.000405	chr9	99046940	rs7855612
0.866	chr9	99047002	rs759014934
0.000408	chr9	99047086	rs7874819
0.252	chr9	99047204	rs35373140
0.294	chr9	99047257	rs75149051
0.117	chr9	99047270	rs76621011
0.848	chr9	99047282	rs76185202
0.121	chr9	99047466	rs79266667
0.354	chr9	99047506	rs748975297
0.726	chr9	99047713	rs184517263
0.121	chr9	99047877	rs3737146
0.000407	chr9	99048057	rs869776
0.136	chr9	99048189	rs117599390
0.117	chr9	99048238	rs76988593
0.282	chr9	99048401	rs869775
0.11	chr9	99048664	rs143706392
0.17	chr9	99048804	rs12352174
0.492	chr9	99049075	rs138177275
0.143	chr9	99049215	rs10988690
0.0538	chr9	99049229	rs7036916
0.264	chr9	99049318	rs532617820
0.486	chr9	99049390	rs77510656
0.141	chr9	99049420	rs569197246
0.261	chr9	99049501	rs7026229
0.279	chr9	99049615	rs190504205
0.0471	chr9	99049790	rs13296166
0.692	chr9	99049949	NA
0.248	chr9	99050441	rs577915129
0.389	chr9	99050516	rs372936340
0.115	chr9	99050517	rs556992337
0.000586	chr9	99050651	rs12683611
0.791	chr9	99050760	rs11793451
2.76e-05	chr9	99050939	rs11789382
0.581	chr9	99050988	rs191035795
0.253	chr9	99051224	rs12216916
0.223	chr9	99051246	rs192192962
0.0148	chr9	99051270	rs16918163
0.0882	chr9	99051420	rs74520233
0.809	chr9	99051457	rs147684478
0.0795	chr9	99051520	rs3824512
0.973	chr9	99051606	rs530472278
0.783	chr9	99051668	rs548281218
0.803	chr9	99051799	rs187800410
0.968	chr9	99051947	rs188986901
0.319	chr9	99052253	rs150249776
0.362	chr9	99052308	rs117494490
0.427	chr9	99052344	rs4142986
0.184	chr9	99052432	rs61736750
0.031	chr9	99052570	rs7019613
0.074	chr9	99052774	rs111417579
3.04e-05	chr9	99053057	rs16918167
0.0875	chr9	99053188	rs74483774
0.485	chr9	99053244	rs748212847
0.0845	chr9	99053623	rs190275097
0.957	chr9	99053647	rs544477929
0.00859	chr9	99054117	rs2067986
2.84e-05	chr9	99054178	rs3780617
0.00381	chr9	99054270	rs3824511
0.0157	chr9	99054271	rs10988691
0.897	chr9	99054323	rs16918174
0.881	chr9	99054584	rs150840017
0.444	chr9	99054627	rs35544077
0.647	chr9	99054958	rs185987834
0.485	chr9	99055072	rs190390357
0.391	chr9	99055222	rs184112696
0.918	chr9	99055320	rs140199394
0.31	chr9	99055767	rs78528595
6.97e-05	chr9	99056434	rs11788317
0.00376	chr9	99056514	rs11789689
0.0271	chr9	99056648	rs13291453
0.524	chr9	99056683	rs185690015
0.778	chr9	99056744	rs546208756
0.153	chr9	99056779	rs564478830
0.959	chr9	99057131	rs568924368
0.0308	chr9	99057250	rs6478969
6.89e-05	chr9	99057562	rs7038068
1.86e-05	chr9	99058143	rs144077961
0.978	chr9	99058154	rs147310207
0.0149	chr9	99058263	rs12001981
0.42	chr9	99058420	rs113912587
0.000112	chr9	99058436	rs11789439
0.985	chr9	99058466	rs186960928
0.0138	chr9	99058528	rs34382379
0.811	chr9	99058740	rs531745783
0.0144	chr9	99058839	rs4563947
0.0142	chr9	99058887	rs1537506
0.0147	chr9	99058897	rs4631520
0.979	chr9	99058977	rs183965123
0.0136	chr9	99059094	rs1537505
0.0259	chr9	99059279	rs185395786
0.185	chr9	99059466	rs752477037
0.0123	chr9	99059601	rs7857774
0.653	chr9	99059823	rs75154668
2.15e-05	chr9	99059938	rs4480177
2.76e-05	chr9	99060020	rs7031588
1.33e-05	chr9	99060118	rs7047475
1.25e-05	chr9	99060180	rs7030799
0.834	chr9	99060554	rs527500882
0.547	chr9	99060665	rs552124194
0.399	chr9	99060844	rs74712488
0.412	chr9	99060912	rs188216015
0.556	chr9	99061045	rs1360686
0.00819	chr9	99061091	rs1413298
0.542	chr9	99061208	rs1413297
0.257	chr9	99062011	rs75738969
0.118	chr9	99062070	rs138725463
0.705	chr9	99062287	rs142838918
0.775	chr9	99062591	rs143463260
0.113	chr9	99062830	rs2274960
0.148	chr9	99063210	rs755339479
0.696	chr9	99063409	rs549827647
0.453	chr9	99063855	rs768308835
0.64	chr9	99064157	rs62561259
0.73	chr9	99064500	rs139323095
0.000726	chr9	99065220	rs56241341
0.897	chr9	99065272	rs190023840
0.652	chr9	99065309	rs79283845
0.164	chr9	99065504	rs80181799
0.174	chr9	99065546	rs55980075
0.946	chr9	99065723	rs181884582
0.753	chr9	99065942	rs140236914
0.574	chr9	99066187	rs576171150
0.132	chr9	99066346	rs16918194
0.447	chr9	99066479	rs141921737
2.8e-06	chr9	99066490	rs16918198
0.605	chr9	99066536	rs139320975
0.929	chr9	99066832	rs201018220
0.374	chr9	99066853	rs116994320
0.939	chr9	99066857	rs149425519
2.69e-06	chr9	99067260	rs1537504
0.614	chr9	99067508	rs530996135
0.877	chr9	99067591	rs117789090
0.728	chr9	99067671	rs146078734
4.53e-06	chr9	99067917	rs4742756
0.236	chr9	99067942	rs79543349
0.426	chr9	99068056	rs186340046
0.425	chr9	99068291	rs751701559
0.908	chr9	99068595	rs141581682
0.549	chr9	99068629	rs41313325
0.837	chr9	99068807	rs187342425
4.46e-06	chr9	99068831	rs4742758
4.78e-06	chr9	99068987	rs4742759
4.28e-06	chr9	99069497	rs34863444
0.000185	chr9	99069713	rs10519
0.652	chr9	99069932	rs201461575
5.72e-06	chr9	99070160	rs1051105
3.09e-06	chr9	99070905	rs13296447
0.2	chr9	99070930	rs16918218
0.401	chr9	99071068	rs117320251
0.181	chr9	99071570	rs16918220
4.19e-06	chr9	99071781	rs914992
3.85e-06	chr9	99072058	rs914991
0.106	chr9	99072074	rs117392588
5.26e-06	chr9	99072137	rs885155
3.61e-06	chr9	99072157	rs885154
0.233	chr9	99072513	rs189221312
0.158	chr9	99072569	rs16918228
4.22e-06	chr9	99072602	rs4742760
0.825	chr9	99072633	rs116457069
0.135	chr9	99072700	rs78469903
4.33e-06	chr9	99072760	rs4743321
0.0111	chr9	99072866	rs7040869
6.5e-06	chr9	99072883	rs4743322
0.498	chr9	99072979	rs546815106
0.39	chr9	99072994	rs146314748
0.104	chr9	99073670	rs62562360
0.423	chr9	99073837	rs187177702
0.312	chr9	99073866	rs140439059
0.125	chr9	99073898	rs144299451
0.22	chr9	99073905	rs147784582
4.3e-06	chr9	99073944	rs12685226
5.72e-06	chr9	99073963	rs12683114
3.55e-06	chr9	99073988	rs7031364
0.346	chr9	99074062	rs187544805
0.211	chr9	99074204	rs191876613
0.182	chr9	99074248	rs138958176
0.177	chr9	99074266	rs112625627
0.825	chr9	99074274	rs542246662
0.0596	chr9	99074321	rs191995374
0.427	chr9	99074440	rs145666662
0.628	chr9	99074448	rs78740035
6.83e-06	chr9	99074504	rs11788920
0.975	chr9	99074541	rs185579192
0.786	chr9	99074577	rs776844496
0.765	chr9	99074859	rs750074384
0.39	chr9	99074861	rs193087455
0.498	chr9	99075000	rs551278386
0.535	chr9	99075541	rs188033388
0.616	chr9	99076206	rs62562361
0.164	chr9	99076213	rs79458737
0.869	chr9	99076228	rs571425325
0.166	chr9	99076416	rs80274494
0.727	chr9	99076548	rs777693099
2.13e-05	chr9	99077356	rs4743323
1.2e-05	chr9	99077591	rs4742761
0.57	chr9	99077819	rs535839389
0.00732	chr9	99078097	rs572562124
0.97	chr9	99078339	rs143896439
1.13e-05	chr9	99078958	rs71494009,rs7864586
0.0129	chr9	99078960	rs35329447,rs71494009
0.783	chr9	99079083	rs752414460
0.414	chr9	99079166	rs182712670
0.893	chr9	99079355	rs530466340
0.77	chr9	99079356	rs114813619
0.121	chr9	99079392	rs74498589
0.565	chr9	99079712	rs138715999
0.942	chr9	99080347	rs532310105
0.00824	chr9	99080491	rs144535548
0.607	chr9	99080563	rs148437678
0.736	chr9	99080839	rs185416842
0.104	chr9	99080840	rs16918238
0.489	chr9	99081004	rs191088640
0.889	chr9	99081124	rs566153071
0.0584	chr9	99081166	rs574499032
0.415	chr9	99081315	rs188704337
0.894	chr9	99081328	rs576893896
0.208	chr9	99081437	rs61173296
8.9e-06	chr9	99081443	rs4743324
0.0178	chr9	99082267	rs2416666
0.685	chr9	99082347	rs527704314
0.0436	chr9	99082521	rs13290517
0.561	chr9	99082660	rs117722103
0.364	chr9	99082767	rs150043518
0.208	chr9	99082771	rs531752453
0.145	chr9	99083485	rs16918245
0.291	chr9	99083746	rs113804593
0.0283	chr9	99083748	rs184053693
0.291	chr9	99083763	rs72739264
0.586	chr9	99083937	rs566463804
6.25e-06	chr9	99084022	rs35312758
0.602	chr9	99084675	rs570519129
0.0123	chr9	99084731	rs554960543
0.188	chr9	99084739	rs183741787
0.0205	chr9	99084807	rs10988698
6.56e-06	chr9	99084897	rs7025264
0.927	chr9	99085300	rs138032660
1.92e-05	chr9	99086304	rs7874183
0.147	chr9	99086397	rs553960674
0.249	chr9	99086398	rs750129899
0.191	chr9	99087129	rs775497196
0.296	chr9	99087277	rs576431488
2.29e-05	chr9	99087445	rs4743325
0.099	chr9	99088118	rs141623504
2.52e-05	chr9	99088267	rs7022000
0.154	chr9	99088329	rs190677874
0.943	chr9	99088407	rs72739265
0.469	chr9	99088767	rs141487770
0.148	chr9	99088770	rs190997554
3.96e-05	chr9	99088937	rs10988700
0.559	chr9	99088946	rs75079679
0.412	chr9	99089370	rs572656437
0.863	chr9	99089505	rs192176137
0.534	chr9	99089514	rs150119965
0.000139	chr9	99089558	rs76174756
2.4e-05	chr9	99089625	rs7046702
0.556	chr9	99090183	rs146195305
0.574	chr9	99090380	rs76999953
0.579	chr9	99090508	rs10988701
0.971	chr9	99090512	rs12006393
0.00153	chr9	99090592	rs148775431
0.333	chr9	99091226	rs140913957
0.555	chr9	99091311	rs116391055
0.934	chr9	99091350	rs79266072
0.491	chr9	99091563	rs117163348
0.357	chr9	99091610	rs558151073
0.279	chr9	99091710	rs570354896
0.824	chr9	99091940	rs112694929
0.53	chr9	99092060	rs183279124
0.328	chr9	99092114	rs553906411
0.341	chr9	99092124	rs186995092
0.267	chr9	99092243	rs572164725
0.298	chr9	99092411	rs112518313
0.622	chr9	99092851	rs182580412
0.0739	chr9	99092953	rs780542163
0.255	chr9	99092967	rs147522052
0.438	chr9	99093080	rs191959862
0.291	chr9	99093130	rs74698506
0.728	chr9	99093213	rs62562362
0.636	chr9	99093227	rs56794597
0.906	chr9	99093288	rs4742762
0.195	chr9	99093395	rs4743326
0.468	chr9	99093605	rs771598088
0.815	chr9	99093936	rs10988702
0.217	chr9	99094304	rs534762755
0.909	chr9	99094527	rs113513926
0.628	chr9	99095200	rs117896785
0.0203	chr9	99095772	rs7033283
0.0256	chr9	99095919	rs7034462
0.492	chr9	99096100	rs7034716
0.149	chr9	99096100	rs7034716
0.0407	chr9	99096233	rs7034867
0.131	chr9	99096413	rs187333863
0.266	chr9	99096633	rs780731602
0.733	chr9	99096900	rs563544148
0.459	chr9	99096934	rs539082397
0.872	chr9	99096964	NA
0.753	chr9	99097575	rs543348863
0.957	chr9	99097719	rs117307747
0.00102	chr9	99097794	rs10819634
0.588	chr9	99097883	rs185545606
0.505	chr9	99098050	rs191102934
0.0156	chr9	99098269	rs75185023
0.638	chr9	99098302	rs148496233
0.000924	chr9	99098494	rs10988703
0.472	chr9	99098626	rs117865855
0.551	chr9	99098949	rs185292119
0.831	chr9	99099087	rs190142199
0.955	chr9	99099170	rs77298565
0.147	chr9	99099210	rs117165380
0.641	chr9	99099336	rs182190106
0.654	chr9	99099349	rs72739266
0.227	chr9	99099398	rs12686782
0.0323	chr9	99099485	rs12686783
0.956	chr9	99100128	rs113289447
0.00124	chr9	99100406	rs13286149
0.974	chr9	99100846	rs77475255
0.273	chr9	99100847	rs765694284
0.0159	chr9	99101008	rs75800196
0.31	chr9	99101327	rs74306855
0.863	chr9	99101499	rs117012239
0.882	chr9	99101813	rs183887713
0.000876	chr9	99101816	rs12346650
0.00103	chr9	99102228	rs10819635
0.169	chr9	99102239	rs556872609
0.931	chr9	99102318	rs139270632
0.00115	chr9	99102325	rs10760667
0.149	chr9	99102692	rs1888223
0.01	chr9	99103186	rs780064821
0.483	chr9	99103313	rs145038634
0.851	chr9	99103362	rs11568738
0.319	chr9	99104096	rs535608236
0.315	chr9	99104516	rs11568743
0.311	chr9	99104830	rs10819636
0.853	chr9	99104883	rs535755302
0.189	chr9	99104902	rs569119226
0.000516	chr9	99105793	rs10760668
0.0787	chr9	99105971	rs185124302
0.624	chr9	99106093	rs142640864
0.29	chr9	99106266	rs10988704
0.143	chr9	99106289	rs10988705
0.111	chr9	99106460	rs10733708
0.0887	chr9	99106591	rs544571068
0.68	chr9	99106639	rs562880152
0.533	chr9	99106669	rs185395756
0.345	chr9	99106758	rs530182854
0.806	chr9	99106778	rs138912358
0.000474	chr9	99106786	rs7874221
0.408	chr9	99106994	rs143723564
0.000779	chr9	99106996	rs6478972
0.000512	chr9	99106999	rs6478973
0.000721	chr9	99107507	rs7031309
0.000482	chr9	99107679	rs10760669
0.839	chr9	99107743	rs554636048
0.00461	chr9	99107744	rs75584220
0.000534	chr9	99108020	rs10988706
0.77	chr9	99108222	rs141810225
0.979	chr9	99108223	rs111887832
0.832	chr9	99108411	rs200023650
0.972	chr9	99108937	rs74677657
0.159	chr9	99109176	rs80119038
0.0535	chr9	99109379	rs527826758
0.159	chr9	99109412	rs546725013
0.976	chr9	99109459	rs12683974
0.000891	chr9	99109881	rs10760670
0.991	chr9	99109907	rs754806060
0.824	chr9	99109970	rs200956534
0.49	chr9	99110153	rs550441933
0.000628	chr9	99110392	rs10760671
0.000499	chr9	99111125	rs10760672
0.000787	chr9	99111183	rs10819637
0.296	chr9	99111208	rs12685571
0.578	chr9	99111604	rs112838602
0.867	chr9	99112005	rs556879443
0.000572	chr9	99112032	rs10819638
0.9	chr9	99112114	rs113361687
0.4	chr9	99112121	rs6478974
0.961	chr9	99112214	rs76094400
0.205	chr9	99113091	rs545595909
0.0145	chr9	99113507	rs10739778
0.494	chr9	99114953	rs142974831
0.403	chr9	99115111	rs186678945
0.34	chr9	99115158	rs141342584
0.109	chr9	99115176	rs78853383
0.605	chr9	99115565	rs182685664
0.515	chr9	99115686	rs190205281
0.0187	chr9	99116066	rs75580999
0.778	chr9	99116073	rs116973621
0.000597	chr9	99116340	rs10760673
0.508	chr9	99116596	rs117657295
0.332	chr9	99116679	rs10988709
0.863	chr9	99116881	rs777384041
0.00082	chr9	99116981	rs2026811
0.964	chr9	99117030	rs77073333
0.123	chr9	99117148	rs112180660
0.335	chr9	99117721	rs118078442
0.562	chr9	99118166	rs73505673
0.000192	chr9	99118647	rs10448292
0.000758	chr9	99119917	rs10739779
0.621	chr9	99120247	rs11466454
0.577	chr9	99120319	rs117248700
0.976	chr9	99120519	rs545766853
0.94	chr9	99120584	rs11568750
0.259	chr9	99120685	rs11568752
0.00275	chr9	99120746	rs7043624
0.0706	chr9	99120958	rs549920982
0.678	chr9	99121066	rs1571588
0.000721	chr9	99121467	rs1571589
0.000713	chr9	99121526	rs1571590
0.304	chr9	99121578	rs540136679
0.714	chr9	99121744	rs10988713
0.000722	chr9	99122055	rs1013186
0.978	chr9	99122247	rs78545730
0.000731	chr9	99122598	rs10988714
0.0422	chr9	99122859	rs553932873
0.177	chr9	99122926	rs572205289
0.0198	chr9	99123660	rs11466456
0.278	chr9	99123789	rs10512263
0.958	chr9	99123829	rs111529211
[truncated: 2,021 more rows]

## Sheet: Fig3b
TGFBR1_expr_ranknormal	rs41283642
1.92669	0
0.345314	0
-0.520654	0
-0.644035	0
-1.70519	0
1.52046	0
0.175721	0
-0.532648	0
0.0876267	0
1.3106	0
0.330746	0
0.512095	0
-1.3144	0
1.8194	0
0.863161	0
1.0443	0
-0.846138	0
0.869616	0
-0.341606	0
-0.206003	0
0.227994	0
0.0596085	0
0.134391	0
-0.218773	0
-0.762694	0
-1.55715	0
-0.199273	0
0.27108	0
1.21089	0
-1.15897	0
0.967372	0
-0.298047	0
-0.348272	0
0.301862	0
1.30026	0
1.86454	1
-0.270472	0
-0.38031	0
-0.418073	0
0.980072	1
-1.20882	0
-0.299873	0
0.187229	0
-1.08332	0
-0.211083	0
1.53948	1
-2.6058	0
-0.724039	0
-0.177025	0
0.0122331	0
0.84969	0
-0.869311	0
0.494187	0
-0.53636	0
1.30344	0
0.0980214	0
-0.541291	0
-0.120025	0
0.437117	0
0.0324781	0
1.1439	0
-1.14466	0
-0.0530844	0
-0.485557	0
0.480641	0
1.91136	1
0.519391	0
1.52408	0
0.0447478	0
0.0685244	0
-0.0249297	0
-1.34007	0
-0.932743	0
-1.5447	0
0.345562	0
-1.39108	0
-0.398777	0
-0.435862	0
0.798567	0
0.3985	0
0.53123	1
-0.71822	0
0.939097	0
-0.288484	0
0.469704	0
-0.313532	0
1.03464	0
1.89827	0
0.914227	0
0.195512	0
-0.149224	0
0.669413	0
-1.46188	0
0.530187	0
-0.559276	0
0.123938	0
-0.194049	1
-0.0481382	0
-1.55443	0
-0.437512	0
-0.20576	0
0.656412	0
-1.70573	0
-0.515518	0
-0.081607	0
0.56514	0
0.213638	0
-0.274557	0
-0.46948	0
0.511733	0
0.613552	0
-0.428305	0
1.1751	0
-0.32103	0
0.724966	0
-3.09024	0
0.302788	0
-0.690647	0
0.445384	0
-0.164788	0
-0.408233	0
0.492032	0
-0.469381	0
-0.819371	0
-1.90947	0
0.530241	0
1.26434	0
-0.98001	0
-0.0615477	1
-1.67135	0
-1.79726	0
0.641393	0
0.772592	1
1.6111	1
0.25895	0
-0.14321	0
-1.268	0
1.52982	0
-0.786079	0
-0.265276	0
1.11158	0
0.0259973	0
-0.699976	0
0.196488	0
-0.628575	0
0.296843	0
0.385442	0
0.395466	0
0.0190797	0
-0.476828	0
-1.35864	0
1.31413	1
0.307048	0
-1.61064	0
0.43717	0
-0.293641	0
0.528249	0
-1.09811	0
1.02305	0
-0.233845	0
0.902988	1
-0.567727	0
0.233913	0
-1.57345	0
1.33167	0
0.284519	0
0.228787	0
-0.114452	0
-1.26019	0
1.02038	0
-0.863452	0
-0.616597	0
0.701813	0
0.04374	0
0.106423	0
1.96162	0
-0.323276	0
2.09793	1
-1.76022	0
-1.09718	0
0.298866	0
0.876569	0
0.18288	0
0.712111	0
1.9406	0
-0.358007	0
-1.26117	0
0.671333	0
0.910498	0
-0.0819946	0
1.65688	0
-0.891415	0
1.88382	0
-0.0439976	0
-0.425266	0
0.805721	0
-0.0880921	0
-0.698796	0
0.235751	0
0.177918	0
0.532142	0
0.134405	0
-0.371184	0
2.34216	0
-0.73382	0
-1.06435	0
-0.659528	0
-0.210974	0
0.457474	0
-0.695577	0
0.0740553	0
-1.7701	0
-0.249967	0
-1.36954	0
1.33745	0
0.987863	0
1.4394	0
-0.647332	0
-1.33864	0
0.2296	0
0.411967	0
-0.214478	0
0.854959	0
0.765352	0
1.0713	0
-0.141821	0
-0.142932	0
-0.182759	0
-0.986278	0
-1.15707	0
0.0773657	0
-2.67186	0
-0.889222	0
0.069472	0
-1.21649	0
-0.525853	0
-0.652839	0
0.781312	0
0.31485	0
-0.618825	0
-0.624627	0
0.824187	0
-0.00440987	0
-0.885168	0
0.721971	0
0.70295	0
1.0072	0
1.23279	0
-0.354898	0
-0.850977	0
-1.58942	0
-0.173102	0
1.63468	1
-1.10559	0
1.77241	0
-0.900248	0
0.00189935	0
-0.100417	0
0.413614	1
-0.579258	0
1.9616	1
0.698494	0
0.0321889	0
1.41235	0
-0.476819	0
1.15371	0
0.252182	0
0.427157	0
0.782206	0
1.57774	1
0.440259	0
0.0353062	0
0.223991	0
-1.9254	0
1.2465	0
0.152662	0
-0.0220164	0
-1.50469	0
1.93975	0
-0.894828	0
0.835944	0
-0.458304	0
-1.725	0
-0.140258	0
-0.380733	0
-0.22904	0
-1.16214	0
-2.36814	0
0.184591	0
1.52829	1
0.575141	0
0.497338	0
2.00909	0
-1.19041	0
0.417496	0
-0.378469	0
1.24303	0
0.481065	0
0.338783	0
-0.500609	0
0.400693	0
-0.128123	0
-0.529021	0
0.566664	0
-1.16981	0
1.72235	0
0.102452	0
-0.425515	0
1.49128	1
0.545593	0
0.906719	0
0.175188	0
0.381312	0
-1.82142	0
0.320428	0
1.45305	0
-0.608328	0
2.09154	0
0.183294	0
-0.856118	0
0.0545865	0
-2.67777	0
-1.6004	0
-0.0266276	0
0.538114	0
-0.155928	0
1.6851	0
-0.252935	0
0.0368215	0
1.18021	0
1.14357	1
-0.312376	0
-2.04326	0
-2.20713	0
-0.915368	0
-0.081019	0
2.03664	1
0.0493527	0
-0.0188896	0
-0.871604	0
2.09397	0
-0.130643	0
0.128186	0
-1.97134	0
0.826321	0
0.590707	0
0.579039	0
-0.328275	0
-2.09647	0
-0.0389846	0
-0.658173	0
0.101044	0
0.0830144	0
0.104587	0
0.909784	0
0.579049	0
-0.00107076	0
-0.531935	0
0.592421	0
0.0413572	0
-0.280395	0
-1.22089	0
-0.807137	0
0.446787	0
1.39225	0
0.994828	1
-0.612905	0
-0.934646	0
-0.0555749	0
-0.623667	0
-0.00622158	0
-0.0935062	0
-0.0772335	0
0.24649	0
0.153622	0
-1.94867	0
-0.0152888	0
0.493288	0
-0.21953	0
0.07039	0
2.02071	0
0.783957	0
-1.22715	0
-0.626321	0
0.171001	0
-0.207557	0
0.926251	0
0.642484	0
0.457271	0
-0.0761687	0
0.4248	0
1.24744	1
0.959315	1
2.3882	0
-0.520892	0
0.205533	0
-0.341282	0
-0.022243	0
-1.45024	0
0.364515	0
-0.704683	0
-0.502959	0
-0.92135	0
-0.778668	0
0.403627	0
0.556367	0
-1.29785	0
-0.682221	0
-2.28898	0
0.444417	0
-1.13049	0
1.01049	0
-1.19096	0
1.07696	0
-0.678401	0
0.287966	0
0.857721	1
-0.676916	0
-0.179324	0
-0.641835	0
0.823169	0
1.0766	0
0.516563	0
-0.364343	0
1.78043	1
-1.44405	0
0.509997	0
-0.497762	0
-0.973862	0
-0.567208	0
-0.129562	0
0.788202	0
0.437105	0
0.582184	0
1.47357	0
0.875371	0
-0.354619	0
-1.97199	0
0.0273491	0
0.272501	0
0.0954937	0
-0.711695	0
-1.67915	0
1.70014	0
0.678177	0
-0.694196	0
-0.0321887	0
0.921144	0
-0.966466	0
-0.450953	0
1.40018	0
-0.86492	0
0.349255	0
-0.0541917	0
-0.73176	0
-1.35073	0
0.00211001	0
-0.901371	0
-1.26697	0
1.33361	0
0.169753	0
-0.655033	0
1.40904	0
0.36499	0
0.932112	0
-0.881837	0
-0.861459	0
0.630041	0
-0.564326	0
1.25903	0
-1.37781	0
0.0474726	0
1.47568	0
-0.349615	0
2.03532	1
-1.18208	0
1.09474	0
0.903335	0
-0.15835	0
-1.14386	0
1.00151	0
1.09248	0
-1.32837	0
-0.808164	0
0.81166	0
0.049604	0
-0.27298	0
-1.76118	0
1.13603	0
-0.411541	0
0.78176	0
-2.11409	0
-0.23458	0
1.52688	0
-0.0786533	0
-1.87463	0
-1.87419	0
0.159727	0
-2.14388	0
0.885829	0
0.330943	0
0.174102	0
-0.216198	0
-1.09389	0
-2.14457	0
-0.427167	0
-0.037568	0
-0.103864	0
1.13829	0
0.991829	0
-0.796453	0
0.90328	0
-0.917687	0
1.26392	0
1.19459	0
-1.50225	0
-0.960442	0
-0.960489	0
0.923634	0
-0.0807964	0
-0.394756	0
1.84738	0
-0.272396	0
1.7055	1
1.69504	1
0.478828	0
-0.0867629	0
-0.327695	0
0.648706	0
-0.386746	0
-0.964631	0
0.735961	0
0.344329	0
-0.0239374	0
0.606703	0
-0.103836	0
-0.366128	0
1.00719	1
0.848139	0
-0.664827	0
-0.577553	0
-1.92741	0
0.616289	0
-1.74745	0
0.715903	0
-0.706773	0
0.0961745	0
-0.15338	0
-0.275316	0
0.0572311	0
0.390157	0
-0.251146	0
-0.95313	0
-1.23503	0
-0.336302	0
-0.0198858	0
-0.346245	0
-1.03787	0
-0.585218	0
-1.13995	0
0.574795	0
2.39227	0
0.135822	0
0.608533	0
-0.744704	0
-1.4605	0
-1.00556	0
1.11247	0
1.05196	1
0.118391	0
0.0577031	0
-0.965348	0
0.941048	0
0.383828	1
0.354955	0
0.483	0
-0.0959959	0
-0.778047	0
-2.23245	0
-0.326647	0
0.293345	0
-0.523759	0
-0.299012	0
0.137391	0
-0.229198	0
-0.232746	0
-0.62832	0
0.761089	0
0.860119	0
1.00638	0
0.819007	0
-0.836432	0
1.14965	0
0.342823	0
0.307496	0
-1.59313	0
-0.468496	0
0.514974	0
0.357574	1
2.77808	0
0.00688194	0
1.8113	0
0.0920278	0
-0.713827	0
0.492117	0
0.191959	0
-2.03874	0
0.331109	0
-0.267803	0
-1.17916	0
-0.344356	0
-0.043619	0
-0.262559	0
0.226022	0
-0.0432228	0
-0.072496	0
0.391285	0
-0.862617	0
1.30493	1
-1.09348	0
-0.870832	0
-0.0532804	0
1.6562	0
-0.0310455	1
-0.0288952	0
-1.01542	0
2.4619	0
0.125366	0
-0.74311	0
0.377474	0
-0.949556	0
1.07191	0
0.113397	0
-1.60156	0
0.30758	0
-1.74753	0
0.142507	0
1.5471	0
-0.648606	1
-0.382754	0
0.699027	0
0.885281	0
-0.180559	0
-1.20627	0
-2.3153	0
-0.28491	0
-0.509239	0
-1.18465	0
1.84393	0
1.17604	0
-0.291607	0
1.07372	0
0.00561786	0
-1.56433	0
0.920983	0
1.01405	1
-0.244746	0
-1.94691	0
-0.422285	0
1.58202	0
0.240846	0
0.197348	0
-0.783015	0
-0.294147	1
1.54831	0
1.64653	1
-1.22014	0
-0.576027	0
-1.40028	0
-0.300655	0
0.28649	0
0.4677	0
0.208604	0
-2.50169	0
0.337297	0
-0.238928	0
-1.52624	0
-0.29476	0
-0.113471	0
0.272894	0
-0.837147	0
0.714443	0
-1.4749	0
0.401793	0
1.99581	0
-1.135	0
0.756029	0
-1.01521	0
0.0560901	0
-0.0591374	0
-0.0145399	0
-0.678057	0
-1.06488	0
1.53677	0
-0.443051	0
0.61501	0
0.131955	0
1.84923	0
-1.49039	0
-0.167385	0
-0.721303	0
-0.809226	0
-1.51355	0
-0.998372	0
-0.00968601	0
0.997695	0
-1.06172	0
-1.12572	0
0.261414	0
1.40707	0
-1.48325	0
0.203368	0
-0.0110794	0
0.015721	0
0.209464	0
0.227717	0
-0.403433	0
-0.672114	0
-0.498726	0
-0.188784	0
-1.16092	0
0.56512	0
3.00112	0
-1.05424	0
1.63836	0
0.405309	0
-1.57197	0
0.560781	0
1.79305	0
0.00895095	0
1.22006	0
0.547267	0
0.855733	0
-1.26729	0
-0.978287	0
-0.00686845	0
-1.70713	0
2.1161	1
-1.17397	0
-0.00113507	0
0.588628	0
0.401699	0
-1.24713	0
0.738155	0
-0.0420968	0
-0.627862	0
1.48018	0
-1.19145	0
1.02919	1
0.561014	0
-0.131421	0
0.4143	0
0.595689	0
0.647399	0
-2.56252	0
-0.737805	0
-0.744158	0
-0.258147	0
-0.996682	0
0.745007	0
-0.15835	0
1.67114	0
0.791321	0
0.846252	0
1.17616	0
-0.593305	0
0.252243	0
-0.455958	0
1.24097	0
-0.0564955	0
-2.87537	0
-0.904167	0
-1.03151	0
0.0300992	0
0.75521	1
0.452471	0
0.731147	0
1.33555	0
0.735341	0
0.151807	0
-0.816715	0
-0.0457795	0
-0.186524	0
0.025594	0
1.63487	0
-0.470374	0
-1.79521	0
-0.405642	0
1.70227	0
-1.08017	0
-1.21346	0
2.19687	0
1.42159	0
-0.734836	0
-0.549254	0
-0.653666	0
0.430035	0
-2.1711	0
-0.745895	0
-1.25429	0
-1.28679	0
-0.6048	0
-1.26052	0
0.510845	0
-1.00216	0
0.474419	0
-0.0151648	0
-0.636984	0
-0.79167	0
0.833928	0
-1.65127	0
0.668544	0
-0.79197	0
-1.85412	0
1.26413	0
0.0152056	0
-1.64738	0
0.569827	0
-0.361113	0
0.264409	0
-0.596841	0
0.40882	0
2.30428	2
2.45113	0
1.35277	0
-0.0332101	0
0.797591	0
0.432825	0
2.57623	0
-0.542196	0
-1.10165	0
-0.446832	0
0.292279	0
0.446881	0
0.333527	0
1.41463	1
2.52387	0
0.100583	0
1.60008	1
0.529421	0
0.495954	0
1.17521	0
-0.304769	0
1.1063	0
-0.747637	0
-0.165461	0
-1.01047	0
0.00840244	0
-0.381896	0
-0.458487	0
0.872829	0
1.32301	0
0.242745	0
-0.859678	0
0.543547	0
-1.30521	0
-0.218486	0
-1.17861	0
2.0761	1
-0.821279	0
-0.484991	0
0.168191	0
-0.623701	0
0.0456991	0
0.387356	0
0.918548	0
-0.0605934	0
0.737487	0
2.08826	0
1.61555	0
1.97668	0
-0.497494	0
0.238795	0
-0.410177	0
-1.34698	0
-0.0257922	0
-0.404552	0
-0.891798	0
-0.0409901	0
-1.6426	0
0.479364	0
0.458441	0
-0.826692	0
1.37615	0
2.23102	0
0.0303208	0
-0.798815	0
1.46003	0
-0.176488	0
-0.789358	0
0.209263	0
0.16001	0
-1.43096	0
1.33925	0
0.641313	0
-0.26831	0
0.54697	0
0.75226	0
-1.24057	0
-1.28216	0
-1.34051	0
-1.22543	0
0.379257	0
0.0813707	0
0.650084	0
1.73144	0
-0.97551	0
0.423544	0
1.19302	0
0.717274	0
-0.291001	0
0.507867	0
1.21518	0
-0.774105	0
1.1699	0
0.152617	0
0.0189864	0
0.0620156	0
0.134455	0
-0.729171	0
0.718673	0
0.961741	0
0.200422	0
-0.697463	0
-0.10152	0
0.561375	0
-0.27069	0
0.491583	0
-0.355165	0
0.714662	0
1.0268	1
1.0273	0
-0.666455	0
0.791114	0
0.866466	0
0.384134	0
-2.08854	0
-1.14555	0
0.851043	0
-1.77537	0
0.455722	0
-1.36581	0
-0.920492	0
0.667243	0
1.17337	0
-0.244069	0
2.05501	1
0.043474	1
-0.191197	0
0.242345	0
-0.0962825	0
0.430422	0
-0.0170585	0
0.246862	0
0.172218	0
-0.753074	0
0.621535	0
0.966229	0
1.89471	1
-0.0173471	0
1.08797	0
-0.707069	0
0.291119	1
0.57964	0
-0.32668	0
-0.480866	0
-1.22092	0
0.871948	0
-1.10869	0
-0.61516	0
-1.84429	0
1.64385	1
0.696627	0
0.691459	0
-1.42401	0
0.711886	0
0.1493	0
-0.562315	0
0.627748	0
0.38795	0
0.0916248	0
-0.55587	0
-0.058334	0
-1.7896	0
0.558818	0
-0.252893	0
-0.750871	0
-0.702113	0
1.01463	0
0.333545	0
-1.16912	0
0.707131	0
1.10987	0
0.857544	0
0.293825	0
0.0262334	0
-0.00272419	0
-1.00295	0
-0.334455	0
2.10555	0
2.78312	0
-0.00248	0
-1.07322	0
1.19913	1
-0.687152	0
0.584941	0
-0.0927825	0
-0.908703	0
-0.576916	0
0.262275	0
-0.160655	0
0.226813	0
-0.111213	0
-1.27582	0
-0.0385048	0
-0.586527	0
0.870359	0
0.164839	0
-0.0497551	0
-0.826443	0
-1.08529	0
0.249982	0
0.644915	0
-0.325253	0
0.592937	0
0.562759	0
-1.58005	0
-0.0807488	0
1.19464	0
0.553542	1
0.303715	0
0.558532	0
-0.764631	0
-0.0319722	0
0.532797	0
-1.02038	0
0.248689	0
0.0563497	0
-0.457141	1
-0.62415	0
-0.66982	0
-1.23998	0
2.62234	1
-0.771779	0
0.971073	0
2.49638	0
0.452879	0
0.978974	0
1.22752	0
-0.667832	0
1.21978	0
0.262533	0
0.454966	0
1.86929	1
-0.0598799	0
0.757911	0
1.24547	1
-0.503503	0
0.987356	0
0.695814	0
0.68396	0
0.372738	0
0.422748	0
-0.649213	0
-0.555138	0
-0.304559	0
0.271785	0
0.198496	0
0.203617	0
-1.23179	0
-1.63192	0
0.690397	0
-0.021346	0
-0.422921	0
0.111737	0
-1.03478	0
-0.1878	0
-0.393507	1
-0.826598	0
-1.25319	0
-0.235705	0
0.201519	0
-0.0849852	0
0.0456964	0
-0.641582	0
-0.802602	0
0.170183	0
-0.517321	0
0.323456	0
-0.45723	0
-0.183551	0
-1.58873	0
0.429933	0
0.595125	0
0.718409	0
1.89539	0
1.05705	0
-0.985269	0
-0.396715	0
0.864587	0
0.235238	0
1.43675	0
0.518073	0
-0.0941855	0
-0.554877	0
-1.90703	0
-0.149928	0
-1.24907	0
-0.257633	0
1.13543	0
5.19934	0
0.498585	0
-0.00885618	0
0.306194	0
0.886766	0
0.911046	0
1.42852	0
0.0315232	0
1.60074	1
-0.636457	0
0.503244	0
0.600395	0
0.399769	0
-0.34903	0
1.71846	1
-0.205624	0
-1.30554	0
0.105232	0
0.770721	0
0.00452211	0
-1.51736	0
1.15112	0
-0.2991	0
0.601681	0
-0.905791	0
0.664017	0
-1.38455	0
-0.264408	0
0.947455	0
1.22313	0
-1.20007	0
1.45624	0
2.22157	0
-0.816149	0
0.275433	0
-0.299811	0
-0.719576	0
-2.78675	0
-1.29913	0
-0.0786394	0
-0.711479	0
-0.0404443	0
0.397356	0
1.26258	0
0.752866	0
0.59342	0
0.245856	0
1.0397	0
-0.491093	0
0.314934	0
0.24011	0
-0.116056	0
0.521549	0
-0.351888	0
0.0691426	0
0.445877	0
0.374658	0
-0.175248	0
1.23664	0
-0.327792	0
-0.880926	0
-0.925655	0
-1.56514	0
-2.24849	0
-0.144428	1
-0.961967	0
-1.08384	0
1.10482	1
0.981441	0
-0.0386139	0
1.18728	0
1.6085	0
-0.380689	0
0.396656	0
0.201585	0
1.62381	1
0.031202	0
-2.13085	0
2.13607	0
1.48248	0
-3.12153	0
-1.04257	0
0.17032	0
1.20513	0
1.47039	0
-1.18899	0
0.503575	0
-1.98139	0
1.73204	0
0.116092	0
0.567136	0
-0.808644	0
0.365537	0
1.7812	0
-0.897189	0
1.02884	0
-0.066553	0
1.00046	0
0.00589001	0
-1.60672	0
0.162665	0
0.0867068	0
0.633262	0
0.864404	0
0.670271	0
-0.887246	0
-0.334058	0
1.8594	0
1.61418	0
-1.04917	0
1.80603	2
-0.0698042	0
1.11015	0
-0.844071	0
-0.0908925	0
2.23735	0
0.664312	0
-0.37324	0
-0.772853	0
-1.82258	0
0.14516	0
0.305856	0
-0.263368	0
0.706271	0
0.515519	0
-0.728157	0
0.0113714	0
0.746846	0
-1.50666	0
0.683405	0
-0.287857	0
0.209325	0
0.463545	0
-0.258076	0
1.34569	0
-2.5257	0
-1.15778	0
-0.0613817	0
-0.761319	0
-0.0314196	0
0.0088852	0
-1.80782	0
-0.528166	0
1.16686	0
0.0957795	0
0.370392	0
-0.385993	0
0.144524	0
-0.22916	0
-0.601999	0
0.936841	0
-0.328269	0
-0.469453	0
-0.074883	0
0.16737	0
0.143354	0
-1.20043	0
-0.0684254	0
0.111644	0
2.40993	0
1.8294	0
-0.90387	0
1.59736	0
2.1639	2
-0.182377	0
-0.633591	0
1.11138	0
0.347513	0
0.333966	0
-1.96509	0
-1.18088	0
-1.32249	0
1.82393	0
-1.14425	0
0.613954	0
-0.178234	0
0.334779	0
0.913559	0
-0.858336	0
-0.00644831	0
-1.67373	0
-0.431741	0
-1.8949	0
1.58876	0
-0.6759	0
-1.56305	0
-0.121655	0
-0.34906	0
1.23169	0
1.74846	0
-0.573654	0
-0.00285034	0
0.231454	0
1.85269	0
-1.47766	0
0.66545	0
0.0161228	0
0.15005	0
1.0494	1
1.8081	0
0.892801	0
-1.20887	0
0.6692	0
1.6101	1
-0.894857	0
-0.461219	0
0.632562	0
-1.37517	0
0.0494696	0
1.06893	1
-1.00239	0
-0.808197	0
0.514584	0
0.307048	0
0.0989137	0
-1.34131	0
-1.38191	0
0.701238	0
0.475498	0
0.190942	0
0.360547	0
0.608974	0
-1.10307	0
0.430527	0
-0.124996	0
0.457927	0
0.477751	0
-0.243398	0
0.546304	0
-1.09677	0
-0.375501	0
-0.450343	0
-0.297741	0
0.11998	0
0.626096	0
0.0836996	0
0.216203	0
-0.0753285	0
-1.39805	0
-0.86226	0
-1.98537	0
0.145497	0
0.997163	0
1.93105	0
1.31279	0
-1.53695	0
-0.174479	0
0.339297	0
0.550432	0
-0.111906	0
-0.110013	0
-0.00977818	0
0.504664	0
-0.741393	0
0.795507	0
1.42744	0
0.872138	0
0.448114	0
-0.444392	0
-2.22682	0
-1.14931	0
-0.0451479	0
0.721485	0
0.852199	0
-0.30494	0
1.08833	0
1.29594	0
-0.932294	0
0.1651	0
2.30239	1
-0.28089	0
0.214173	0
1.7769	0
-0.0777256	0
0.292688	0
0.604656	0
1.04721	0
2.26029	0
0.746836	0
1.58694	1
0.729875	1
-1.17486	0
-0.729005	0
-0.731329	0
-0.337134	0
0.509268	0
-0.744645	0
1.35449	0
0.0566086	0
-0.373585	0
-0.874659	0
0.671395	0
1.18875	1
1.31468	0
-1.29832	0
-0.624086	0
0.937384	0
-0.419199	0
-0.677166	0
-0.232481	0
1.0196	0
-0.338167	0
-0.671063	0
0.710871	0
0.621177	0
-0.221695	0
-0.123557	0
-0.223331	0
0.945644	0
0.594905	0
-1.77309	0
1.55211	1
-0.70907	0
0.230859	0
0.837708	0
-1.36409	0
-0.0907332	0
-0.578989	0
-0.76508	0
-0.223816	0
-0.508545	0
-0.110249	0
-0.718798	0
0.0753934	0
-1.85135	0
-0.0166122	0
-1.5851	0
0.515131	0
1.13525	0
-0.249442	0
0.458304	1
0.363236	0
-1.35936	0
-0.788209	0
0.879862	0
-0.439388	0
0.746655	0
-0.129136	0
0.745636	0
0.301133	0
-0.247605	0
-0.226986	0
1.22533	0
-1.04457	0
-0.335211	0
0.052701	0
2.34106	0
1.03284	0
2.69494	0
-1.02024	0
1.15034	0
-1.74758	0
0.188623	0
-0.625567	0
-0.500458	0
-0.0963448	0
-2.22417	0
0.417853	0
0.090717	0
-0.243414	0
-0.72072	0
-0.31517	0
-0.46801	0
1.20561	0
-1.66727	0
-1.50072	0
0.661763	1
0.950544	0
-0.447336	0
-1.61593	0
1.00264	0
-1.47246	0
-0.00868464	0
-2.12415	0
0.955795	0
1.54954	0
-1.73084	0
0.317636	0
-0.0366824	0
1.21011	0
2.00992	0
0.781833	0
-0.683094	0
0.509002	0
-2.24725	0
-1.19686	0
0.19532	0
0.859822	0
0.0684297	0
-0.293766	0
0.901415	0
-1.61233	0
1.20835	0
-2.47539	0
-0.788624	0
-0.572361	0
-0.630265	0
-0.7898	0
-1.58744	0
0.497796	0
0.20957	0
0.479625	0
1.4121	1
-0.76719	1
1.26821	0
0.7293	0
2.16693	0
0.545048	0
-0.139003	0
0.21887	0
-1.50644	0
0.596848	0
-0.557969	0
0.916071	0
-1.09904	0
-0.516904	0
1.202	0
0.974652	0
-0.607909	0
-0.830549	0
-1.73118	0
-0.488137	0
0.349406	0
-0.239289	0
-0.800876	0
-1.1892	0
-0.969798	0
-0.775389	0
-0.5	0
-1.33843	0
-0.995554	0
-0.152404	0
-0.598983	0
-0.255922	0
1.49034	0
0.942549	0
-0.410389	0
-1.12689	0
-2.19762	0
1.439	0
0.795867	1
0.218764	0
2.19711	0
-0.197584	0
-1.44474	0
0.250892	0
-1.61604	0
0.790614	0
1.41161	0
1.71536	0
0.602208	0
-0.192914	0
-1.76671	0
-0.321183	0
-0.466795	0
0.640502	0
1.10714	0
-0.714198	0
-0.261264	0
-1.44417	0
-0.117706	0
-1.03134	0
-0.548179	0
0.350442	0
-0.404627	0
0.549979	0
1.54588	1
1.92602	0
0.497107	0
0.421526	0
0.162597	0
-0.123884	0
-0.922998	0
-0.657243	0
1.85674	0
0.094266	0
0.860979	1
-1.02726	0
-0.169162	0
-0.837233	0
-0.869053	0
-0.241085	0
-1.0404	0
0.150842	0
-1.63074	0
0.43553	1
-1.46395	1
2.87744	0
-0.408292	0
3.09509	2
0.435348	0
0.834654	0
-0.0454364	0
-0.151682	0
1.28312	0
-1.43458	0
-0.558643	0
-0.0705723	0
-0.234148	0
0.190347	0
1.24252	0
0.48078	0
-1.35503	0
-0.148364	0
0.258771	0
-1.82382	0
0.195554	0
0.906923	0
-0.249102	0
-0.219145	0
-0.200162	0
-0.307783	0
-0.597585	0
-0.854963	0
0.289093	0
0.386832	0
0.17412	0
-1.25	0
1.57722	0
0.44454	0
-0.584277	0
0.941703	0
0.137174	0
-1.66442	0
0.667594	0
1.38092	0
0.525085	0
1.0931	0
-0.41712	0
-1.54179	0
-0.332859	0
0.759614	0
2.05346	0
-2.47108	0
-2.41056	0
-0.488589	0
0.905215	0
-1.32022	0
0.364504	0
0.280632	0
0.0277798	0
-0.494401	0
-0.123501	0
-1.72274	0
-0.533045	0
0.31006	0
-1.09239	0
0.683904	0
-0.444596	0
1.74041	0
0.28118	0
-0.461743	0
-0.643574	0
-0.358847	0
-2.13404	0
-1.61606	0
0.862753	0
1.35963	0
-0.0352614	0
0.054131	0
0.0703345	0
-0.434838	0
-1.25197	0
-0.142628	0
1.39304	0
-0.155258	0
1.35314	0
0.647425	0
0.314792	0
2.54956	0
-1.13785	0
-0.356092	0
0.83712	0
0.311624	0
0.130177	0
-0.430784	0
-1.52937	0
-2.63339	0
-1.46913	0
0.17642	0
-1.26685	0
-0.178853	0
1.48337	0
0.483575	0
0.906677	0
0.642522	0
0.0901085	0
2.39725	1
-0.155811	1
1.0487	0
0.731673	1
-1.77394	0
2.58909	1
0.0355638	0
0.605737	1
0.588721	0
0.328091	0
-1.55527	0
1.07651	0
-0.529855	0
-0.854513	0
0.563306	0
0.121211	0
-0.32933	0
1.18794	0
0.167629	0
-0.195995	0
-1.23497	0
-1.26824	0
0.147681	0
0.542477	0
-0.0400964	0
-0.927997	0
-0.429043	0
-0.196198	0
-0.141781	0
-0.350019	0
-0.17765	0
-2.98505	0
-1.70937	0
-0.859131	0
0.241934	0
-0.0983616	0
-0.333968	0
-1.07887	0
-0.399009	0
0.689528	0
0.851898	0
-0.941379	0
-0.153952	0
-0.198675	0
-0.609202	0
-0.536981	0
1.00255	0
0.0790505	0
-0.740684	0
1.28613	0
0.44695	0
-0.464015	0
1.02428	0
0.767947	0
-0.959209	0
-0.63329	0
-1.42301	0
0.411539	0
-0.664283	0
0.0180749	0
0.0484731	0
-0.714277	0
-1.11397	0
-0.668006	0
-1.15998	0
0.122762	0
0.0407114	0
0.802284	0
-0.664291	0
-0.799671	0
2.64446	1
0.950548	0
-0.14698	0
0.109233	0
-1.51434	0
0.169199	0
-0.694438	0
0.134664	0
0.137212	0
0.41049	0
0.275117	0
-0.945302	0
0.636593	0
-0.456282	0
0.118756	0
0.134998	0
0.192261	0
1.91473	0
-0.0342826	0
-0.761243	0
0.961401	0
-0.683409	0
2.11951	0
0.0781446	0
-0.157416	0
0.551499	0
0.626423	0
-3.06935	0
0.333581	0
0.442485	0
1.05991	0
1.95864	0
0.45188	0
1.27933	0
0.530061	0
-0.50208	0
0.336563	0
-0.709769	0
-0.26569	0
0.313388	0
-0.411288	0
1.74536	0
0.165765	0
-1.59767	0
-0.638896	0
-0.594171	0
-1.18562	0
-0.576573	0
-0.718057	0
-1.51028	0
0.93086	0
0.993309	0
0.179327	0
0.109784	0
0.336422	0
1.3204	0
-1.0678	0
-1.05034	0
1.35303	0
-1.67627	0
0.0252792	0
0.367504	0
-1.75249	0
0.315086	0
0.500494	0
-0.0879634	0
-0.494825	0
0.072672	1
-0.229628	0
0.619126	0
-0.319133	0
-1.01887	0
0.402763	0
0.456297	0
1.08027	0
1.90979	0
-1.94571	0
0.488218	0
-0.0300148	0
-0.450549	0
-1.17058	0
0.625265	0
-1.39366	0
-1.73504	0
0.15508	0
-0.62109	0
-1.01462	0
-1.40373	0
-0.014997	0
-0.213172	0
0.161026	0
1.13474	0
-0.112536	0
-1.07339	0
-0.639841	0
0.503952	0
-0.447351	0
-1.80776	0
-0.273535	0
1.19304	0
1.89953	1
-0.592598	0
-0.29053	1
-0.142961	0
0.0662701	0
0.601086	0
1.636	1
-0.836779	0
-0.0807463	0
2.19992	0
-1.45102	0
1.07088	0
-1.10522	0
-0.377721	0
0.440142	0
0.11898	0
0.461701	0
0.815117	1
-1.43064	0
-0.901968	0
0.648633	0
-1.52768	0
-0.910841	0
-0.656036	0
-0.527119	0
-0.447975	1
-0.423458	0
1.1867	0
-0.911651	0
1.10972	0
-0.2407	0
-2.20684	0
-0.361284	0
-0.0822212	0
-0.240893	0
-0.401402	0
-0.861648	0
-0.31568	0
1.25052	0
1.37082	0
0.882147	0
-2.60326	0
0.244831	0
-1.54027	0
-0.785614	0
-2.03068	0
-0.196743	0
-0.0155858	0
1.89139	0
2.31973	1
2.65276	0
1.60257	0
0.70305	0
-1.21658	0
-0.0133339	0
2.14111	0
0.698075	0
-1.20257	0
-1.03187	0
-0.748229	0
0.184319	0
0.282262	0
1.28828	0
0.125198	0
-2.25786	0
-1.0131	0
1.6267	0
0.717993	0
-0.919165	0
1.31585	0
-1.93422	0
-1.41826	0
-1.10086	0
-0.221448	0
0.630256	0
-0.90157	0
-0.820403	0
1.22329	0
0.216386	0
-1.23088	0
0.145232	0
-0.470332	0
-0.0511411	0
-2.70589	0
0.137432	0
-1.05943	0
-1.21224	0
-0.00191421	0
1.01106	0
-1.11079	0
0.31689	0
0.263561	0
0.430416	0
-2.88491	0
-0.798614	0
-0.543856	0
0.11266	0
-1.13981	0
-0.517801	0
0.913904	0
-1.87592	0
-0.402586	0
0.147151	0
-0.950637	0
-0.556715	0
-1.08846	0
-1.50409	0
0.0415052	0
0.114427	0
-0.676594	0
0.500692	0
0.533096	0
1.23368	0
-1.22841	0
1.87868	0
0.842087	0
1.00603	0
-0.237884	0
0.843708	0
0.427615	0
0.702256	1
1.98806	1
0.652593	0
-1.39128	0
-0.997777	0
-0.951376	0
-1.27662	0
0.277433	0
-1.38073	0
-0.303598	0
1.72234	1
0.0735259	1
[truncated: 4,981 more rows]

## Sheet: Fig4a_c
Chrom_Pos	rsName	Effect_Allele	Other_Allele	gene	coding_effect	marker	Asthma_P	Asthma_OR	AA_P	AA_OR	EOA_P	EOA_OR	LOA_P	LOA_OR
chr1:12115601	rs2230624	G	A	TNFRSF8	missense_variant	chr1:12115601_G_A	8.27e-13	1.21835	0.0588	1.2789	1.98e-05	1.26378	3.01e-10	1.23837
chr1:152206676	rs12123821	T	C	.	intergenic_variant	chr1:152206676_C_T	2.42e-21	1.15004	0.147	1.11027	3.13e-42	1.43519	0.282	1.02183
chr1:152313385	rs61816761	A	G	FLG	stop_gained	chr1:152313385_G_A	1.31e-22	1.23701	0.000111	1.48335	3.75e-54	1.77624	0.456	0.97922
chr1:167457187	rs1214598	G	A	CD247	intron_variant	chr1:167457187_G_A	7.53e-11	1.0431	0.143	1.0406	7.11e-07	1.06438	2.87e-07	1.04102
chr1:198697103	rs2296618	A	G	PTPRC	downstream_gene_variant	chr1:198697103_A_G	6.9e-10	1.05929	0.664	1.01684	0.0429	1.03728	8.93e-08	1.06237
chr1:203129147	rs2228079	T	G	ADORA1	synonymous_variant	chr1:203129147_T_G	8.1e-12	1.04708	0.541	1.01766	7.47e-10	1.08394	0.000281	1.03005
chr1:31699894	rs2228552	T	G	COL16A1	missense_variant	chr1:31699894_G_T	2.57e-08	1.03759	0.708	1.01065	0.314	1.01299	4.95e-08	1.04499
chr10:6051176	rs12722502	C	T	IL2RA	intron_variant	chr10:6051176_C_T	1.36e-17	1.24271	0.0374	1.27851	3.67e-08	1.32433	2.1e-09	1.20322
chr10:6584252	rs41284471	A	G	PRKCQ	upstream_gene_variant	chr10:6584252_G_A	4.31e-08	1.04436	0.842	0.99283	2.8e-11	1.10572	0.0559	1.01877
chr10:8059464	rs3781094	A	C	GATA3	intron_variant	chr10:8059464_A_C	8.63e-10	1.04185	0.0273	1.06471	0.115	1.02061	1.54e-08	1.04697
chr10:8419000	rs7100961	T	C	.	intergenic_variant	chr10:8419000_C_T	1.49e-06	1.03334	0.488	1.02041	9.59e-07	1.06652	0.0235	1.01898
chr10:8517780	rs1544301	G	A	.	intergenic_variant	chr10:8517780_G_A	1.37e-08	1.03842	0.712	0.98955	2.17e-05	1.05633	4.75e-05	1.03335
chr10:8799706	rs2025758	T	C	.	intergenic_variant	chr10:8799706_T_C	2.46e-16	1.05337	0.0964	1.0454	2.79e-05	1.05285	1.23e-12	1.05612
chr10:8990592	rs72782676	C	G	.	intergenic_variant	chr10:8990592_C_G	7.42e-27	1.58597	1.69e-08	3.22977	8.2e-09	1.64775	1.93e-16	1.53219
chr10:9007290	rs12413578	C	T	.	intergenic_variant	chr10:9007290_C_T	9.08e-47	1.1652	2.25e-09	1.3267	1.14e-20	1.21628	1.19e-25	1.14489
chr10:9016708	rs1444782	G	A	.	intergenic_variant	chr10:9016708_G_A	9.14e-48	1.09757	2.14e-06	1.13929	3.87e-15	1.10252	9.67e-31	1.09396
chr10:9022753	rs1612986	C	T	.	intergenic_variant	chr10:9022753_T_C	5.52e-32	1.09856	2.99e-05	1.14775	5.48e-17	1.13701	8.75e-18	1.08676
chr11:1129831	rs12788104	G	A	MUC5AC	intergenic_variant	chr11:1129831_A_G	1.73e-10	1.04499	0.363	1.02778	0.0153	1.03282	1.32e-09	1.05222
chr11:118872577	rs12365699	G	A	.	intergenic_variant	chr11:118872577_G_A	3.88e-11	1.05855	0.0205	1.09155	1.8e-16	1.15039	0.424	1.00834
chr11:61817672	rs174562	A	G	FADS1	upstream_gene_variant	chr11:61817672_A_G	6.27e-11	1.04426	0.248	1.03231	0.331	1.01247	1.78e-12	1.05812
chr11:65896135	rs72924800	G	A	CCDC85B	downstream_gene_variant	chr11:65896135_G_A	2.29e-09	1.05802	0.406	1.0318	0.000145	1.07251	9.93e-05	1.04529
chr11:76537586	rs61894547	T	C	C11orf30	intron_variant	chr11:76537586_C_T	3.72e-35	1.1853	0.000389	1.22311	2.99e-33	1.35676	1.95e-07	1.0921
chr11:76582483	rs7936070	T	G	.	intergenic_variant	chr11:76582483_G_T	2.29e-45	1.09319	0.00105	1.09166	4e-40	1.17574	6.24e-14	1.05908
chr12:56051582	rs10876866	A	G	CDK2,ERBB3,IKZF4,RAB5B,RPS26,SUOX	intergenic_variant	chr12:56051582_G_A	1.36e-15	1.05422	0.497	1.01908	5.36e-11	1.08719	8.36e-09	1.04718
chr12:57095926	rs1059513	T	C	STAT6	3_prime_UTR_variant	chr12:57095926_T_C	2.57e-29	1.12445	2.74e-05	1.21386	9.27e-15	1.1721	2.47e-16	1.10948
chr12:94211187	rs7961712	A	G	PLXNC1	intron_variant	chr12:94211187_G_A	5.77e-11	1.06067	0.0016	1.13338	0.000205	1.06695	1.92e-05	1.04781
chr13:39752145	rs9943	A	G	COG6	3_prime_UTR_variant	chr13:39752145_A_G	4.37e-09	1.03988	0.0609	1.05495	0.0618	1.02429	2.83e-10	1.05232
chr13:99380092	rs912131	G	A	GPR18,GPR183,UBAC2	intron_variant	chr13:99380092_A_G	2.57e-16	1.05855	0.218	1.03708	2.95e-13	1.10396	2.95e-10	1.05464
chr14:68332385	rs2180769	A	T	RAD51B	intron_variant	chr14:68332385_A_T	6.53e-13	1.04791	0.00015	1.10794	1.43e-07	1.06855	2.91e-07	1.04133
chr15:60777789	rs11071559	C	T	RORA	intron_variant	chr15:60777789_C_T	1.78e-19	1.08959	0.0134	1.10351	1.89e-17	1.17363	1.32e-07	1.06237
chr15:67093131	rs1465841	G	C	SMAD3	intron_variant	chr15:67093131_C_G	5.73e-09	1.03769	0.0125	1.06908	0.00101	1.04133	1e-05	1.03459
chr15:67121286	rs117683492	A	G	SMAD3	upstream_gene_variant	chr15:67121286_G_A	3.65e-07	1.12277	0.324	1.1012	4.33e-05	1.19196	0.0248	1.06471
chr15:67149412	rs72743461	A	C	SMAD3	intron_variant	chr15:67149412_C_A	1.36e-45	1.10927	0.00103	1.10705	1.39e-29	1.17128	1.43e-17	1.07896
chr15:67183150	rs10152595	C	G	AAGAB,AAGAB,SMAD3,IQCH,SMAD3	intron_variant	chr15:67183150_C_G	4.96e-19	1.06833	0.299	1.03335	9.28e-10	1.09231	2.61e-08	1.05127
chr16:11119164	rs35441874	T	A	CLEC16A	intron_variant	chr16:11119164_T_A	1.57e-33	1.09407	1.22e-06	1.1707	7.44e-21	1.14603	7.94e-15	1.07272
chr16:27234391	rs34939984	T	C	NSMCE1	intron_variant	chr16:27234391_C_T	5.16e-11	1.04373	0.96	1.0014	1.62e-08	1.0738	1.47e-05	1.03479
chr16:27360103	rs3024664	C	T	IL4R	intron_variant	chr16:27360103_T_C	4.39e-17	1.12064	0.00928	1.16032	3.19e-09	1.17187	2.73e-11	1.11572
chr16:27403057	rs6498021	T	G	IL21R	intron_variant	chr16:27403057_T_G	2.79e-08	1.05148	0.81	1.00914	0.000902	1.05982	7.3e-06	1.05043
chr16:27406423	rs179771	C	G	IL21R	intron_variant	chr16:27406423_G_C	3.23e-09	1.03831	0.0337	1.05866	0.00137	1.04008	0.000217	1.02881
chr17:39638098	rs4794817	T	A	PPP1R1B	downstream_gene_variant	chr17:39638098_T_A	8.07e-27	1.09133	0.0437	1.07605	3.29e-35	1.20937	0.00109	1.03324
chr17:39910014	rs1008723	G	T	GSDMB	intron_variant	chr17:39910014_G_T	1.49e-65	1.11371	6.24e-09	1.16731	1.84e-116	1.32353	0.00106	1.02542
chr17:40608272	rs112401631	A	T	.	intergenic_variant	chr17:40608272_T_A	2.99e-10	1.1474	0.101	1.1761	3.28e-06	1.21082	8.42e-05	1.11082
chr17:40711984	rs2253717	G	A	KRT222,KRT24,SMARCE1	intergenic_variant	chr17:40711984_G_A	2.61e-08	1.03988	0.0632	1.05771	9.09e-06	1.06247	0.00493	1.02419
chr17:45259320	rs4247364	G	C	MAP3K14	downstream_gene_variant	chr17:45259320_G_C	2.27e-10	1.04467	0.822	0.99332	2.49e-07	1.07079	0.000192	1.03169
chr17:49370984	rs12952581	A	G	ZNF652	intergenic_variant	chr17:49370984_G_A	1.85e-18	1.05919	0.0232	1.06577	1.09e-12	1.09428	2.06e-06	1.03863
chr19:3136093	rs117552144	T	C	GNA15	5_prime_UTR_variant	chr19:3136093_C_T	6.68e-10	1.08502	0.0549	1.11672	3.85e-05	1.10993	0.000277	1.06046
chr19:33235672	rs117710327	C	A	SLC7A10	intergenic_variant	chr19:33235672_C_A	1.45e-23	1.13803	0.00211	1.1707	1.02e-12	1.20189	1.37e-13	1.12198
chr19:45867123	rs8103278	G	A	SYMPK	upstream_gene_variant	chr19:45867123_G_A	1.82e-10	1.04342	0.128	1.04467	3.56e-05	1.05485	1.27e-08	1.04728
chr2:102309902	rs12470864	A	G	IL18R1	upstream_gene_variant	chr2:102309902_G_A	7.58e-43	1.09221	4.96e-07	1.14442	6.1e-22	1.12682	1.37e-22	1.07918
chr2:102319699	rs72823641	T	A	IL18R1,IL18RAP,IL1RL1,IL1RL2	intron_variant	chr2:102319699_T_A	4.34e-51	1.15396	6.85e-05	1.18649	1.32e-46	1.31588	4.8e-15	1.09428
chr2:227840005	rs7423358	C	T	.	intergenic_variant	chr2:227840005_T_C	1.32e-09	1.04603	0.1	1.05327	1.05e-07	1.08004	0.00679	1.0246
chr2:241759225	rs34290285	G	A	D2HGDH	intron_variant	chr2:241759225_G_A	4.52e-36	1.09537	0.0201	1.07262	2.5e-26	1.1637	3.05e-12	1.06311
chr2:8303673	rs10178845	G	A	.	intergenic_variant	chr2:8303673_G_A	8.89e-15	1.05516	0.0107	1.07702	3.29e-13	1.1034	0.000508	1.02963
chr21:35092334	rs11088309	G	C	RUNX1	intergenic_variant	chr21:35092334_C_G	4.75e-11	1.06024	0.125	1.05876	0.00745	1.04718	3.87e-08	1.06088
chr21:35340290	rs8129030	A	T	.	intergenic_variant	chr21:35340290_T_A	1.02e-08	1.03811	0.00271	1.08589	0.00934	1.03344	6.01e-05	1.0322
chr3:177134250	rs7626218	A	T	TBL1XR1	intron_variant	chr3:177134250_A_T	5.85e-11	1.04321	0.0248	1.06322	2.51e-07	1.06673	5.7e-07	1.03988
chr3:187963924	rs509399	C	T	.	intergenic_variant	chr3:187963924_C_T	2.05e-09	1.07498	0.0407	1.11016	5.13e-05	1.10042	4.25e-06	1.06962
chr3:188415730	rs13099273	A	T	LPP	intron_variant	chr3:188415730_A_T	1.09e-13	1.04854	0.358	1.02491	2.51e-17	1.11049	0.00441	1.02235
chr3:188724692	rs9290877	C	T	LPP	intron_variant	chr3:188724692_T_C	5.35e-11	1.04582	0.29	1.03128	2.28e-05	1.0576	2.6e-06	1.03977
chr3:195988997	rs2448519	C	T	.	intergenic_variant	chr3:195988997_T_C	1.79e-07	1.03655	0.1	1.04907	0.000237	1.05012	4.93e-06	1.03894
chr3:196632439	rs1684466	G	A	.	intergenic_variant	chr3:196632439_G_A	3.78e-12	1.04781	0.652	1.01268	1.2e-05	1.05855	0.000227	1.03056
chr3:33006170	rs35570272	T	G	GLB1	intron_variant	chr3:33006170_G_T	2.83e-12	1.04603	0.587	0.98541	9.55e-09	1.07412	8.77e-07	1.03915
chr4:105897896	rs34712979	A	G	NPNT	splice_region_variant	chr4:105897896_G_A	3.93e-09	1.0431	0.235	1.03717	0.00649	1.03852	7.34e-07	1.04404
chr4:122219915	rs45613035	C	T	KIAA1109	intron_variant	chr4:122219915_T_C	4.98e-14	1.08177	0.0335	1.099	3.68e-09	1.12479	4.02e-06	1.06035
chr4:122432277	rs17454584	G	A	ADAD1	downstream_gene_variant	chr4:122432277_A_G	7.73e-12	1.05348	0.0597	1.06396	3.48e-12	1.1065	0.00231	1.0287
chr4:38797027	rs5743618	C	A	TLR1	missense_variant	chr4:38797027_C_A	4.18e-17	1.06407	0.00942	1.07789	2.74e-33	1.19244	0.0517	1.01735
chr5:110818610	rs3853750	C	T	.	intergenic_variant	chr5:110818610_T_C	1.68e-18	1.08047	0.00866	1.10296	3.64e-14	1.13587	4.93e-06	1.05033
chr5:111066174	rs1837253	C	T	.	intergenic_variant	chr5:111066174_T_C	1.19e-44	1.10672	1.2e-05	1.14145	1.17e-26	1.16347	3.39e-16	1.07391
chr5:111071044	rs3806933	C	T	TSLP	upstream_gene_variant	chr5:111071044_C_T	9.75e-15	1.05064	0.00136	1.09057	4.66e-09	1.07519	9.37e-07	1.03863
chr5:119355086	rs3813308	G	C	TNFAIP8	5_prime_UTR_variant	chr5:119355086_C_G	2.83e-11	1.043	0.000509	1.09713	2.76e-05	1.05274	6.96e-06	1.0351
chr5:132463934	rs3749833	C	T	.	intergenic_variant	chr5:132463934_T_C	1.24e-26	1.07788	0.101	1.04812	1.87e-13	1.10473	1.38e-12	1.06205
chr5:132620126	rs60156285	T	C	IL13,IL5,RAD50	intron_variant	chr5:132620126_C_T	9.1e-24	1.08567	0.00183	1.11784	4.3e-17	1.14008	1.79e-09	1.06184
chr5:132660808	rs848	A	C	IL13	3_prime_UTR_variant	chr5:132660808_A_C	4.88e-29	1.09428	0.00123	1.1165	5.79e-19	1.14683	6.73e-10	1.06247
chr5:142159774	rs249677	A	C	NDFIP1	intergenic_variant	chr5:142159774_C_A	8.61e-14	1.05022	0.0229	1.06513	2.05e-07	1.06844	2.65e-07	1.04174
chr5:14610200	rs16903574	G	C	FAM105A	missense_variant	chr5:14610200_C_G	5.32e-13	1.08948	0.00778	1.13963	1.17e-11	1.16463	5.52e-06	1.06791
chr5:157325949	rs11746314	G	A	CYFIP2,FNDC9,ITK	intron_variant	chr5:157325949_A_G	2.13e-10	1.09057	0.894	1.00904	0.0108	1.0694	1.15e-08	1.09988
chr6:127958284	rs802731	G	C	PTPRK	intergenic_variant	chr6:127958284_C_G	2.86e-10	1.0454	0.0457	1.06078	2.06e-07	1.07304	3.57e-05	1.03593
chr6:32644653	rs6926894	C	T	HLA-DQA1	downstream_gene_variant	chr6:32644653_T_C	2.49e-126	1.16637	1e-05	1.12569	2.36e-54	1.2147	1.3e-70	1.14866
chr6:90220794	rs72925996	T	C	BACH2	intron_variant	chr6:90220794_T_C	4.69e-27	1.07411	0.0117	1.07391	1.51e-12	1.09548	2.37e-13	1.06077
chr7:20377088	rs12700186	T	C	ITGB8	intron_variant	chr7:20377088_T_C	2.92e-08	1.03614	0.838	0.994411	2.83e-07	1.06598	0.00458	1.02224
chr7:20547220	rs35621564	A	G	.	intergenic_variant	chr7:20547220_A_G	2.15e-13	1.04969	0.132	1.04321	6.34e-09	1.07734	2.14e-05	1.03469
chr7:22726602	rs1800797	G	A	IL6	upstream_gene_variant	chr7:22726602_A_G	2.86e-10	1.04112	0.0399	1.05665	1.71e-07	1.06705	0.00216	1.02409
chr7:28132967	rs917115	C	T	JAZF1	intron_variant	chr7:28132967_T_C	8.93e-13	1.05675	0.0751	1.06067	4.37e-11	1.1023	0.00142	1.03045
chr8:144103704	rs34173062	A	G	SHARPIN	missense_variant	chr8:144103704_G_A	1.04e-08	1.07541	0.276	1.06014	0.000301	1.09166	0.000261	1.05813
chr8:80377552	rs10957979	A	G	.	intergenic_variant	chr8:80377552_A_G	6.44e-22	1.06535	0.378	1.02501	2.05e-14	1.10208	2.86e-07	1.04196
chr9:6076102	rs4742151	A	G	.	intergenic_variant	chr9:6076102_G_A	2.06e-15	1.05474	0.197	1.0379	2.64e-11	1.09112	5.66e-07	1.04164
chr9:6209697	rs992969	A	G	IL33	intergenic_variant	chr9:6209697_A_G	4.92e-67	1.1319	9.66e-07	1.15905	3.33e-58	1.24533	6.78e-23	1.0897
chr9:6252690	rs149045797	T	G	IL33	intron_variant	chr9:6252690_T_G	3.81e-18	1.54112	0.693	1.0724	3.75e-09	1.87105	5.1e-09	1.41072
chr9:99153605	rs41283642	C	T	TGFBR1	3_prime_UTR_variant	chr9:99153605_C_T	2.16e-10	1.12514	0.924	1.00874	1.1e-07	1.21604	0.000166	1.08937

[truncated: 7 more sheets: Supplementary fig1, Supplimentary fig2a, Supplimentary fig2b, supplimentary fig2c, supplementary fig3, supplementary fig4, supplementary fig5]
